# Supplementary material for: Epinephrine Affects Ribosomes, Cell Division, and Catabolic Processes in Micrococcus luteus Skin Strain C01: Revelation of the Conditionally Extensive Hormone Effect Using Orbitrap Mass Spectrometry and Proteomic Analysis
Source: Microorganisms. 2023 Aug 29;11(9):2181. doi: 10.3390/microorganisms11092181 (PMC10535722; doi:10.3390/microorganisms11092181)
Supplement: Supplementary file 1 [file microorganisms-11-02181-s001.zip]

Archive with 20 entries (18 files):
- Supplementary figures/
- Supplementary figures/Figure S1.png
- Supplementary figures/Figure S2.png
- Supplementary figures/Figure S3.png
- Supplementary figures/Figure S4.png
- Supplementary figures/Figure S5.png
- Supplementary figures/Figure S6.png
- supplementary tables/
- supplementary tables/Table S1 unique planktonic.xlsx
- supplementary tables/Table S10.xlsx
- supplementary tables/Table S12 unique matrix.xlsx
- supplementary tables/Table S2.xlsx
- supplementary tables/Table S3.xlsx
- supplementary tables/Table S4.xlsx
- supplementary tables/Table S5.xlsx
- supplementary tables/Table S6.xlsx
- supplementary tables/Table S7.xlsx
- supplementary tables/Table S8.xlsx
- supplementary tables/Table S9.xlsx
- supplementary tables/TableS11.xlsx
