# Supplementary material for: Epinephrine Affects Ribosomes, Cell Division, and Catabolic Processes in Micrococcus luteus Skin Strain C01: Revelation of the Conditionally Extensive Hormone Effect Using Orbitrap Mass Spectrometry and Proteomic Analysis
Source: Microorganisms. 2023 Aug 29;11(9):2181. doi: 10.3390/microorganisms11092181 (PMC10535722; doi:10.3390/microorganisms11092181)
Supplement: Supplementary file 1 [file microorganisms-11-02181-s001.zip › supplementary tables/Table S1 unique planktonic.xlsx]

## Sheet: Лист1
№	Entry Name	Protein names	Entry Name	Protein names
	Control		Epinephrine
1	A0A4Y8PN58	DNA-(apurinic or apyrimidinic site) lyase (EC 4.2.99.18)	D3LRU5	Permease
2	A0A4P8HEN7	Uncharacterized protein	A0A653IV31	ABC transporter permease (Dipeptide transport system permease protein DppC)
3	A0A5F0I5D1	Uncharacterized protein	A0A5F0I8C6	Uncharacterized protein
4	A0A509Y666	VOC family protein	D3LRJ2	Integral membrane protein MviN
5	A0A1M7CM86	Zn-dependent peptidase ImmA, M78 family	A0A132I1C0	Type II secretion system F family protein
6	A0A4Y8WXY9	Uncharacterized protein	D3LNB4	Low molecular weight phosphotyrosine protein phosphatase
7	A0A1R4IRE2	Transcriptional regulator, TetR family	D3LLZ2	Uncharacterized protein
8	D3LNH7	S4 domain protein	D3LKH9	50S ribosomal protein L35
9	A0A4U1LGU7	RNA methyltransferase	A0A4V5PUS2	GNAT family N-acetyltransferase
10	A0A031GDS3	Probable queuosine precursor transporter (Q precursor transporter)	A0A031G5V6	CAAX amino terminal protease family protein
11	A0A1R4IUE4	Metallo-beta-lactamase domain-containing protein	D3LSH6	Monovalent cation/proton antiporter, MnhG/PhaG subunit
12	D3LQV4	3-dehydroquinate dehydratase (3-dehydroquinase) (EC 4.2.1.10) (Type II DHQase)	D3LQ02	Uncharacterized protein
13	A0A031GKI8	DNA binding domain, excisionase family (DNA-binding protein) (Helix-turn-helix domain-containing protein)	A0A410XTC7	Phosphate transport system permease protein PstA
14	A0A1M6ZI09	Signal peptidase I (EC 3.4.21.89)	A0A031ICE0	Phosphate transport system permease protein
15	A0A4U1LF88	Two-component sensor histidine kinase	A0A031GGW1	Amino-acid N-acetyltransferase (Amino-acid acetyltransferase (EC 2.3.1.1))
16	A0A1M7ABR1	ATP-dependent DNA helicase (EC 5.6.2.4)	C5C9L1	ABC-type Fe3+ transport system, permease component (Sulfate transport system permease protein CysW)
17	A0A4P8HGG8	Uncharacterized protein	A0A4Y8WUV9	DNA-directed RNA polymerase subunit omega (RNAP omega subunit) (EC 2.7.7.6) (RNA polymerase omega subunit) (Transcriptase subunit omega)
18	A0A4P8HJB8	Uncharacterized protein	D3LKW4	ABC transporter, permease protein
19	A0A4Y8WZI0	Mycothiol S-conjugate amidase (EC 3.5.1.115)	D3LPI2	Succinate dehydrogenase, cytochrome b556 subunit
20	A0A5E8QCL2	Uncharacterized protein	A0A1M6ZG90	Copper chaperone CopZ
21	A0A5F0IBC1	Uncharacterized protein	D3LMW8	Excalibur domain protein
22	A0A1R4IJL5	Chaperonin GroEL (EC 5.6.1.7) (60 kDa chaperonin) (Chaperonin-60) (Cpn60)	D3LKX6	Tat pathway signal sequence domain protein
23	A0A4Y8PIH7	LytR family transcriptional regulator	A0A653NMS3	Putative short-chain fatty acid transporter
24	A0A653J2P5	Abortive infection protein-like C-terminal domain-containing protein	A0A4P8H9E6	DNA-directed RNA polymerase subunit beta' (RNAP subunit beta') (EC 2.7.7.6) (RNA polymerase subunit beta') (Transcriptase subunit beta')
25	A0A031HK49	Thymidine phosphorylase (EC 2.4.2.4)	A0A5F0I8C2	Uncharacterized protein
26	C5CBA9	Cell division protein DivIVA	A0A653RGD0	Uncharacterized protein
27	A0A509Y3H9	Sec-independent protein translocase protein TatC	D3LRK7	Cell cycle protein, FtsW/RodA/SpoVE family
28	A0A132H9G0	3-methyladenine DNA glycosylase	D3LR94	Membrane protein
29	A0A132HVQ6	Response regulator transcription factor (Transcriptional regulatory protein DegU)	D3LNT8	Metal ion transporter, metal ion (Mn2+/Fe2+) transporter (Nramp) family
30	A0A653IUA7	AAA ATPase forming ring-shaped complexes (ARC)	D3LSH0	Transporter, major facilitator family protein
31	A0A1R4IHB0	ATP synthase subunit b (ATP synthase F(0) sector subunit b) (ATPase subunit I) (F-type ATPase subunit b) (F-ATPase subunit b)	D3LMK0	ABC transporter, permease protein
32	A0A378NPY1	Ribosomal large subunit pseudouridine synthase A (EC 5.4.99.28)	A0A5F0I4W9	Uncharacterized protein
33	A0A4P8H539	Elongation factor G (EF-G)	A0A653IY21	PA domain protein
34	A0A4P8H7H5	MBL fold metallo-hydrolase	A0A509Y4E3	Carbohydrate ABC transporter permease
35	D3LPT3	Uncharacterized protein	D3LR98	Putative regulatory protein (CxxC_CxxC_SSSS)
36	D3LNP6	Ribose 5-phosphate isomerase (EC 5.3.1.6)	A0A031I2A3	SAM-dependent methyltransferase
37	A0A4V1ECG5	Uncharacterized protein	A0A031I9T4	3-methyladenine DNA glycosylase
38	A0A4Y8PJZ3	Transcription-repair-coupling factor (TRCF) (EC 3.6.4.-)	A0A378NLI3	Formamidopyrimidine-DNA glycosylase (EC 3.2.2.23)
39	A0A6N4F7F5	Uncharacterized protein	C5CCA5	Cytochrome aa3 subunit 3
40	A0A4Y8PLC3	DUF3071 domain-containing protein	A0A2N6RPN7	Probable membrane transporter protein
41	A0A4Y8WTG2	Uncharacterized protein	A0A4P8H8J1	30S ribosomal protein S13
42	A0A4Y8X1D4	Propanol-preferring alcohol dehydrogenase (EC 1.1.1.1)	A0A4P8H8M4	Excinuclease ABC subunit UvrA
43	A0A4Y8X489	Superoxide dismutase (EC 1.15.1.1)	A0A4P8HFS6	Uncharacterized protein
44	A0A509Y4F0	TIGR03089 family protein	A0A4P8HGT0	Uncharacterized protein
45	C5C7E4	ABC-type multidrug transport system, ATPase and permease component (Multidrug export ATP-binding/permease protein SAV1866 (EC 3.6.3.-))	A0A4P8HIY0	Uncharacterized protein
46	A0A653IZT4	N-acetyltransferase	A0A4P8HIZ7	Uncharacterized protein
47	A0A031I9J3	Proteasome accessory factor PafA2 (EC 6.3.2.-)	A0A4Y8WUB7	Uncharacterized protein
48	A0A4Y8PIQ7	Phenylacetic acid degradation bifunctional protein PaaZ	A0A4Y8WX76	Uncharacterized protein
49	A0A4Y8PMX4	Formimidoylglutamase (EC 3.5.3.8) (Formiminoglutamase) (Formiminoglutamate hydrolase)	A0A4Y8X1Q3	Amidohydrolase (EC 3.5.1.-)
50	A0A6N4FB85	Uncharacterized protein	A0A4Y8X227	Phenylacetate-coenzyme A ligase (EC 6.2.1.30) (Phenylacetyl-CoA ligase)
51	A0A653PIT6	Indole-3-glycerol phosphate synthase (IGPS) (EC 4.1.1.48)	A0A4Y8X2I1	3-oxoadipyl-CoA thiolase
52	A0A653IZW6	Copper (Cu(I)) transporter ATPase	A0A4Y8X2V1	Type III restriction enzyme (EC 3.1.21.5)
53	A0A031GQ55	Glutamyl-tRNA(Gln) amidotransferase subunit A (Glu-ADT subunit A) (EC 6.3.5.7)	A0A5E8QB81	GcrY protein
54	A0A031HKB7	Polyketide cyclase	A0A6N4FJK5	Uncharacterized protein
55	A0A132HXB8	2-isopropylmalate synthase (EC 2.3.3.13) (Alpha-IPM synthase) (Alpha-isopropylmalate synthase)	A0A031GAL4	non-specific serine/threonine protein kinase (EC 2.7.11.1)
56	A0A132HZV1	Succinate--CoA ligase [ADP-forming] subunit alpha (EC 6.2.1.5) (Succinyl-CoA synthetase subunit alpha) (SCS-alpha)	A0A031GNN5	Polysaccharide biosynthesis enzyme WcbI domain-containing protein
57	A0A1M6ZE54	Isoleucine--tRNA ligase (EC 6.1.1.5) (Isoleucyl-tRNA synthetase) (IleRS)	A0A6N4F8B1	Uncharacterized protein
58	A0A1M7CG89	MaoC like domain-containing protein	A0A031GZA2	ATP-dependent DNA helicase (EC 5.6.2.4)
59	A0A1M7CIK8	Transcriptional regulator	A0A653N795	RNA-binding protein KhpA (KH-domain protein A)
60	A0A1R4K9B9	Cell division inhibitor	A0A562FRY3	Chaperonin GroEL (EC 5.6.1.7) (60 kDa chaperonin) (Chaperonin-60) (Cpn60)
61	A0A5F0I7A0	Uncharacterized protein	A0A653J1V4	Acetyl-CoA hydrolase/transferase family protein (Succinyl-CoA:acetate CoA-transferase (EC 2.8.3.18))
62	A0A2N6RPA3	Uncharacterized protein	A0A132HLA0	Bifunctional protein FolD [Includes: Methylenetetrahydrofolate dehydrogenase (EC 1.5.1.5); Methenyltetrahydrofolate cyclohydrolase (EC 3.5.4.9)]
63	A0A4Y8PK06	TatD family deoxyribonuclease	A0A1M7CD17	Glyoxylase, beta-lactamase superfamily II
64	A0A5F0IBK1	Uncharacterized protein	A0A1R4IL65	50S ribosomal protein L15
65	A0A6N4FDK3	Uncharacterized protein	A0A1R4IQ99	Uncharacterized protein
66	A0A509Y5Z3	Type 1 glutamine amidotransferase	D3LNS2	Phosphate-binding protein PstS
67	A0A562FUZ6	Indole-3-glycerol phosphate synthase (IGPS) (EC 4.1.1.48)	A0A1R4K8M2	DUF3618 domain-containing protein
68	A0A5E8QD22	1-pyrroline-5-carboxylate dehydrogenase	A0A378NLJ8	Ribosome hibernation promoting factor (HPF)
69	A0A5E8QEK2	Thioredoxin	A0A410XTS5	1-acyl-sn-glycerol-3-phosphate acyltransferase
70	A0A5F0I8K1	Uncharacterized protein	A0A4P8H6F4	TrwC relaxase
71	A0A5F0IAW3	Uncharacterized protein	A0A4P8HG26	Uncharacterized protein
72	A0A653IS15	Exoenzymes regulatory protein AepA in lipid-linked oligosaccharide synthesis cluster	A0A4U1L0C0	PqqD family peptide modification chaperone
73	A0A653LJL0	Dipeptidyl aminopeptidase/acylaminoacyl peptidase	A0A4U1LH37	Uncharacterized protein
74	C5C946	ATP-dependent RNA helicase HrpB (ATP-dependent helicase HrpB)	A0A4V5PVE2	Pyridoxal phosphate-dependent aminotransferase
75			A0A5E8QG41	Peptidase
76			A0A4Y8WS70	Uncharacterized protein
77			A0A4Y8WWG9	Aspartokinase (EC 2.7.2.4)
78			A0A4Y8WX26	Uncharacterized protein
79			A0A4Y8WXG7	Uncharacterized protein
80			A0A4Y8WZ23	Uncharacterized protein
81			A0A4Y8WZ55	Uncharacterized protein
82			A0A4Y8X1Q0	Uncharacterized protein
83			A0A4Y8X1R6	Exodeoxyribonuclease-3 (EC 3.1.11.2)
84			A0A4Y8X3V6	2-oxoisovalerate dehydrogenase subunit alpha (EC 1.2.4.4) (Branched-chain alpha-keto acid dehydrogenase E1 component alpha chain)
85			A0A4Y8X414	Thiosulfate/3-mercaptopyruvate sulfurtransferase (EC 2.8.1.1, EC 2.8.1.2)
86			A0A4Y8X5C7	50S ribosomal protein L10
87			A0A5E8QF83	Uncharacterized protein
88			A0A5F0IBM6	2-oxoisovalerate dehydrogenase subunit alpha (EC 1.2.4.4) (Branched-chain alpha-keto acid dehydrogenase E1 component alpha chain)
89			A0A653NXF8	Aminopeptidase N (EC 3.4.11.2) (Alanine aminopeptidase) (Lysyl aminopeptidase)
90			A0A653SNM0	LytR cell envelope-related transcriptional attenuator
91			A0A653T5I7	Acetolactate synthase catalytic subunit (EC 2.2.1.6)
92			A0A6N4C8H3	Uncharacterized protein
93			C5CB47	histidine kinase (EC 2.7.13.3)
94			D3LPE5	Glycosyltransferase, group 1 family protein (EC 2.4.-.-)
95			A0A031G3K2	Bifunctional protein GlmU [Includes: UDP-N-acetylglucosamine pyrophosphorylase (EC 2.7.7.23) (N-acetylglucosamine-1-phosphate uridyltransferase); Glucosamine-1-phosphate N-acetyltransferase (EC 2.3.1.157)]
96			A0A6N4C6B1	Uncharacterized protein
97			A0A031GHY6	biotin carboxylase (EC 6.3.4.14)
98			A0A031GTW6	Methyltransferase small domain protein
99			A0A031H4A8	D-inositol 3-phosphate glycosyltransferase
100			A0A031HPU9	Acetyltransferase (Acetyltransferase, ribosomal protein N-acetylase) (Protein N-acetyltransferase, RimJ/RimL family)
101			A0A4Y8PJE1	Beta-phosphoglucomutase family hydrolase
102			TRPC	Indole-3-glycerol phosphate synthase (IGPS) (EC 4.1.1.48)
103			A0A031IMG9	GTPase HflX (GTP-binding protein HflX)
104			A0A031IU27	Uncharacterized protein
105			A0A132HX95	KipI antagonist
106			D3LKU1	Gamma-glutamyl phosphate reductase (GPR) (EC 1.2.1.41) (Glutamate-5-semialdehyde dehydrogenase) (Glutamyl-gamma-semialdehyde dehydrogenase) (GSA dehydrogenase)
107			C5C7J3	NADH-flavin reductase (Putative NADH-flavin reductase)
108			A0A1R4IXA2	Dihydrolipoamide acetyltransferase component of pyruvate dehydrogenase complex (EC 2.3.1.-)
109			A0A1R4JN89	Putative deoxyribonuclease YcfH
110			C5C955	Catalase (EC 1.11.1.6)
111			A0A2I1XT78	Phenylacetic acid degradation bifunctional protein PaaZ
112			A0A2I1XU01	Isoleucine--tRNA ligase (EC 6.1.1.5) (Isoleucyl-tRNA synthetase) (IleRS)
113			A0A562G3T6	Oxepin-CoA hydrolase/3-oxo-5,6-dehydrosuberyl-CoA semialdehyde dehydrogenase
114			A0A2N6RHX4	Acyl-CoA synthetase
115			C5CBX8	Integral membrane protein
116			A0A2N6RLB4	Fe-S cluster assembly ATPase SufC
117			A0A2N6RS35	Glycine dehydrogenase (decarboxylating) (EC 1.4.4.2) (Glycine cleavage system P-protein) (Glycine decarboxylase) (Glycine dehydrogenase (aminomethyl-transferring))
118			A0A378NMC3	2-isopropylmalate synthase (EC 2.3.3.13) (Alpha-IPM synthase) (Alpha-isopropylmalate synthase)
119			A0A5F0I5U3	Uncharacterized protein
120			A0A378NT31	Methionyl-tRNA formyltransferase (EC 2.1.2.9)
121			A0A4P8HH10	Uncharacterized protein
122			A0A4U1LK82	Aldehyde dehydrogenase family protein
123			A0A4Y8PIT1	TIGR01777 family protein
124			A0A4Y8PNF2	Tetratricopeptide repeat protein
125			A0A4Y8PPN6	Phosphate--nucleotide phosphotransferase
126			A0A509Y5S0	Alpha-ketoacid dehydrogenase subunit beta
127			A0A509Y5W6	ADP-dependent (S)-NAD(P)H-hydrate dehydratase (EC 4.2.1.136) (ADP-dependent NAD(P)HX dehydratase)
128			A0A562FS69	AAA domain-containing protein
129			A0A562FU18	Acyl dehydratase
130			A0A562FVQ4	L-proline dehydrogenase
131			A0A5E8QCU7	DUF3071 domain-containing protein
132			A0A5E8QDY1	Thiamine ABC transporter substrate-binding protein
133			A0A653IYK6	UDP-N-acetylmuramoylalanine--D-glutamate ligase (EC 6.3.2.9) (D-glutamic acid-adding enzyme) (UDP-N-acetylmuramoyl-L-alanyl-D-glutamate synthetase)
134			A0A653LU59	Glutamyl-tRNA(Gln) amidotransferase subunit A (Glu-ADT subunit A) (EC 6.3.5.7)
135			A0A653P8C4	WYL domain-containing protein
136			A0A653T767	Fumarate hydratase class II (Fumarase C) (EC 4.2.1.2) (Aerobic fumarase) (Iron-independent fumarase)
137			A0A653TNJ5	N5-carboxyaminoimidazole ribonucleotide synthase (N5-CAIR synthase) (EC 6.3.4.18) (5-(carboxyamino)imidazole ribonucleotide synthetase)
138			A0A6N4C1M5	Uncharacterized protein
139			A0A6N4F6V6	Uncharacterized protein
140			A0A6N4F710	Uncharacterized protein
141			A0A6N4F9U7	Uncharacterized protein
142			A0A6N4FFZ3	Uncharacterized protein
143			C5C898	Dipeptidyl aminopeptidase/acylaminoacyl peptidase
144			C5CCL7	Acyl-CoA synthetase (AMP-forming)/AMP-acid ligase II
