# Supplementary material for: Epinephrine Affects Ribosomes, Cell Division, and Catabolic Processes in Micrococcus luteus Skin Strain C01: Revelation of the Conditionally Extensive Hormone Effect Using Orbitrap Mass Spectrometry and Proteomic Analysis
Source: Microorganisms. 2023 Aug 29;11(9):2181. doi: 10.3390/microorganisms11092181 (PMC10535722; doi:10.3390/microorganisms11092181)
Supplement: Supplementary file 1 [file microorganisms-11-02181-s001.zip › supplementary tables/Table S10.xlsx]

## Sheet: Лист1
Fold change	Student's T-test p-value	Student's T-test Significant	Student's T-test q-value	Andromeda score	Peptides	Unique peptides	Majority protein IDs	Protein name
0.0133638	9.10663e-05	+	0	35.851	52	0	A0A5F0I9P5	Isocitrate dehydrogenase [NADP]
0.0244872	0.00088794	+	0.00328713	4.255	4	3	A0A653IWA1	Divalent metal cation transporter
0.026816	0.000499576	+	0.00327778	7.9047	13	2	A0A4P8HFS6	Dihydroxy-acid dehydratase
0.0307642	0.000240517	+	0.00502128	2.436	2	2	A0A4Y8WUB7	CRISPR-associated endonuclease Cas1
0.0482758	0.00138878	+	0.00545736	3.1626	14	1	A0A653T5I7	Acetolactate synthase catalytic subunit
0.060089	0.000415623	+	0.00337143	2.98	2	1	D3LNS2	Phosphate-binding protein PstS
0.06485	0.00439383	+	0.0128718	2.0304	42	1	A0A653NXF8	Alanine aminopeptidase
0.0663416	0.00554489	+	0.0162326	14.611	8	8	D3LSF3	50S ribosomal protein L33
0.0757327	0.00255484	+	0.00733702	10.275	22	1	A0A4Y8ZHN5	30S ribosomal protein S2 (Fragment)
0.077265	0.000730586	+	0.00259341	48.914	18	0	A0A031IHD7	NAD dependent epimerase/dehydratase family protein
0.0778987	0.00114521	+	0.00504348	7.8605	2	2	C5CCA5	C5CCA5_MICLC Cytochrome aa3 subunit 3
0.0779911	0.000369499	+	0.00374603	4.0316	3	3	C5C9L1	C5C9L1_MICLC ABC-type Fe3+ transport system, permease component
0.078481	0.000768276	+	0.00248421	17.76	2	2	A0A5F0I4W9	DUF3159 domain-containing protein
0.0825036	0.00504085	+	0.0141463	84.885	14	6	A0A5F0I8B8	30S ribosomal protein S17
0.0842906	0.0121351	+	0.0356497	23.534	5	5	A0A5F0I8C6	Protein translocase subunit SecY
0.0873298	0.00056395	+	0.00302564	5.7017	52	0	A0A562FVQ4	L-proline dehydrogenase
0.0891721	0.00135172	+	0.00456693	3.0476	9	2	A0A4V1EC32	A0A4V1EC32_9MICO Polyribonucleotide nucleotidyltransferase
0.0957959	0.00228641	+	0.00682635	25.343	5	5	A0A031IEU5	Transporter
0.102313	0.00210764	+	0.00716981	94.615	6	6	D3LKU4	50S ribosomal protein L27
0.108124	0.00976207	+	0.0284013	57.326	5	5	D3LP83	50S ribosomal protein L32
0.109845	0.01082	+	0.0329791	49.538	5	5	D3LR39	50S ribosomal protein L30
0.11116	0.000580346	+	0.00295	5.2045	3	3	A0A4Y8WUV9	DNA-directed RNA polymerase subunit omega
0.117553	0.000401149	+	0.00357576	77.395	3	3	D3LQL1	ATP synthase subunit a
0.130193	0.00299408	+	0.00785787	4.0868	3	3	D3LKW4	ABC transporter, permease protein
0.136517	0.0137447	+	0.0387493	22.406	7	1	D3LKR2	UPF0109 protein HMPREF0569_1198
0.148877	0.0111854	+	0.0329249	6.7847	24	0	A0A653P8C4	WYL domain-containing protein
0.153019	0.000217454	+	0.00561905	27.916	6	6	A0A653IV31	ABC transporter permease
0.153191	0.000285592	+	0.00453846	22.839	3	3	A0A031ICS1	Sec-independent protein translocase protein TatC
0.158506	0.000258839	+	0.00472	3.9249	3	3	A0A410XTC7	Phosphate transport system permease protein PstA
0.162774	0.00581984	+	0.0168244	3.8997	2	2	D3LQS1	Transporter, major facilitator family protein
0.174322	0.0141294	+	0.0387701	3.5585	3	3	D3LR57	Large-conductance mechanosensitive channel
0.178146	0.000236346	+	0.00524444	42.436	7	5	A0A132HL80	Uncharacterized protein
0.205281	0.00416574	+	0.0127895	31.901	48	0	C5CCJ7	C5CCJ7_MICLC Aconitate hydratase
0.215602	0.00231418	+	0.00674556	3.1626	49	0	A0A4Y8PJE1	Beta-phosphoglucomutase family hydrolase
0.217946	0.0146593	+	0.0390632	47.384	6	6	A0A5F0I771	Glutaredoxin-like protein NrdH
0.218786	0.0176528	+	0.0444105	25.437	4	4	A0A031HWZ9	Amino acid permease
0.224662	0.00128789	+	0.0047541	48.181	7	7	D3LKU5	50S ribosomal protein L21
0.233432	0.000662216	+	0.00271264	2.9925	12	1	A0A6N4C6F5	Aldose epimerase
0.252841	0.0211368	+	0.0494978	5.132	2	2	D3LMK0	ABC transporter, permease protein
0.268838	0.0109913	+	0.0328588	32.901	31	1	A0A5F0I932	ATP-grasp domain-containing protein
0.27034	0.0110876	+	0.0331163	66.805	6	6	A0A031IVQ6	Ribulose-phosphate 3-epimerase
0.27054	0.000124795	+	0.0036	6.6285	7	0	A0A4P8HC17	Uracil phosphoribosyltransferase
0.275915	0.00611235	+	0.0177647	323.31	19	6	A0A4Y8PNN3	50S ribosomal protein L6
0.294897	0.000791862	+	0.00243299	7.7989	2	1	D3LPI3	Uncharacterized protein
0.304638	7.9888e-05	+	0	22.247	6	6	C5CBL4	C5CBL4_MICLC NADH:ubiquinone oxidoreductase subunit 5 (Chain L)/multisubunit Na+/H+ antiporter, MnhA subunit
0.315983	0.0177794	+	0.0442459	91.828	14	14	A0A5F0I970	50S ribosomal protein L24
0.316326	0.00209329	+	0.00721519	33.746	5	5	A0A031G8J2	Branched-chain amino acid ABC transporter, permease protein
0.323422	0.019602	+	0.0465893	83.232	11	10	A0A031I3K5	MarR family transcriptional regulator
0.329366	0.0183969	+	0.0444147	185.73	9	2	C5CC32	C5CC32_MICLC 30S ribosomal protein S9
0.336223	0.00511518	+	0.0145323	19.646	4	4	A0A132HY95	Uncharacterized protein
0.343249	0.0102933	+	0.0307964	71.479	37	0	C5C955	C5C955_MICLC Catalase
0.356556	0.000581408	+	0.00291358	208.33	7	1	A0A4V5PZD3	DUF1461 domain-containing protein
0.356649	0.0168535	+	0.04291	265.39	9	3	D3LRH9	50S ribosomal protein L9
0.358352	0.000189592	+	0.00276923	136.39	8	1	A0A5F0I826	Phosphoribosylformylglycinamidine synthase subunit PurQ
0.361531	0.0107908	+	0.0327545	17.963	22	0	A0A4Y8PLJ1	Glyceraldehyde-3-phosphate dehydrogenase
0.365069	0.00112311	+	0.00508772	169.29	11	11	A0A653IXG1	50S ribosomal protein L13
0.365693	0.00252983	+	0.00694382	84.332	5	5	D3LRQ4	3-phenylpropionate/cinnamic acid dioxygenase ferredoxin subunit
0.366421	0.00296084	+	0.00797938	58.876	9	9	A0A653IWM2	Ribosomal protein L18
0.371356	0.00328636	+	0.00878818	7.2123	23	1	A0A562FTY7	Crotonobetainyl-CoA:carnitine CoA-transferase CaiB-like acyl-CoA transferase
0.373356	0.00225853	+	0.00686747	27.145	1	1	A0A562FVI3	Uncharacterized protein
0.373821	0.00469084	+	0.0131213	28.153	1	1	D3LQM9	Uncharacterized protein
0.393886	0.00418041	+	0.0127336	8.1717	3	3	A0A031GTE1	Cation diffusion facilitator family transporter
0.399535	0.00752911	+	0.0216138	128.37	13	13	A0A1M7AJD2	Glutaryl-CoA dehydrogenase
0.401112	0.00278131	+	0.00702646	54.886	4	4	A0A509Y332	Cytokinin riboside 5-monophosphate phosphoribohydrolase
0.403902	0.00116255	+	0.005	31.779	7	7	A0A031GID3	YihY family protein
0.404625	0.000237934	+	0.00513043	19.622	13	2	A0A4P8HIE6	1-deoxy-D-xylulose-5-phosphate synthase
0.407379	0.000922174	+	0.0032233	86.09	11	11	A0A653IUA2	50S ribosomal protein L19
0.410152	4.41975e-05	+	0	3.1472	2	2	D3LSH0	Transporter, major facilitator family protein
0.414847	0.0163872	+	0.0428966	80.693	5	5	C5CCA6	C5CCA6_MICLC Cytochrome bc1 complex cytochrome c subunit
0.415654	0.0071655	+	0.0209028	144.22	11	10	A0A5F0UPY5	50S ribosomal protein L15
0.427765	0.0127314	+	0.0368022	53.769	8	8	A0A6N4C7B0	30S ribosomal protein S12
0.428577	0.0179675	+	0.0445621	36.483	22	0	A0A5E8QF41	Glutaminase
0.42905	0.0167065	+	0.0427805	232.01	26	0	A0A5F0I760	Peptidase
0.431661	0.000192487	+	0.0027	55.318	7	7	A0A031I8P0	SURF1-like protein
0.436669	0.0161973	+	0.0426005	10.294	2	2	D3LME5	Peptidyl-prolyl cis-trans isomerase
0.437064	0.0110868	+	0.0332128	84.443	11	3	A0A031GUX6	Imidazole glycerol phosphate synthase subunit HisF
0.439437	0.000783348	+	0.00245833	2.0402	1	1	A0A1R4IQ99	Uncharacterized protein
0.440128	0.0130001	+	0.0378837	69.185	8	0	A0A2N6RS65	Phosphoribosylformylglycinamidine synthase subunit PurQ
0.440645	0.00272258	+	0.00717838	12.688	10	0	C5CB81	C5CB81_MICLC DNA polymerase III, epsilon subunit
0.444166	0.00593078	+	0.0173383	149.28	24	24	D3LR28	30S ribosomal protein S3
0.445032	0.000301237	+	0.00421429	9.2846	3	3	C5CCL4	C5CCL4_MICLC Cytochrome d oxidase cyd, subunit II
0.449022	0.0163538	+	0.0430025	151.62	13	13	A0A031ICT7	Cytochrome c oxidase subunit 1
0.449273	0.00131752	+	0.00467742	75.856	10	1	A0A031GD01	ADP-ribose pyrophosphatase
0.452435	0.000667896	+	0.00265169	4.0273	2	1	A0A1R4IGC6	MBL fold metallo-hydrolase
0.459279	0.00751735	+	0.0216886	68.906	7	7	A0A5F0URB8	DUF808 domain-containing protein
0.465852	0.000412645	+	0.00342029	175.49	17	1	A0A5F0I5B8	Amidase
0.466498	0.00328883	+	0.0087451	25.358	8	7	D3LLY8	O-methyltransferase (Fragment)
0.468772	0.00994381	+	0.0278769	91.553	8	5	A0A085E174	MaoC family dehydratase
0.469832	0.000136825	+	0.00327273	276.4	11	11	D3LLT4	FHA domain protein
0.472568	0.00500299	+	0.0142041	76.854	5	5	A0A1R4JSW5	50S ribosomal protein L20
0.474778	0.000266246	+	0.00462745	283.43	16	16	A0A5F0I7C3	Ribonucleoside-diphosphate reductase subunit beta
0.480409	0.000981896	+	0.00422222	253.65	37	24	A0A562FNR0	DNA topoisomerase (ATP-hydrolyzing)
0.482206	0.00490828	+	0.0137541	190.56	13	13	D3LS10	CarD-like protein
0.483815	0.000978042	+	0.00426168	16.914	4	4	A0A2I1XSZ2	Uncharacterized protein
0.483948	0.0139395	+	0.0385416	8.1382	4	4	A0A2I1XX25	Uncharacterized protein
0.491315	0.000305021	+	0.00414035	116.87	9	9	A0A132HS28	Sporulation initiation inhibitor protein Soj
0.491368	0.0157661	+	0.0415214	28.252	4	3	A0A5F0I4Z1	Cation transporter
0.494421	0.0175059	+	0.0439234	104.03	9	1	A0A562G4A3	3-oxoacid CoA-transferase subunit B
0.495508	0.00769375	+	0.0218904	5.7013	2	2	A0A2N6RLH0	Methyl viologen resistance protein SmvA
0.505568	0.00960543	+	0.0275823	58.112	12	8	A0A562FUM8	Glucose-6-phosphate dehydrogenase assembly protein OpcA
0.506585	0.0178438	+	0.0440376	29.204	8	7	A0A378NMS2	Methionine import ATP-binding protein MetN
0.510768	0.000757817	+	0.00251064	15.561	5	5	A0A4Y8ZII3	MFS transporter (Fragment)
0.514186	0.00803465	+	0.0218121	29.608	5	1	A0A562G5F8	YlxR domain-containing protein
0.516471	6.34219e-05	+	0	28.719	76	0	A0A031H2K8	2-oxoglutarate dehydrogenase E1 component
0.528313	0.00486049	+	0.0138107	83.249	13	4	A0A4U1KYN1	Sugar transferase
0.528532	0.000536586	+	0.00318919	151.86	4	4	C5CA90	C5CA90_MICLC Nicotinamidase-like amidase
0.530383	0.00596801	+	0.0172734	181.72	13	2	C5CBV8	MPUS_MICLC Undecaprenyl-phosphate mannosyltransferase
0.535901	0.0155668	+	0.041313	55.936	10	6	A0A031GZQ6	Ser/Thr phosphatase family protein
0.536177	0.0133479	+	0.0376022	27.158	13	1	A0A4Y8PPY5	Mycothiol acetyltransferase
0.543057	0.00178937	+	0.00786207	23.624	2	1	A0A1M7B427	Endoribonuclease YbeY
0.547775	0.0143594	+	0.0386138	135.77	7	3	A0A031IAZ7	Cytochrome aa3 subunit 2
0.551724	0.0103038	+	0.030703	16.962	8	6	A0A031GYI5	ABC transporter ATP-binding protein
0.565901	0.000340737	+	0.00393333	205.96	15	1	A0A378NJ01	Amidophosphoribosyltransferase
0.572226	0.0182462	+	0.0447239	60.426	8	6	A0A653IQ62	Foldase YidC
0.581534	0.000160437	+	0.00291892	25.806	3	3	A0A653IWX2	Spermidine synthase
0.58205	0.000324117	+	0.004	121.72	1	1	D3LSF8	Uncharacterized protein
0.582836	0.0116228	+	0.0346857	37.093	5	3	D3LLQ3	Transcriptional regulator, AsnC family
0.583062	0.0014924	+	0.00627273	147.97	11	2	A0A2N6RP78	Carbon starvation protein A
0.583428	0.00133827	+	0.00464	14.82	4	0	A0A5F0I9M6	N-acetylglucosamine-6-phosphate deacetylase
0.583986	0.0102891	+	0.0308902	65.668	3	3	A0A653J340	6,7-dimethyl-8-ribityllumazine synthase
0.586995	0.0209852	+	0.0494783	13.434	4	4	A0A2I1XVZ6	Nitrate reductase
0.587882	0.0108313	+	0.032881	23.597	46	2	A0A4Y8ZJF4	Aconitate hydratase
0.590679	0.0174979	+	0.0440288	22.949	8	8	A0A6N4F5Q6	BCCT family transporter
0.59211	0.0142656	+	0.0388191	300.2	15	0	D3LLN0	N5-carboxyaminoimidazole ribonucleotide synthase
0.592829	0.00376834	+	0.0114101	73.596	16	16	A0A031GHI4	Exopolyphosphatase
0.594914	0.000248784	+	0.00481633	3.5768	10	1	A0A4Y8X4C8	NAD-dependent succinate-semialdehyde dehydrogenase
0.596674	0.00528395	+	0.0148	131.76	19	19	A0A1M7DHS2	SSU ribosomal protein S6P modification protein
0.606649	0.00659663	+	0.019769	63.369	17	0	A0A4Y8PML9	AarF/ABC1/UbiB kinase family protein
0.616437	0.00610053	+	0.0173727	95.783	13	13	A0A031GIZ8	Thioesterase family protein
0.616667	0.000115776	+	0.00385714	12.063	4	1	A0A4Y8X3G1	Anthranilate synthase component I
0.616889	0.0138156	+	0.0386452	72.8	11	11	A0A031GM88	ATPase involved in chromosome partitioning
0.617115	0.0207513	+	0.0484716	45.965	8	8	A0A2A2NRQ9	DUF3107 domain-containing protein
0.617853	0.00205483	+	0.00735484	57.869	5	5	A0A031GSP9	Universal bacterial protein YeaZ
0.620227	0.00991822	+	0.0280495	72.602	12	12	D3LP67	TrkA C-terminal domain protein
0.621159	0.00382564	+	0.0112545	73.604	13	6	A0A4Y8PLW5	Uncharacterized protein
0.627412	2.4733e-05	+	0	90.053	13	13	A0A5F0I8B3	Uncharacterized protein
0.634143	0.0166982	+	0.0428851	61.807	12	12	D3LQK2	Endonuclease NucS
0.641377	0.0110378	+	0.0333099	323.31	17	3	A0A1R4JDP0	Cytochrome bc1 complex Rieske iron-sulfur subunit
0.641866	0.0115077	+	0.0335977	4.8942	19	0	A0A6N4C4E7	Adenylosuccinate lyase
0.642533	0.0191675	+	0.0461712	195.11	22	22	A0A031IM96	Phage holin family protein
0.644163	0.0036041	+	0.0104744	195.74	9	9	A0A6N4C1A9	Sodium:alanine symporter
0.644378	0.0198668	+	0.0474933	124.96	9	0	A0A4Y8PNF2	Tetratricopeptide repeat protein
0.646811	0.00433547	+	0.0129828	24.323	6	6	A0A031GVR3	ABC transporter, permease protein
0.649605	0.000406126	+	0.00347059	155.38	10	10	A0A5F0UPL5	Ribosomal silencing factor RsfS
0.649784	0.00582283	+	0.0167605	319.41	34	20	A0A031H3L5	Ribonucleoside-diphosphate reductase
0.653223	0.000655361	+	0.00274419	46.266	11	11	A0A5E8QCD8	DNA polymerase III subunit delta
0.653913	0.00605072	+	0.017437	95.08	10	6	A0A562FVX5	Uncharacterized protein
0.656218	0.0110362	+	0.0334076	11.78	7	1	A0A132HV83	RutC family protein
0.656731	0.000917323	+	0.0032549	300.04	19	8	D3LQL9	Threonine synthase
0.658919	0.0170661	+	0.0435373	152.86	7	6	A0A2N6RSN2	Polyisoprenoid-binding protein
0.663732	0.0186377	+	0.0445046	46.747	7	2	A0A6N4C3T2	BFN domain-containing protein
0.665064	0.002474	+	0.00647727	162.72	10	10	A0A270AJH2	CTP synthase
0.66663	0.0201469	+	0.0477351	133.04	9	9	A0A562FNV2	Adenosine deaminase
0.667441	0.00108605	+	0.00517857	23.712	6	6	A0A4Y8PNZ0	Glutaminase
0.668135	0.0180023	+	0.0444579	92.24	6	6	A0A1M7DRR7	Thioredoxin
0.685985	0.0168764	+	0.0428058	82.181	8	2	A0A2N6RFD3	Ribonuclease D
0.690617	0.000482264	+	0.00332394	323.31	31	11	A0A031IUM3	Probable malate:quinone oxidoreductase
0.701095	0.00316193	+	0.00828	172.49	30	1	A0A031GZA2	ATP-dependent DNA helicase
0.70461	0.00195928	+	0.00745098	323.31	31	29	A0A2N6RPI7	ATP synthase subunit beta
0.706697	0.00458089	+	0.0127089	18.486	18	1	A0A562FTH2	Imidazolonepropionase-like amidohydrolase
0.707291	0.00377225	+	0.0113059	323.31	41	0	A0A031HRI1	Transcription-repair-coupling factor
0.707675	0.0153171	+	0.0401645	70.445	3	3	D3LSD5	DUF3806 domain-containing protein
0.708637	0.00214484	+	0.007125	129.47	17	12	A0A4Y8PJE2	Ribose-phosphate pyrophosphokinase
0.709402	3.27405e-05	+	0	104.23	18	3	C5CAX2	CLPX_MICLC ATP-dependent Clp protease ATP-binding subunit ClpX
0.7124	0.000359061	+	0.00380645	79.526	5	5	C5CCF0	C5CCF0_MICLC Orotidine 5-phosphate decarboxylase
0.713999	0.0032463	+	0.00819802	323.31	39	22	A0A0C2N291	Elongation factor Tu
0.715119	0.00282274	+	0.00698947	323.31	37	31	A0A132HKC6	Succinate dehydrogenase flavoprotein subunit
0.716443	0.0186779	+	0.0443014	160.71	17	17	A0A4Y9H9Z7	HlyC/CorC family transporter
0.717423	0.00276905	+	0.0071016	26.927	7	2	A0A509Y3U7	tRNA (guanine-N(1)-)-methyltransferase
0.720228	0.0119278	+	0.0359544	323.31	28	4	A0A1R4IWK6	30S ribosomal protein S2
0.720574	0.0147448	+	0.0387572	323.31	35	1	A0A378NUU3	NAD(P)/FAD-dependent oxidoreductase
0.72064	0.0176607	+	0.0443048	86.268	10	10	A0A410XN80	Ribosomal RNA small subunit methyltransferase A
0.727872	0.00250014	+	0.00644068	268.54	13	13	A0A4U1LCS8	3-oxoacyl-[acyl-carrier-protein] synthase 2
0.728105	0.0186146	+	0.0446069	10.777	5	5	A0A562FPL4	Abortive infection bacteriophage resistance protein
0.730659	0.00542033	+	0.0165534	323.31	46	1	A0A562FRY3	60 kDa chaperonin
0.731935	0.00786592	+	0.0217415	323.31	20	20	A0A4Y8PLZ6	Choline oxidase
0.734915	0.0161819	+	0.042813	211.9	25	25	D3LSB5	Serine--tRNA ligase
0.736164	0.0161907	+	0.0427065	239.69	12	12	A0A031I7D6	ATPase involved in chromosome partitioning
0.737139	0.0111638	+	0.0330203	323.31	43	29	A0A653IV33	Dihydrolipoyl dehydrogenase
0.739548	0.000233889	+	0.00536364	270.07	11	11	D3LL93	Acetohydroxy-acid synthase small subunit
0.741748	0.015181	+	0.0399171	76.486	10	1	C5CC75	RL11_MICLC 50S ribosomal protein L11
0.743742	0.00413684	+	0.0128458	91.631	16	16	A0A509Y3I4	tRNA (Adenine-N1)-methyltransferase
0.748396	0.00101825	+	0.00527273	129.63	12	12	A0A031GEW2	Imidazolonepropionase
0.74965	0.0153034	+	0.0399897	230.54	17	3	A0A5F0I7J4	Cell division protein ZapE
0.749768	0.0109757	+	0.0329558	11.071	3	3	A0A031G3J1	Cytidylyltransferase
0.75304	0.00808925	+	0.0219136	96.575	21	21	A0A031ISH3	ABC transporter, ATP-binding protein
0.753615	0.0020183	+	0.0074026	240.11	16	16	C5CAT0	C5CAT0_MICLC 6-phosphogluconate dehydrogenase, decarboxylating
0.757797	0.0157081	+	0.0416263	142.82	8	8	A0A562FPE1	ATP-dependent Clp protease proteolytic subunit
0.76027	0.00528916	+	0.014741	135.37	13	2	C5C9Z7	C5C9Z7_MICLC Ribosome small subunit-dependent GTPase A
0.760524	0.00357634	+	0.0100935	119.06	11	11	A0A509Y419	Hydroxymethylpyrimidine kinase
0.761916	0.0152396	+	0.040093	111.3	7	1	A0A562FWB6	Glyoxylase-like metal-dependent hydrolase (Beta-lactamase superfamily II)
0.763996	0.00793007	+	0.0220339	323.31	24	24	A0A031GZE8	Glutaminase
0.764421	0.00234562	+	0.00662791	282.07	11	1	A0A6N4C8C7	Carbamoyl-phosphate synthase small chain
0.772751	0.0209207	+	0.0490719	93.044	6	6	A0A653IQ63	Dienelactone hydrolase
0.776958	0.00315041	+	0.00832161	177.03	25	15	A0A1M7A5V8	ATPase components of ABC transporters with duplicated ATPase domains
0.7787	0.00347315	+	0.00964929	196.1	19	19	A0A562FSS5	50S ribosomal protein L3
0.78186	0.0098328	+	0.0283125	323.31	49	44	A0A653IP25	DNA topoisomerase (ATP-hydrolyzing)
0.783469	0.0142951	+	0.0387162	323.31	38	0	D3LS51	AMP-binding enzyme
0.785127	0.00886497	+	0.0250744	7.4715	15	4	A0A4P8HHZ0	DEAD/DEAH box helicase
0.785509	0.00591382	+	0.0174038	201.23	15	12	A0A031H0C6	Formyltetrahydrofolate deformylase
0.786352	0.0171856	+	0.0436538	87.614	13	13	A0A5E8QTK2	L-serine dehydratase
0.7875	0.00124238	+	0.00483333	197.59	25	17	A0A4Y8PL93	Glucose-6-phosphate 1-dehydrogenase
0.790094	0.020065	+	0.0472832	323.31	29	20	A0A2N6RSP0	DNA gyrase subunit B
0.792498	0.00395078	+	0.0117117	157.83	13	13	D3LQP8	RNA polymerase sigma-70 factor
0.793493	0.00670403	+	0.0197447	73.347	7	1	C5C7W4	C5C7W4_MICLC Thioredoxin
0.795135	0.015583	+	0.0412081	144.16	8	1	C5C846	C5C846_MICLC Universal stress protein UspA-like protein
0.807888	0.0196666	+	0.0473229	278.5	25	25	C5CC59	RL2_MICLC 50S ribosomal protein L2
0.812906	0.0022018	+	0.00703704	79.907	12	11	A0A270ATG5	Ribonuclease 3
0.822822	0.0052283	+	0.0148594	323.31	24	15	A0A031H167	Ketol-acid reductoisomerase (NADP(+))
0.823444	0.00254494	+	0.00686667	323.31	44	3	A0A2I1XKK3	Phosphoenolpyruvate carboxykinase [GTP]
0.826077	0.01829	+	0.0445173	32.81	8	7	A0A6N4CA15	tRNA dimethylallyltransferase
0.826264	0.0135414	+	0.0376911	323.31	34	4	A0A1M7EMP9	Phenylalanine--tRNA ligase beta subunit
0.827445	0.0030959	+	0.00836364	275.1	12	12	A0A4Y8PMY9	Aminotransferase
0.832645	0.00168405	+	0.00741606	20.725	10	2	A0A4Y8PMZ2	IclR family transcriptional regulator
0.834114	0.00207017	+	0.00730769	171.96	16	11	A0A4Y8PNF9	3-phosphoshikimate 1-carboxyvinyltransferase
0.837786	0.0179221	+	0.0441596	9.6723	19	3	A0A4Y8PM80	tRNA dihydrouridine synthase DusB
0.839385	0.00345619	+	0.00974163	323.31	18	4	C5C7V5	C5C7V5_MICLC Myo-inositol-1-phosphate synthase
0.839565	0.0109723	+	0.0330533	81.028	18	5	A0A2N6RP53	ATP-dependent DNA helicase RecG
0.839603	0.00992975	+	0.027963	162.06	21	13	A0A5F0I9H7	30S ribosomal protein S4
0.84417	0.000525138	+	0.00323288	323.31	13	11	A0A132HRT2	Aminotransferase
0.855237	0.0149174	+	0.0395521	190.28	14	14	A0A5F0UNM1	UDP-N-acetyl-D-mannosamine dehydrogenase
0.859299	0.00478568	+	0.0139253	278.7	38	38	A0A5E8QE06	UvrABC system protein B
0.864301	0.0202541	+	0.0480703	73.959	7	7	A0A132HVU8	Dihydrofolate reductase
0.882089	0.0121829	+	0.0358986	290.38	27	27	A0A2I1XS06	Adenylosuccinate synthetase
0.883902	0.00764154	+	0.0215395	210.88	37	29	A0A5F0I861	Glycosyltransferase
1.15288	0.00701301	+	0.0203239	34.353	10	0	A0A4Y8PMN1	Methyltransferase domain-containing protein
1.16377	0.00710636	+	0.0205436	323.31	66	6	A0A2N6RSH2	NDP-hexose 4-ketoreductase
1.18557	0.00287828	+	0.00752332	155.08	19	17	A0A5E8Q9Q0	Exodeoxyribonuclease 7 large subunit
1.1986	0.0155646	+	0.041102	23.835	7	7	A0A6N4C5W9	Cytochrome
1.22267	0.000307927	+	0.00406897	284.13	19	1	A0A031ISV1	UDP-N-acetylglucosamine 2-epimerase
1.22483	0.00986853	+	0.0282243	180.24	22	1	A0A653IUF5	Glyceraldehyde-3-phosphate dehydrogenase (NAD-dependent, glycolytic)
1.22726	0.0153642	+	0.0403897	45.741	7	7	A0A031GS85	3-methyl-2-oxobutanoate hydroxymethyltransferase
1.22913	0.0060454	+	0.0175019	302.59	67	6	A0A5E8QGC6	Pyruvate dehydrogenase E1 component
1.23583	0.00545009	+	0.0164235	61.07	15	2	A0A031IAJ2	Dephospho-CoA kinase
1.2436	0.00243948	+	0.00651429	282.39	20	20	A0A4Y8PMD1	Transaldolase
1.24916	0.0190254	+	0.045544	136.2	18	18	A0A653N1S9	Hemin-binding lipoprotein
1.25033	0.00330563	+	0.00866019	276.41	20	4	A0A653IXU2	1,4-dihydroxy-2-naphthoyl-CoA synthase
1.25216	0.00193143	+	0.0075	130.48	10	10	A0A653IRN2	GntR family transcriptional regulator
1.25352	0.0181841	+	0.0448279	16.064	4	4	A0A378NMU8	HTH-type transcriptional regulator sinR
1.25683	0.00914659	+	0.0259807	78.362	10	10	D3LP99	Transcriptional regulator, IclR family, C-terminal domain protein
1.26094	0.00772589	+	0.0218157	72.72	11	1	C5C7B4	C5C7B4_MICLC Protein-tyrosine-phosphatase
1.26181	0.00338937	+	0.00983575	144.32	14	1	A0A4Y8PLH1	Uncharacterized protein
1.26355	0.0133029	+	0.0378082	199.64	20	20	A0A653ITB0	Flavin-containing monooxygenase
1.26387	0.00844583	+	0.0238557	228.13	15	12	A0A5F0UQM0	Lactate utilization protein C
1.26787	0.0186679	+	0.0444027	29.352	8	8	A0A5F0I5P0	Uncharacterized protein
1.27435	0.00800095	+	0.0219595	323.31	35	0	A0A2N6RS86	DNA polymerase III subunit gamma and tau
1.28776	0.0130315	+	0.037779	323.31	20	2	A0A031H3E9	Aldehyde dehydrogenase (NAD) family protein
1.29152	0.0082467	+	0.022429	24.607	7	1	A0A653J0Y2	SURF1-like protein
1.29644	0.00169985	+	0.00730935	218.87	23	23	A0A031HNQ2	CBS domain-containing protein
1.29654	0.0189473	+	0.045034	89.194	10	8	A0A562FVN5	Adenine-specific DNA-methyltransferase
1.29761	0.00241447	+	0.00655172	175.25	11	0	D3LQ56	Elongation factor P
1.30026	0.00223357	+	0.00695122	323.31	24	18	A0A1M7BCP4	Cell division protein FtsZ
1.30734	0.0187865	+	0.0447016	34.306	8	3	A0A031HT08	Phosphoglycerate mutase family protein
1.30827	0.00282541	+	0.00695288	69.156	5	5	A0A6N4FAU7	Isopentenyl-diphosphate Delta-isomerase
1.30828	0.0203768	+	0.04786	129.73	10	10	D3LM35	Luciferase family oxidoreductase, FMN-dependent, PP_0088 family
1.30932	0.0180232	+	0.0443543	164.08	16	4	A0A1M6ZPK3	Translation factor SUA5
1.31288	0.000832978	+	0.00338776	72.608	9	9	A0A4Y8PMP0	O-acetyl-ADP-ribose deacetylase
1.31455	0.0095318	+	0.0272762	323.31	28	28	A0A4Y9H7R4	Aldehyde dehydrogenase family protein
1.31711	0.0146135	+	0.0385119	145.82	6	4	C5C875	C5C875_MICLC Rhodanese-related sulfurtransferase
1.31881	0.0023467	+	0.0065896	323.31	39	8	A0A4Y8PL56	Transketolase
1.31987	0.00666824	+	0.0198857	153.08	17	0	A0A2N6RGF1	DUF3071 domain-containing protein
1.3204	0.0130365	+	0.0376749	222.98	20	15	A0A2N6RI90	Phosphoribosylamine--glycine ligase
1.32923	0.0126506	+	0.0366611	54.873	9	9	A0A4Y8PLH9	NUDIX hydrolase
1.33339	0.00446691	+	0.012817	142.3	9	9	A0A4Y8PJI5	Carbonic anhydrase
1.33387	0.00805962	+	0.0217391	185.91	17	17	A0A2N6RI77	Phosphoribosylformylglycinamidine cyclo-ligase
1.3363	0.0114805	+	0.0334179	220.69	16	0	A0A4U1LJJ7	Acetyl-CoA hydrolase/transferase family protein
1.33644	0.020218	+	0.0481762	108.83	9	7	A0A410XN63	Ribosomal RNA small subunit methyltransferase I
1.33808	0.0136175	+	0.0378486	323.31	29	25	A0A4Y8PKI5	Redoxin domain-containing protein
1.36164	0.00831163	+	0.0227105	323.31	51	37	A0A031GU24	Acyl-CoA synthetase (NDP forming)
1.3639	0.0047353	+	0.0134667	10.554	11	1	A0A4Y8ZKA5	Inositol-3-phosphate synthase
1.37255	0.021013	+	0.0493709	51.885	9	1	D3LMS7	Oxidoreductase, 2-nitropropane dioxygenase family protein
1.38091	0.00601894	+	0.017209	222.8	19	0	A0A6N4F9H2	TIGR01777 family protein
1.38253	0.0133173	+	0.0377049	259.28	23	23	A0A4U1LDZ5	BMP family ABC transporter substrate-binding protein
1.3851	0.0127135	+	0.036905	46.514	7	2	A0A6N4FI23	Thiamine-binding protein
1.38563	0.0108919	+	0.0327834	101.51	12	10	A0A653IVI0	NH(3)-dependent NAD(+) synthetase
1.386	0.00556518	+	0.0161699	48.695	9	3	A0A562FU49	Uncharacterized protein
1.38989	0.00135654	+	0.00453125	323.31	26	20	A0A509Y3R5	NAD-dependent succinate-semialdehyde dehydrogenase
1.39417	0.012001	+	0.0357507	40.296	11	11	A0A5F0I9J0	GNAT family N-acetyltransferase
1.41088	0.00346816	+	0.00969524	323.31	19	3	A0A5F0I8Q4	Succinate--CoA ligase [ADP-forming] subunit alpha
1.41386	0.0189317	+	0.0451364	124.27	10	0	A0A562FNZ6	Coenzyme PQQ synthesis protein D (PqqD)
1.41462	0.0177426	+	0.0444561	138.58	9	3	A0A4Y8PKQ5	RidA family protein
1.41475	0.0146611	+	0.0389606	183.8	16	0	A0A031ISQ9	Ribonuclease HI
1.41637	0.00370586	+	0.0104259	142.49	16	16	A0A4Y8PI05	Serine/threonine-protein phosphatase
1.42866	0.00437925	+	0.012927	310.99	25	18	D3LRE0	Ribosome-recycling factor
1.43002	0.00644992	+	0.0195636	83.602	5	5	A0A2I1XVZ4	FHA domain-containing protein
1.43026	0.0165049	+	0.0426863	65.086	6	6	D3LRI9	Rho_N domain-containing protein
1.43265	0.00869929	+	0.0241173	103.52	15	15	C5C7A4	C5C7A4_MICLC Geranylgeranyl pyrophosphate synthase
1.43376	0.000404991	+	0.00352239	55.472	13	4	A0A031ILP6	D-inositol 3-phosphate glycosyltransferase
1.4376	0.00217235	+	0.00708075	214.48	17	3	A0A562FP60	Methionine aminopeptidase
1.44201	0.0018216	+	0.0077027	54.312	8	8	A0A031H7T6	Uncharacterized protein
1.44489	0.00568874	+	0.0163985	323.31	23	20	A0A1M7A7G6	Transcription elongation factor GreA
1.44562	0.00269015	+	0.00721739	82.653	11	11	A0A085E0T8	NAD(P)-dependent oxidoreductase
1.45253	0.000662723	+	0.00268182	302.13	26	17	A0A031G1V8	Succinate-semialdehyde dehydrogenase
1.45761	0.00806864	+	0.0216667	117.97	5	1	A0A653ITS2	Ribose-5-phosphate isomerase B
1.46019	0.0195562	+	0.0466935	92.438	7	7	A0A031HXD9	Uncharacterized protein
1.46313	0.0189545	+	0.0452127	199.47	14	0	A0A2N6RSB7	Formimidoylglutamase
1.47344	0.0169814	+	0.0431208	50.917	13	11	A0A031GDP3	23S rRNA (Uracil(747)-C(5))-methyltransferase RlmC
1.48118	0.00964596	+	0.0277981	35.937	5	1	A0A653J0G6	5-formyltetrahydrofolate cyclo-ligase
1.48144	0.00648617	+	0.0194928	176.57	10	9	C5CAA5	C5CAA5_MICLC Peroxiredoxin
1.48744	0.00170582	+	0.00725714	70.502	10	2	A0A5F0I8T3	Carbon-nitrogen hydrolase family protein
1.49267	0.0156449	+	0.0414177	42.187	4	1	A0A378NHQ5	Spermidine synthase
1.50069	0.00180288	+	0.00780822	187.01	18	16	A0A378NRK2	4-hydroxy-3-methylbut-2-enyl diphosphate reductase
1.50162	0.00925164	+	0.0261214	50.719	8	5	A0A562FPZ3	F420_oxidored domain-containing protein
1.50354	0.00070607	+	0.00262222	96.912	7	4	A0A031HYI7	N5-carboxyaminoimidazole ribonucleotide mutase
1.50701	0.00921465	+	0.0262051	230.16	13	13	A0A031I9R3	Arginine biosynthesis bifunctional protein ArgJ
1.51827	0.00177454	+	0.00791667	63.666	14	8	A0A5F0I8A8	SMP-30/gluconolactonase/LRE family protein
1.52813	0.00356248	+	0.00955869	123.77	10	10	A0A031GK08	Electron transfer flavoprotein FAD-binding domain protein
1.53071	0.00507966	+	0.0140891	182.66	14	13	A0A1M7EMG9	NADPH2:quinone reductase
1.54475	0.00426159	+	0.0126234	6.9455	4	4	A0A031IF72	Acetyltransferase, GNAT family
1.54801	0.00410524	+	0.0130179	135.38	18	16	A0A653RKA0	Acyl-CoA dehydrogenase
1.55624	0.0160673	+	0.04292	27.978	6	6	A0A1R4JYA6	Protein serine/threonine phosphatase PrpC, regulation of stationary phase
1.55851	0.00384257	+	0.0112036	131.28	11	10	A0A031HQM6	Heat-inducible transcription repressor HrcA
1.58363	0.0098946	+	0.0281366	18.264	33	0	A0A653IU34	Alanine aminopeptidase
1.59881	0.0200621	+	0.047388	109.51	13	1	D3LR76	NAD dependent epimerase/dehydratase family protein
1.60664	0.00168962	+	0.00736232	36.745	6	6	A0A1M7CWP7	Transcriptional regulator, TetR family
1.63611	0.00182008	+	0.0077551	49.049	8	2	A0A562FP97	Non-specific serine/threonine protein kinase
1.64282	0.00927203	+	0.0260382	106.68	15	3	A0A653SJT8	NUDIX hydrolase
1.64312	0.0158473	+	0.0417286	48.046	11	1	A0A031H457	Mutator family transposase
1.64675	0.00423521	+	0.0126783	64.135	7	7	A0A031G8V3	Cyclodeaminase/cyclohydrolase family protein
1.64745	0.00116869	+	0.00495726	34.272	4	4	D3LMQ5	FeS_assembly_P domain-containing protein
1.64932	0.0169558	+	0.0432252	75.611	9	0	A0A2N6RI38	Sensor histidine kinase
1.66448	0.00544415	+	0.0164882	323.31	21	2	A0A410XSL4	Pyruvate kinase
1.66785	0.00582451	+	0.016697	2.8947	2	2	A0A4Y8WX76	Alpha/beta hydrolase
1.67109	0.0163116	+	0.0431089	242.43	22	20	A0A562FUA9	UPF0234 protein L597_002200000040
1.67551	0.00100517	+	0.00418349	161.6	13	13	A0A1M7A6U4	Mannose-6-phosphate isomerase
1.67563	0.0182659	+	0.0446204	5.1455	4	4	A0A4V5PUS2	GNAT family N-acetyltransferase
1.67624	0.00188602	+	0.0076	61.544	7	7	C5CAT3	C5CAT3_MICLC Peptide methionine sulfoxide reductase MsrA
1.6797	0.00625022	+	0.0184234	17.476	7	7	A0A031I5T4	Ornithine cyclodeaminase
1.68348	0.0178274	+	0.0441415	35.164	18	0	A0A378NPM2	Bifunctional purine biosynthesis protein PurH
1.69013	0.00540347	+	0.0156825	20.038	9	3	A0A2I1XYX6	Uncharacterized protein
1.69058	0.000291496	+	0.00437037	4.4417	18	0	A0A031GUA8	Bifunctional NAD(P)H-hydrate repair enzyme
1.70681	0.00229733	+	0.00678571	184.29	13	13	A0A5F0I9F7	Peptide-methionine (R)-S-oxide reductase
1.70686	0.0106842	+	0.0328529	20.342	2	1	A0A132HZM4	Uncharacterized protein
1.70723	0.0159796	+	0.0424762	97.785	18	1	D3LQV1	Lipoyl synthase
1.74394	0.0066062	+	0.0200288	3.932	10	3	A0A4Y8WX07	Glycine dehydrogenase (decarboxylating)
1.75001	0.0100769	+	0.0291743	8.2773	5	1	A0A4Y8ZGS4	Acyl carrier protein
1.75016	0.00457267	+	0.0127627	112.03	19	16	A0A031I3Y9	DNA polymerase III, delta subunit
1.793	0.000137426	+	0.00317647	261.26	24	24	A0A6N4C3W8	Haloacid dehalogenase
1.7981	0.0147305	+	0.0388586	68.51	8	8	A0A1M7BLA2	Menaquinone-dependent protoporphyrinogen oxidase
1.79983	0.00965074	+	0.0277107	9.6411	28	4	A0A4P8H9E6	A0A4P8H9E6_9MICO DNA-directed RNA polymerase subunit beta
1.81264	0.00545189	+	0.0163594	259.17	21	21	A0A5F0I7M5	4-aminobutyrate--2-oxoglutarate transaminase
1.82363	0.00620023	+	0.0181538	35.637	3	2	A0A5F0I6N2	Uncharacterized protein
1.83104	0.0131963	+	0.0375714	82.807	12	11	A0A4Y9HAD5	Siderophore-interacting protein
1.84859	0.0089903	+	0.0257161	13.232	4	4	A0A031IF69	Acetyltransferase, GNAT family
1.85924	0.000167858	+	0.00284211	27.855	12	1	A0A132HLA9	Trehalose-binding lipoprotein LpqY
1.86127	0.0103334	+	0.0306103	81.937	10	10	A0A5E8QBK4	DUF2520 domain-containing protein
1.87578	0.000617368	+	0.00287805	159.21	13	2	A0A031H3N9	ABC transporter, solute-binding protein
1.89788	0.0142034	+	0.0386667	239.46	13	9	A0A653IRL3	Beta-ketoadipyl-CoA thiolase
1.90479	0.0115375	+	0.0338109	259.3	13	13	A0A031IBD5	Ribosome-binding factor A
1.91089	0.00119547	+	0.00487395	90.459	12	11	A0A5F0I7F2	Uncharacterized protein
1.95094	0.00232985	+	0.00666667	78.824	13	1	A0A4Y8PI47	Lsr2 family protein
1.95844	0.00266485	+	0.00725683	77.167	12	1	A0A509Y3M8	NLPA lipoprotein
1.97916	0.0164574	+	0.0427912	30.023	6	6	A0A5F0IAE2	Amino acid ABC transporter substrate-binding protein
1.99971	0.00341132	+	0.00978846	41.232	5	5	A0A562G4E5	Uncharacterized protein DUF4352
2.00863	0.00285861	+	0.0075625	41.193	5	3	D3LME7	Sec-independent protein translocase protein TatA
2.03684	0.0149736	+	0.0394494	91.192	8	2	A0A4Y8PKD2	Acyl-CoA thioesterase II
2.06983	0.000746891	+	0.00256522	116.99	4	4	A0A653P1M7	Uncharacterized protein
2.09339	0.000839669	+	0.00332	38.664	15	2	A0A132HQ13	Putative phenylalanine aminotransferase
2.11145	0.00468911	+	0.0126555	53.549	8	3	A0A2N6RRZ2	LLM class flavin-dependent oxidoreductase
2.14274	0.0203608	+	0.0479649	20.571	8	1	A0A4Y8PKC7	Pyrroline-5-carboxylate reductase
2.17987	0.00660882	+	0.019957	11.373	20	0	A0A132HXX3	Chromosome partition protein Smc
2.22452	0.0192929	+	0.0463461	25.263	2	2	A0A653IYJ5	Putative integral membrane protein
2.23962	0.00109746	+	0.00513274	42.765	8	7	A0A5F0I8V5	Uncharacterized protein
2.2457	0.000639119	+	0.00277647	94.007	7	7	A0A4U1LCK4	Thiamine-phosphate synthase
2.37812	0.00863463	+	0.0237778	90.813	8	1	A0A653SNM0	LytR cell envelope-related transcriptional attenuator
2.41929	0.00329532	+	0.00870244	27.954	8	0	A0A653NS97	Uncharacterized oxidoreductase YdgJ
2.46943	0.000752733	+	0.00253763	7.1128	6	2	A0A4Y8X1Q3	Amidohydrolase
2.52916	0.000555145	+	0.00306494	4.0309	3	1	A0A4Y8X5E8	UDP-N-acetylenolpyruvoylglucosamine reductase
2.53081	0.00185176	+	0.00765101	10.479	22	1	A0A4Y8PKI8	ATP-grasp domain-containing protein
2.54659	0.00323602	+	0.00823881	2.2211	7	1	A0A4Y8X3V6	Pyruvate dehydrogenase (Acetyl-transferring) E1 component subunit alpha
2.5823	0.0119809	+	0.0358523	62.685	9	2	A0A031I8A1	Glutamyl-Q tRNA(Asp) synthetase
2.61714	0.00800998	+	0.0218855	15.489	7	7	A0A5F0IAZ6	ATP-binding protein
2.63574	0.0127662	+	0.0369556	87.745	16	14	D3LNV8	DNA-binding helix-turn-helix protein
2.66419	0.0195299	+	0.0465202	38.686	10	0	A0A5F0I5U3	Uncharacterized protein
2.90017	0.00483175	+	0.0138678	2.0702	8	0	A0A4P8HH10	Dihydroorotate dehydrogenase (quinone)
2.93736	0.0105465	+	0.0319277	51.294	3	1	A0A6N4C3Z1	Uncharacterized protein
2.97794	0.000626408	+	0.00284337	10.796	11	1	A0A031GKH5	Polyphosphate:nucleotide phosphotransferase, PPK2 family
2.9943	0.00881025	+	0.0248571	10.435	3	3	P94957	Pyrimidine dimer DNA glycosylase
3.03748	0.00158044	+	0.00684444	6.5421	14	1	A0A5F0I804	NAD-dependent succinate-semialdehyde dehydrogenase
3.12656	0.00708967	+	0.0206154	42.41	8	0	D3LPG3	Aldose 1-epimerase
3.1567	0.00409248	+	0.0130762	2.2872	2	2	A0A4Y8X2V1	Restriction endonuclease
3.24038	0.00173659	+	0.0071049	9.4855	7	1	D3LNP1	ATP-dependent Clp protease proteolytic subunit
3.30041	0.00297836	+	0.00793846	59.761	5	2	A0A653IQV5	RNA methyltransferase
3.31727	0.00255762	+	0.0072967	15.715	2	2	C5C8E7	C5C8E7_MICLC Nicotinamidase-like amidase
3.3258	0.002075	+	0.00726115	3.0044	3	3	D3LS83	Membrane protein
3.3589	0.00411362	+	0.01296	3.2929	4	1	A0A4Y8XJA3	Zn_protease domain-containing protein (Fragment)
3.45418	0.00167733	+	0.00747059	25.782	7	7	A0A653IUN0	PAC2 family
3.46889	0.00566941	+	0.0164615	22.759	18	1	A0A031GTB5	Dehydrogenase E1 component
3.54055	0.0177565	+	0.0443507	10.917	10	1	A0A4P8HFF7	Inorganic pyrophosphatase
3.60018	0.0022167	+	0.00699387	6.6524	14	1	A0A653J637	Phospholipase C
3.75942	0.00223374	+	0.00690909	20.026	5	1	A0A5F0I9B7	Uncharacterized protein
3.8439	0.0124092	+	0.0361461	20.191	23	2	A0A4Y9H8Q6	Catalase
3.9253	0.00274405	+	0.00713978	5.4931	9	2	A0A378NMZ0	Uncharacterized protein
3.9689	0.0134744	+	0.0375	30.194	5	5	A0A5F0IAF1	Uncharacterized protein
4.03226	0.00172201	+	0.00720567	29.029	8	1	A0A5F0IBK7	Multifunctional fusion protein
4.09207	0.00377158	+	0.0113578	3.1859	46	0	A0A1M7BJQ1	L-proline dehydrogenase
4.1171	0.00191629	+	0.00754967	28.108	1	1	D3LMW9	Uncharacterized protein
4.34181	0.00809481	+	0.0218411	105.64	11	8	C5C9A1	C5C9A1_MICLC Isoprenyl transferase
4.68348	0.000835515	+	0.00335354	14.568	6	0	A0A5E8QBF8	Thiamine_BP domain-containing protein
4.71734	0.000140298	+	0.00308571	26.767	8	8	A0A4Y8PN61	Cysteine desulfurase
4.79044	0.00706922	+	0.0206877	23.488	4	4	A0A562FV44	Lysine N-acyltransferase MbtK
4.79922	0.000293662	+	0.00429091	2.8995	2	2	A0A5F0IAJ4	Uncharacterized protein
4.84737	0.002539	+	0.00690503	47.364	23	3	A0A653IVW8	DNA topoisomerase (ATP-hydrolyzing)
4.93422	0.000549187	+	0.00310526	23.135	12	2	A0A1M7AA38	ATP-dependent helicase HrpB
5.04724	0.000247185	+	0.00491667	42.286	6	6	A0A4Y8PKK4	PLDc_N domain-containing protein
5.04986	0.00686831	+	0.0200141	17.923	6	1	A0A410XQA6	Enoyl-CoA hydratase
5.10336	4.81404e-05	+	0	55.25	5	3	A0A5F0UJA9	Disulfide bond formation protein DsbA
5.16913	0.00548857	+	0.0162957	3.4572	2	2	D3LNU3	Uncharacterized protein
5.22351	0.00995552	+	0.0277914	4.3404	17	0	A0A562FN85	Sulfide:quinone oxidoreductase
5.3787	0.000966152	+	0.00430189	12.549	3	3	A0A1M7D0D3	Uncharacterized protein
5.52684	0.00348091	+	0.00960377	10.202	4	4	A0A031I0I9	D-alanyl-D-alanine carboxypeptidase/D-alanyl-D-alanine-endopeptidase
6.02627	0.00298296	+	0.00789796	16.807	6	6	D3LLS2	Rv2175c_C domain-containing protein
6.36845	5.65397e-06	+	0	39.374	2	2	D3LKS1	Uncharacterized protein
6.46529	0.00146711	+	0.00632061	9.2788	19	1	A0A410XQN2	Acetoin utilization protein AcuC
6.72002	0.00154249	+	0.00689552	10.638	19	0	A0A509Y5W6	ADP-dependent (S)-NAD(P)H-hydrate dehydratase
7.07922	3.80419e-05	+	0	9.5079	7	1	A0A031H928	Dihydropteroate synthase
7.13199	0.01544	+	0.0402864	2.9396	8	0	A0A653TX18	Hydroxyacid dehydrogenase
7.57331	0.000926124	+	0.00319231	26.142	6	1	D3LLM3	TIGR01906 family protein
8.07741	0.00412929	+	0.0129027	98.468	9	9	A0A562FPD4	Truncated hemoglobin YjbI
8.43189	0.0010473	+	0.00522523	19.958	3	3	A0A132HCR0	Uncharacterized protein
8.45562	0.00172567	+	0.00715493	49.936	12	1	A0A1M7DEP3	Forkhead associated (FHA) domain, binds pSer, pThr, pTyr
8.7893	0.0001983	+	0.00263415	6.3221	6	1	A0A4Y8WXK9	Lysine--tRNA ligase
9.29012	0.000371502	+	0.0036875	15.289	26	0	A0A5F0I5Z4	1,4-alpha-glucan branching enzyme GlgB
10.0603	0.000942674	+	0.0031619	21.706	12	1	A0A1M7C4S2	UDP-N-acetylenolpyruvoylglucosamine reductase
10.1651	0.00277446	+	0.00706383	17.953	10	1	A0A4Y8PI91	Uncharacterized protein
10.3373	7.19864e-05	+	0	3.0198	3	1	A0A4Y8X2Y3	Enoyl-CoA hydratase/isomerase family protein
10.5705	0.00667165	+	0.0198149	33.101	7	3	A0A4Y8PPC3	Mycothiol system anti-sigma-R factor
10.9008	7.55325e-06	+	0	32.064	9	0	A0A2I1XSF8	Uncharacterized protein
11.0705	0.00231663	+	0.00670588	11.453	19	0	A0A6N4F6V6	Sulfurtransferase
11.3072	0.000129483	+	0.00348387	3.2854	14	1	A0A031GNN5	WcbI domain-containing protein
12.4511	0.0011752	+	0.00491525	31.985	13	1	A0A378NM65	Protein of uncharacterized function (DUF3710)
13.3342	0.000628236	+	0.00280952	27.553	7	1	A0A4Y8X482	Transketolase
13.6092	0.00153578	+	0.00622556	6.9839	29	1	A0A1M7CI19	2,4-dienoyl-CoA reductase (NADPH2)
14.3972	4.29479e-05	+	0	72.642	33	0	C5C898	C5C898_MICLC Dipeptidyl aminopeptidase/acylaminoacyl peptidase
14.4941	0.00128938	+	0.00471545	22.11	6	1	A0A562FPB4	Uncharacterized protein
16.1161	0.00134089	+	0.00460317	34.528	3	1	A0A4P8HA29	A0A4P8HA29_9MICO Enoyl-CoA hydratase
18.0086	0.000579759	+	0.00298734	15.264	24	0	A0A653IWJ3	Pyridine nucleotide-disulfide oxidoreductase
18.3617	3.55775e-05	+	0	15.681	4	1	A0A4P8HG26	3-phosphoshikimate 1-carboxyvinyltransferase
18.84	0.000286782	+	0.00445283	59.092	15	1	A0A562FNC6	Glutamine synthetase
19.6036	0.00145098	+	0.00636923	36.261	2	1	A0A1R4JVW6	Lactoylglutathione lyase
22.9845	0.000356105	+	0.00386885	25.731	35	1	A0A6N4BYN9	NADH dehydrogenase FAD-containing subunit
26.5141	5.70273e-06	+	0	6.232	13	1	A0A4Y8X227	Phenylacetate-coenzyme A ligase
29.1327	5.11415e-05	+	0	30.993	18	1	A0A031GQ66	Flavoprotein disulfide reductase
32.0161	1.00938e-05	+	0	16.357	13	2	A0A4P8HJJ3	Glutamyl-tRNA(Gln) amidotransferase subunit A
32.4506	0.000544032	+	0.00314667	6.5855	19	0	A0A6N4FJK5	Glutathione S-transferase family protein
33.9949	2.66096e-05	+	0	18.537	12	0	A0A653M4D2	4-hydroxy-tetrahydrodipicolinate synthase
34.0032	5.07233e-06	+	0	3.0186	5	1	A0A4Y8WWG9	Aspartokinase
42.0339	3.45003e-05	+	0	189.07	18	4	A0A4P8HI69	PspA/IM30 family protein
43.9205	0.000116065	+	0.00372414	40.227	8	1	C5CAE0	COAD_MICLC Phosphopantetheine adenylyltransferase
44.6776	0.00022792	+	0.00548837	62.18	6	1	A0A562FNE9	Geranylgeranyl diphosphate synthase type I
44.8524	0.000152714	+	0.003	45.267	40	2	A0A4P8HC51	Glycine dehydrogenase (decarboxylating)
46.4468	0.00128109	+	0.00479339	42.385	12	3	A0A4P8H7L5	A0A4P8H7L5_9MICO Chaperone protein DnaK
47.2974	1.65585e-06	+	0	20.981	13	1	A0A1R4J4M3	TsaC protein (YrdC domain) required for threonylcarbamoyladenosine t(6)A37 modification in tRNA
47.942	9.95273e-05	+	0.004	6.529	9	0	A0A5E8QDY1	Thiamine ABC transporter substrate-binding protein
52.1084	2.28402e-05	+	0	11.548	20	1	A0A5E8QD12	Acetyl-CoA C-acyltransferase
54.1652	9.62619e-05	+	0.00415385	138.55	56	0	A0A5E8QD70	Chaperone protein DnaK
78.1866	0.000132483	+	0.003375	42.055	2	2	C5CCW2	C5CCW2_MICLC Uncharacterized protein
80.3797	2.08649e-06	+	0	30.507	19	0	A0A031HYL1	Aldehyde dehydrogenase (NAD) family protein
86.8425	3.04509e-06	+	0	3.7062	3	2	A0A4Y8X5U9	Triosephosphate isomerase
100.858	0.000392674	+	0.00363077	24.652	39	1	A0A1M7AKC0	Glycine dehydrogenase (decarboxylating)
110.404	5.32641e-05	+	0	8.6612	44	1	A0A4P8HI11	2-oxoglutarate dehydrogenase E1 component
168.816	4.08167e-06	+	0	100.25	7	0	A0A509Y4H3	Protein-disulfide isomerase
