# Supplementary material for: Epinephrine Affects Ribosomes, Cell Division, and Catabolic Processes in Micrococcus luteus Skin Strain C01: Revelation of the Conditionally Extensive Hormone Effect Using Orbitrap Mass Spectrometry and Proteomic Analysis
Source: Microorganisms. 2023 Aug 29;11(9):2181. doi: 10.3390/microorganisms11092181 (PMC10535722; doi:10.3390/microorganisms11092181)
Supplement: Supplementary file 1 [file microorganisms-11-02181-s001.zip › supplementary tables/Table S12 unique matrix.xlsx]

## Sheet: Лист1
Accession #	Protein name
A0A653IVB3	Dipeptide transporter membrane component of ABC superfamily
A0A378NKZ8	Vibriobactin utilization protein ViuB
A0A6N4FCK7	Uncharacterized protein
A0A031G5V6	CAAX amino terminal protease family protein
D3LPH3	SNARE-like domain protein
A0A031G8X7	Cell cycle protein, FtsW/RodA/SpoVE family
D3LR94	Membrane protein
A0A031GAF7	FHA domain protein
A0A031GAL4	Non-specific serine/threonine protein kinase
D3LS03	Uncharacterized protein
A0A031ICL3	Phosphate transport system permease protein PstA
A0A5E8QH35	CDP-alcohol phosphatidyltransferase family protein
A0A5F0I6F3	Uncharacterized protein
D3LRV2	Uncharacterized protein
A0A410XT91	Uncharacterized protein
D3LRD0	ABC transporter, ATP-binding protein
C5C9L1	ABC-type Fe3+ transport system, permease component
A0A031GL40	MFS transporter
A0A031GLI2	Transporter, major facilitator family protein
A0A4Y8ZJP3	Uncharacterized protein (Fragment)
A0A031GPQ3	Bacterial type II secretion system domain protein F
C5C9F2	Metabolite-proton symporter
D3LLF7	Glutaredoxin domain-containing protein
A0A653J101	ABC transporter permease
D3LL23	Uncharacterized protein
A0A031GTI5	Putative membrane protein
A0A5E8QCA6	Protein kinase
D3LMK0	ABC transporter, permease protein
A0A5F0I4W9	DUF3159 domain-containing protein
D3LMF5	Uncharacterized protein
C5C904	Uncharacterized protein
A0A031H0K6	PA domain protein
D3LPJ5	Transport permease protein
A0A132HM90	Trehalose transport system permease protein SugB
A0A378NPK0	Spectinomycin tetracycline efflux pump
A0A378NKV4	Protein translocase subunit SecE
A0A1R4IGK4	Uncharacterized protein
C5CAG5	Ammonium transporter
A0A562FS98	Protein translocase subunit SecY
C5C969	Uncharacterized protein
D3LR19	Uncharacterized protein
A0A653NTK0	Putative membrane protein
A0A5E8QED0	DUF3817 domain-containing protein
D3LLZ2	Uncharacterized protein
C5C7D5	CAAX amino terminal protease family
A0A4Y8PKE3	Alanine:cation symporter family protein
D3LLW5	Uncharacterized protein
A0A031HUR0	Carotene biosynthesis associated membrane protein
A0A4Y8PMS4	Two-component sensor histidine kinase
C5CB56	Potassium uptake protein, TrkH family
D3LR56	Uncharacterized protein
A0A5E8QNI8	C4-dicarboxylate transporter DctA
A0A5F0IAA8	Glycerol kinase
A0A2I1XS51	IMP dehydrogenase
A0A031I906	Amino acid carrier protein
A0A031I9G7	Glycerol-3-phosphate dehydrogenase
D3LN47	Putative ABC transporter
C5C7A1	4-hydroxybenzoate polyprenyltransferase-like prenyltransferase
C5C7T0	MIP family channel protein
D3LMD2	Undecaprenyl-diphosphatase
A0A031ICM1	Mn2+/Fe2 transporter
D3LKW4	ABC transporter, permease protein
A0A031IG12	Integral membrane protein MviN
A0A031IIG8	Phospho-N-acetylmuramoyl-pentapeptide-transferase
A0A031IS63	L-lactate permease
A0A031IW61	Uncharacterized protein
D3LPF9	Uncharacterized protein
A0A132HPT7	Membrane transport protein mmpL8
D3LRU5	Uncharacterized protein
A0A653IWD5	Uncharacterized protein
D3LQR5	Uncharacterized protein
A0A4Y8PJY5	Septum formation initiator family protein
A0A1M7B968	Cu2+-exporting ATPase
A0A5E8QCZ2	LysM peptidoglycan-binding domain-containing protein
A0A1M7EC07	Putative efflux protein, MATE family
D3LL24	Cation diffusion facilitator family transporter
A0A6N4C881	Methionine ABC transporter ATP-binding protein
A0A1R4IG71	ATP synthase subunit c
A0A1R4JC68	Lead, cadmium, zinc and mercury transporting ATPase Copper-translocating P-type ATPase
C5CCA5	Cytochrome aa3 subunit 3
C5C6P1	Multisubunit Na+/H+ antiporter, MnhC subunit
C5C7D3	Uncharacterized protein
A0A4Y8PKP7	Long-chain fatty acid--CoA ligase
A0A562FNW9	Cell division protein FtsW
A0A653TT59	Magnesium transporter MgtE
A0A2N6RI54	Uncharacterized protein
A0A2N6RP99	DUF4233 domain-containing protein
A0A2N6RSL8	DUF4190 domain-containing protein
A0A378NH58	Manganese transport protein MntH
A0A378NMW3	Putrescine importer PuuP
A0A378NQD7	Phospholipase C
A0A378NUP4	Beta-(1-->2)glucan export ATP-binding/permease protein NdvA
A0A4P8H6F4	A0A4P8H6F4_9MICO TrwC relaxase
A0A4P8H8J1	A0A4P8H8J1_9MICO 30S ribosomal protein S13
A0A4P8HAI0	A0A4P8HAI0_9MICO Lrp/AsnC family transcriptional regulator
A0A4P8HIZ7	ATP synthase subunit alpha
A0A4U1LDI6	NLPA lipoprotein
A0A5F0ULU5	Calcium/sodium antiporter
A0A5F0ICJ2	GlsB/YeaQ/YmgE family stress response membrane protein
A0A4Y8PJR4	Aldehyde dehydrogenase family protein
A0A5F0IBI2	Uncharacterized protein
A0A562FTX5	3-oxoacyl-[acyl-carrier protein] reductase
A0A653TQZ4	GntP family permease
A0A562G4S0	Manganese transport system ATP-binding protein
A0A653IV31	ABC transporter permease
A0A5E8QG41	Peptidase
A0A5E8QCC7	Hydrolase
A0A4Y8WZ50	Glycerol-3-phosphate dehydrogenase
A0A5E8QBT4	Hydrolase
A0A562G3J3	ATP-binding cassette subfamily B protein
A0A562G3K7	TVP38/TMEM64 family membrane protein
A0A5E8QCD1	Phosphate transport system permease protein
A0A5F0I8C2	Transport permease protein
A0A5F0I9T2	MFS transporter
A0A5F0IAS9	Uncharacterized protein
A0A5F0IB40	MFS transporter
A0A653MZQ1	NAD(P)/FAD-dependent oxidoreductase
A0A653NMS3	Putative short-chain fatty acid transporter
A0A6N4C0D6	Sodium:solute symporter
A0A6N4C3M0	Uncharacterized protein
A0A6N4FFH9	TerC/Alx family metal homeostasis membrane protein
A0A6N4FHI5	S8 family serine peptidase
C5C8J5	Predicted membrane protein
C5CBB4	Amino acid ABC transporter, permease protein, 3-TM region, His/Glu/Gln/Arg/opine family
