# Supplementary material for: Epinephrine Affects Ribosomes, Cell Division, and Catabolic Processes in Micrococcus luteus Skin Strain C01: Revelation of the Conditionally Extensive Hormone Effect Using Orbitrap Mass Spectrometry and Proteomic Analysis
Source: Microorganisms. 2023 Aug 29;11(9):2181. doi: 10.3390/microorganisms11092181 (PMC10535722; doi:10.3390/microorganisms11092181)
Supplement: Supplementary file 1 [file microorganisms-11-02181-s001.zip › supplementary tables/Table S2.xlsx]

## Sheet: Лист1
Fold change	Accession #	Protein name
0.0119523	A0A4Y8WX07	Glycine dehydrogenase (decarboxylating)
0.0208687	A0A4P8HJE0	FAD-dependent oxidoreductase
0.0353643	A0A1M6ZAN5	Sulfurtransferase
0.0368135	A0A4Y8X2B6	Dyp-type peroxidase
0.0460525	A0A378NGS6	NUDIX domain
0.0479723	A0A5E8QA42	ABC transporter ATP-binding protein
0.0580092	A0A653LS22	Putative phosphomannomutase
0.0764681	A0A509Y565	GNAT family N-acetyltransferase
0.0913887	A0A4Y8ZDI0	Uncharacterized protein (Fragment)
0.109692	A0A378NN38	Maltooligosyl trehalose synthase
0.112937	A0A5F0I9G6	Uncharacterized protein
0.120619	A0A653NQQ6	Uncharacterized protein
0.124438	A0A5E8QR72	Integral membrane protein
0.133272	D3LLH5	Uncharacterized protein
0.140539	A0A6N4F9C5	Amidase
0.141025	A0A031GH91	MBL fold metallo-hydrolase
0.159415	A0A653TK14	Lipoprotein-releasing system ATP-binding protein LolD 1
0.16782	A0A6N4FA22	Lysine--tRNA ligase
0.187021	A0A4V5PVB0	Ubiquinone biosynthesis protein UbiD
0.193372	A0A1R4IGC6	MBL fold metallo-hydrolase
0.196636	D3LRV9	Uncharacterized protein
0.201182	A0A1R4IJL5	60 kDa chaperonin
0.223333	A0A5F0I6L6	GAF domain-containing protein
0.225295	A0A6N4FAB8	Dihydropteroate synthase
0.232626	A0A4Y8PNI0	DASS family sodium-coupled anion symporter
0.257093	A0A653IZW6	Copper (Cu(I)) transporter ATPase
0.257684	A0A132HU52	Uncharacterized protein
0.262535	D3LQS1	Transporter, major facilitator family protein
0.276245	A0A1M7B427	Endoribonuclease YbeY
0.280216	A0A5F0I9K3	N-acetyltransferase
0.281906	C5CCL4	C5CCL4_MICLC Cytochrome d oxidase cyd, subunit II
0.299526	A0A1M7DNK5	Multifunctional fusion protein
0.30434	A0A031I3K5	MarR family transcriptional regulator
0.315418	A0A653J2P5	Abi_C domain-containing protein
0.320694	A0A5F0IC76	Amino acid ABC transporter permease
0.327725	A0A5E8QBF8	Thiamine_BP domain-containing protein
0.339226	D3LMQ6	Putative neutral zinc metallopeptidase
0.340256	A0A562FNC6	Glutamine synthetase
0.342114	A0A4Y8PNX2	Dihydrolipoamide acetyltransferase component of pyruvate dehydrogenase complex
0.353236	A0A653J3P3	Mycothiol maleylpyruvate isomerase N-terminal domain
0.362777	A0A562FU75	Mycothiol acetyltransferase
0.366544	A0A6N4FBG5	Peptidyl-arginine deiminase
0.367825	A0A378NHQ5	Spermidine synthase
0.370879	A0A5F0ICJ7	J domain-containing protein
0.379935	A0A5F0IA94	3-hydroxyisobutyrate dehydrogenase
0.3802	A0A2N6RJI6	UPF0336 protein CJ227_06335
0.381933	D3LNP1	ATP-dependent Clp protease proteolytic subunit
0.387319	A0A031IAA4	Probable cell division protein WhiA
0.389456	D3LLJ6	Glucose-1-phosphate thymidylyltransferase
0.390534	D3LMM1	ABC transporter, ATP-binding protein
0.391576	D3LRQ4	3-phenylpropionate/cinnamic acid dioxygenase ferredoxin subunit
0.393189	A0A653NIX3	Orotate phosphoribosyltransferase
0.397861	C5CBJ9	HIS2_MICLC Phosphoribosyl-ATP pyrophosphatase
0.400348	C5CC19	C5CC19_MICLC Alanine racemase
0.405323	A0A4Y8PIB8	Propionyl-CoA synthetase
0.408405	A0A653M4D2	4-hydroxy-tetrahydrodipicolinate synthase
0.41178	A0A4Y8PK44	Four-helix bundle copper-binding protein
0.415401	A0A378NKV9	tRNA uridine(34) hydroxylase
0.416285	D3LPQ2	L-ectoine synthase
0.423497	A0A1M7AJU5	Methylmalonate-semialdehyde dehydrogenase [acylating]
0.423885	A0A509Y4P9	Threonine/serine exporter family protein
0.425004	A0A509Y5N1	Na+/H+ antiporter subunit A
0.432938	A0A132HCD9	DNA-binding protein
0.435995	A0A031H6W8	Prephenate dehydratase
0.440795	A0A031GM32	Putative lipoprotein LpqB
0.441714	A0A031GDX8	Uncharacterized protein
0.443386	A0A4P8HJK2	DUF885 domain-containing protein
0.450053	A0A031HVH9	AMP-binding enzyme
0.450469	A0A031GID3	YihY family protein
0.45087	A0A031I5T4	Ornithine cyclodeaminase
0.454531	A0A562FU95	D-methionine transport system substrate-binding protein
0.455885	A0A2N6RGQ0	Pyridoxal phosphate homeostasis protein
0.456166	A0A562FVI3	Uncharacterized protein
0.458867	D3LKY2	L-asparaginase, thermolabile
0.461135	A0A5F0IA97	Penicillin-binding protein 2
0.461878	C5C8P4	C5C8P4_MICLC Acyl-CoA synthetase/AMP-acid ligase
0.463483	A0A509Y396	HAD-IIA family hydrolase
0.465595	C5C758	C5C758_MICLC Transcriptional regulator
0.468489	D3LME5	Peptidyl-prolyl cis-trans isomerase
0.470587	A0A132HWQ2	4-chlorobenzoyl coenzyme A dehalogenase-2
0.475166	A0A2N6RL63	Mak_N_cap domain-containing protein
0.475465	A0A1R4K2G9	Ubiquinone biosynthesis monooxygenase UbiB
0.475835	A0A653J410	4-hydroxy-3-methylbut-2-enyl diphosphate reductase
0.477433	A0A4V5PZD3	DUF1461 domain-containing protein
0.479768	A0A5F0I7C3	Ribonucleoside-diphosphate reductase subunit beta
0.479864	A0A4Y8PPL0	Alpha/beta fold hydrolase
0.479967	A0A031I6E9	N-acetyl-gamma-glutamyl-phosphate reductase
0.481508	A0A031IHD7	NAD dependent epimerase/dehydratase family protein
0.483409	A0A6N4FB85	AMP-binding protein
0.487044	A0A5F0I9H6	DUF4032 domain-containing protein
0.4896	C5CBL3	C5CBL3_MICLC Response regulator with putative antiterminator output domain
0.492638	A0A5F0URB8	DUF808 domain-containing protein
0.49293	A0A5F0IAF3	Uncharacterized protein
0.49332	A0A1M7APS5	Predicted amidohydrolase
0.495778	A0A031GKK8	Histidine kinase
0.498989	A0A2I1XWB9	Dihydroorotate dehydrogenase (quinone)
0.504415	A0A031GWC7	Transcriptional regulator, ArsR family
0.505301	A0A5E8EF60	Uracil-DNA glycosylase
0.507392	A0A562FWB6	Glyoxylase-like metal-dependent hydrolase (Beta-lactamase superfamily II)
0.507557	A0A5F0I7Y0	Acyl-CoA hydrolase
0.512527	A0A562G4M3	Putative superfamily III holin-X
0.515902	C5CBN8	C5CBN8_MICLC 1-acyl-sn-glycerol-3-phosphate acyltransferase
0.516115	A0A5F0IBK4	Dienelactone hydrolase family protein
0.51743	A0A4U1LKT6	Response regulator transcription factor
0.519636	A0A031G0E8	Geranylgeranyl reductase family protein
0.522278	A0A5E8QDZ1	UvrABC system protein C
0.522509	A0A562FTL6	LuxR family two component transcriptional regulator
0.523369	C5C750	C5C750_MICLC Mn-containing catalase
0.525642	D3LRU4	GroES-like protein
0.529092	A0A653IUF5	Glyceraldehyde-3-phosphate dehydrogenase (NAD-dependent, glycolytic)
0.531289	C5CCR7	C5CCR7_MICLC Glycosyl hydrolase, glucoamylase
0.531542	A0A031HP17	4-diphosphocytidyl-2-C-methyl-D-erythritol kinase
0.534143	A0A2N6RLH0	Methyl viologen resistance protein SmvA
0.53541	A0A5F0I8A2	GntR family transcriptional regulator
0.535972	A0A2I1XYB9	Fructose-bisphosphate aldolase class I
0.537861	A0A031H2K8	2-oxoglutarate dehydrogenase E1 component
0.539003	C5CB81	C5CB81_MICLC DNA polymerase III, epsilon subunit
0.540045	A0A031GBG9	Putative mycothione reductase
0.540275	A0A031I9R3	Arginine biosynthesis bifunctional protein ArgJ
0.54121	C5CAE0	COAD_MICLC Phosphopantetheine adenylyltransferase
0.54144	A0A5E8QC73	Aldehyde dehydrogenase
0.542167	A0A031HWZ4	2-dehydro-3-deoxygluconokinase
0.544207	A0A1M7CS39	Histidinol-phosphate aminotransferase
0.545008	A0A4U1LD33	LytR family transcriptional regulator
0.54608	A0A6N4FEQ8	HAD-IA family hydrolase
0.546896	A0A5E8QDS6	Bifunctional 3-5 exonuclease/DNA polymerase
0.553417	A0A2N6RSL1	HAD family hydrolase
0.55509	A0A132H743	Uncharacterized protein
0.556562	A0A2I1XL52	HlyC/CorC family transporter
0.556948	C5C7W4	C5C7W4_MICLC Thioredoxin
0.557629	D3LPG1	Uncharacterized protein
0.55782	A0A031GTV9	DEAD/DEAH box helicase
0.560497	A0A1R4K7U8	Transcriptional regulator, XRE family
0.564526	A0A509Y337	Porphobilinogen deaminase
0.565598	A0A1M7BLI6	Putative copper resistance protein D
0.566095	D3LPS6	Uncharacterized protein
0.567031	A0A653IQ62	Foldase YidC
0.567946	A0A031G8N2	ATP-grasp superfamily enzyme
0.571031	A0A2N6RP82	3-isopropylmalate dehydratase large subunit
0.573069	A0A6N4FAU7	Isopentenyl-diphosphate Delta-isomerase
0.576467	A0A653IQ80	(Fe-S)-binding protein
0.579679	A0A653MV51	Citrate lyase subunit beta / citryl-CoA lyase
0.58213	A0A1M7DAI7	DNA-binding response regulator
0.582959	A0A031H0H6	DedA family protein
0.583143	A0A562FSJ5	Putative intracellular protease/amidase
0.583804	A0A4Y8PKZ7	Pup--protein ligase
0.587646	A0A653IRL3	Beta-ketoadipyl-CoA thiolase
0.588152	A0A4Y8X3G1	Anthranilate synthase component I
0.588316	A0A509Y3K0	DEAD/DEAH box helicase
0.58868	A0A5E8QF41	Glutaminase
0.589703	A0A562FPL4	Abortive infection bacteriophage resistance protein
0.590828	A0A5E8QAZ9	NAD(+) diphosphatase
0.59091	A0A2N6RL43	Acetylornithine aminotransferase
0.590987	A0A509Y333	Glutamate ABC transporter substrate-binding protein
0.591744	A0A653ITS2	Ribose-5-phosphate isomerase B
0.592051	A0A4Y8PLG9	Dephospho-CoA kinase
0.596626	A0A653T9U7	Serine/threonine-protein kinase
0.596833	A0A509Y631	Acetylglutamate kinase
0.597254	A0A2N6RI90	Phosphoribosylamine--glycine ligase
0.598056	A0A509Y4W0	Spermidine synthase
0.600136	A0A3G2SQ35	tRNA N6-adenosine threonylcarbamoyltransferase
0.601039	C5CCK1	C5CCK1_MICLC K+ transport system, NAD-binding component
0.602379	A0A5F0IBZ9	RNB domain-containing ribonuclease
0.602722	C5C929	C5C929_MICLC Uncharacterized protein
0.60302	A0A5E8QG57	Enoyl-CoA hydratase/isomerase family protein
0.603535	A0A562FNR0	DNA topoisomerase (ATP-hydrolyzing)
0.603971	A0A031GF69	Geranylgeranyl pyrophosphate synthase
0.605015	C5CA87	C5CA87_MICLC Uncharacterized protein
0.607221	A0A2I1XVZ4	FHA domain-containing protein
0.607671	A0A509Y4C3	Long-chain fatty acid--CoA ligase
0.610167	A0A4Y9H9Z7	HlyC/CorC family transporter
0.610526	A0A562G3T9	3-oxoadipate CoA-transferase alpha subunit
0.613975	A0A562FV24	ATP adenylyltransferase
0.614684	A0A4Y8PN17	1,4-alpha-glucan branching enzyme GlgB
0.616249	A0A653IQT7	Inorganic diphosphatase
0.616253	A0A6N4FEF6	ATP-binding cassette domain-containing protein
0.61656	A0A4U1KYN1	Sugar transferase
0.616626	A0A2N6RL36	DNA helicase
0.617597	A0A5E8QFH4	Acetolactate synthase
0.617633	A0A132HBC7	ATP-dependent DNA helicase RecG
0.618882	A0A031I7D6	ATPase involved in chromosome partitioning
0.619996	A0A653IRN2	GntR family transcriptional regulator
0.621112	A0A6N4C6F5	Aldose epimerase
0.621865	A0A031H135	Phosphoribosylglycinamide formyltransferase
0.62395	A0A2N6RLG4	Tryptophan synthase beta chain
0.625921	A0A4Y8PLE8	WYL domain-containing protein
0.62597	A0A509Y4I0	Agmatinase
0.626605	A0A132HCU5	Uncharacterized protein
0.628094	A0A5F0I7A5	Putative gluconeogenesis factor
0.628246	A0A031HL62	Acetyl-CoA C-acetyltransferase
0.628683	A0A4Y1LQ67	G/U mismatch-specific DNA glycosylase
0.629909	A0A031H430	Acetyltransferase (GNAT) family protein
0.631925	A0A410XSL4	Pyruvate kinase
0.633562	A0A4Y8PMF3	DNA helicase
0.635681	A0A509Y4M5	Enoyl-CoA hydratase
0.635753	A0A410XN57	DUF2505 domain-containing protein
0.636693	A0A562FSM2	Methylisocitrate lyase
0.636979	A0A031G197	Phospholipase
0.637013	A0A2I1XHF1	Long-chain fatty acid--CoA ligase
0.639595	A0A4Y8PLV0	Coenzyme A biosynthesis bifunctional protein CoaBC
0.64368	D3LNK4	NAD kinase
0.646008	A0A509Y378	NUDIX hydrolase
0.646152	A0A1M7A6K7	TIGR03089 family protein
0.64702	A0A6N4FBI3	Alcohol dehydrogenase catalytic domain-containing protein
0.647037	A0A4Y8ZJF4	Aconitate hydratase
0.650909	A0A031I9J3	Proteasome accessory factor PafA2
0.650998	A0A5F0I5N2	Universal stress protein
0.651935	A0A562FJF5	Chaperone protein ClpB
0.652782	A0A653J3E9	Aminotransferase
0.653611	A0A5F0I9K7	Formaldehyde dehydrogenase, glutathione-independent
0.654214	A0A653IUI8	Uncharacterized protein
0.654335	A0A509Y5H1	Putative phenylalanine aminotransferase
0.654579	A0A1R4JDP0	Cytochrome bc1 complex Rieske iron-sulfur subunit
0.657279	A0A4Y8PLP1	Antigen 84
0.65822	D3LQZ5	Transcriptional regulator, GntR family
0.658951	A0A6N4C1F0	Ribonuclease II
0.660865	A0A031I8L8	4-alpha-glucanotransferase
0.662193	A0A653MU76	Protein adenylyltransferase SelO
0.662307	A0A031HUW2	MerR HTH family regulatory protein
0.664743	A0A4Y8PMY3	Catalase
0.66551	A0A031GD01	ADP-ribose pyrophosphatase
0.66803	A0A653N1S9	Hemin-binding lipoprotein
0.668257	A0A5F0UNT3	Bifunctional protein PyrR
0.668399	A0A5E8QDW2	Beta sliding clamp
0.669617	A0A4Y8PLZ4	3-5 exonuclease
0.677661	D3LP67	TrkA C-terminal domain protein
0.682119	C5CAS9	C5CAS9_MICLC Uncharacterized conserved protein
0.682216	A0A5E8QDN7	SSD domain-containing protein
0.682902	A0A031GTY0	Cytochrome bb ubiquinol oxidase (Subunit I)
0.683115	C5CCF3	C5CCF3_MICLC Uncharacterized protein
0.684766	A0A5E8QGG5	Nif3-like dinuclear metal center hexameric protein
0.685406	D3LQP8	RNA polymerase sigma-70 factor
0.686011	A0A031HLT1	ATP-dependent 6-phosphofructokinase
0.687142	A0A031H3N9	ABC transporter, solute-binding protein
0.689099	A0A562G491	ATP-dependent helicase HrpA
0.690309	A0A031G7U1	Magnesium and cobalt transport protein CorA
0.690365	A0A4Y8PNB8	Alpha-1,4-glucan:maltose-1-phosphate maltosyltransferase
0.690498	C5C8X0	C5C8X0_MICLC PhoR-like protein
0.691073	A0A4Y8PLT6	NUDIX domain-containing protein
0.69444	A0A1M7BYI9	ADP-dependent (S)-NAD(P)H-hydrate dehydratase
0.695074	C5C846	C5C846_MICLC Universal stress protein UspA-like protein
0.698142	A0A4Y8PPY5	Mycothiol acetyltransferase
0.698193	A0A031GAN5	Fructokinase
0.698356	A0A1M7BJU6	Thiamine transport system substrate-binding protein
0.701888	A0A4U1L0F9	Uncharacterized protein
0.702011	A0A4Y8PMN9	Uracil phosphoribosyltransferase
0.702407	D3LLR8	Transcriptional regulator MraZ
0.703037	A0A4Y8PNM6	2-oxoglutarate dehydrogenase E1 component
0.70413	A0A0C2RIB7	Ribonuclease J
0.706257	A0A5E8Q9Q0	Exodeoxyribonuclease 7 large subunit
0.706581	A0A031H2B3	Adenylate kinase
0.707376	A0A031HPL3	Deoxyribose-phosphate aldolase
0.70821	C5C8A9	C5C8A9_MICLC Uncharacterized protein
0.709553	A0A4Y9HBN9	Thiol reductant ABC exporter subunit CydC
0.710301	A0A1R4K6Y1	Replicative DNA helicase
0.710923	A0A562FX35	Acetoin utilization protein AcuC
0.712803	A0A031I9N3	Glucose-6-phosphate isomerase
0.715411	A0A1M7EIP5	Osmoprotectant transport system substrate-binding protein
0.716934	A0A6N4FC00	DNA helicase
0.717354	A0A2N6RJ79	Putative glutamate--cysteine ligase 2
0.717502	A0A562FPD3	Adenosylhomocysteinase
0.718425	A0A410XN80	Ribosomal RNA small subunit methyltransferase A
0.719019	A0A132HRE0	Inosine-5-monophosphate dehydrogenase
0.719351	A0A2I1XXJ8	Acetyl-/propionyl-CoA carboxylase subunit alpha
0.722769	A0A1M7EMP9	Phenylalanine--tRNA ligase beta subunit
0.722894	A0A2N6RS86	DNA polymerase III subunit gamma and tau
0.723932	A0A031HY75	Magnesium transporter
0.725279	A0A6N4C3W8	Haloacid dehalogenase
0.725417	A0A653ITN3	Glutamate 5-kinase
0.725664	A0A653M3V9	Proline--tRNA ligase
0.725766	A0A378NLB3	Phosphoribosylformylglycinamidine cyclo-ligase
0.726187	A0A653PIT6	Indole-3-glycerol-phosphate synthase
0.726603	A0A2N6RPZ4	Transcription termination/antitermination protein NusA
0.731815	A0A031IEK1	M18 family aminopeptidase
0.735292	A0A562FUJ2	Threonine--tRNA ligase
0.735331	A0A4Y8PML7	NADP-dependent oxidoreductase
0.735364	A0A031IP94	Recombination factor protein RarA
0.736347	A0A031ISQ0	Uncharacterized protein
0.736443	A0A132I1X4	DUF445 domain-containing protein
0.737583	A0A4Y8PKF3	FMN-binding glutamate synthase family protein
0.739972	A0A1R4IF19	2,3-butanediol dehydrogenase, R-alcohol forming, (R)-and (S)-acetoin-specific
0.74	A0A5E8QC07	DegV family protein
0.740666	A0A6N4C9Z2	Glycogen debranching enzyme GlgX
0.741796	A0A509Y3B2	HlyC/CorC family transporter
0.742397	A0A5E8QHN8	Sirohydrochlorin cobaltochelatase
0.745266	A0A031GZP3	GTPase Era
0.746803	A0A031GWM9	(1->4)-alpha-D-glucan 1-alpha-D-glucosylmutase
0.752298	A0A4Y8PMY9	Aminotransferase
0.75336	A0A4Y8PNU4	Riboflavin biosynthesis protein
0.753686	A0A031IAB0	UvrABC system protein A
0.755604	A0A653J377	Polysaccharide deacetylase
0.755945	A0A4Y8PIJ2	3-hydroxyacyl-CoA dehydrogenase
0.757848	A0A4Y8PNF9	3-phosphoshikimate 1-carboxyvinyltransferase
0.760031	A0A509Y331	Iron-sulfur cluster carrier protein
0.760756	A0A5F0I5B8	Amidase
0.762093	A0A1R4K066	A/G-specific adenine glycosylase
0.76286	A0A031GM16	Oxidoreductase, short chain dehydrogenase/reductase family protein
0.766913	A0A5F0IC31	RNA polymerase subunit sigma-70
0.768751	A0A5F0I7C6	Cystathionine gamma-synthase
0.771	A0A5E8QE06	UvrABC system protein B
0.771586	A0A509Y3G1	DNA polymerase I
0.77463	A0A2I1XTG5	ATP-dependent helicase
0.775309	A0A031H4D9	3-oxoacyl-[acyl-carrier-protein] synthase 3
0.780245	A0A4Y8PHX6	Uncharacterized protein
0.785415	A0A653PUG0	Chlorite O(2)-lyase
0.792911	A0A562FNT9	Argininosuccinate synthase
0.796241	A0A5F0I888	ABC transporter
0.796958	A0A378NJ14	Magnesium transport protein CorA
0.797621	A0A653IQX5	Protein translocase subunit SecA
0.80226	A0A1M7ATP7	Lysine--tRNA ligase
0.804184	A0A4Y8PMN1	Methyltransferase domain-containing protein
0.805707	A0A4P8HFW4	O-acetylhomoserine aminocarboxypropyltransferase/cysteine synthase
0.810802	A0A653N178	Exonuclease SbcC
0.810841	A0A2I1XL40	Peptide chain release factor 2
0.811629	A0A031GU24	Acyl-CoA synthetase (NDP forming)
0.817378	A0A031GEW2	Imidazolonepropionase
0.818106	A0A4U1LHP2	Chromosomal replication initiator protein DnaA
0.819008	D3LSC2	Hypoxanthine phosphoribosyltransferase
0.819542	A0A4Y8PLH1	Uncharacterized protein
0.820454	A0A5F0UNM1	UDP-N-acetyl-D-mannosamine dehydrogenase
0.829461	A0A562FUT1	3-oxoacyl-[acyl-carrier protein] reductase
0.831757	A0A270AYY8	Uroporphyrinogen decarboxylase
0.832661	A0A4Y8PK19	TM0106 family RecB-like putative nuclease
0.833557	A0A132HRT2	Aminotransferase
0.834494	A0A1M7AYT0	Putative tricarboxylic transport membrane protein
0.83953	A0A4Y8PLM8	DNA topoisomerase (ATP-hydrolyzing)
0.85417	A0A4Y8PLW4	Pyruvate carboxylase
0.866738	A0A5E8Q984	RNA polymerase subunit sigma-70
0.873307	A0A509Y5Z4	DNA topoisomerase 1
0.873796	D3LNE8	Mycothiol-dependent formaldehyde dehydrogenase
1.20412	A0A031IF50	Amidohydrolase
1.2461	A0A6N4FIG8	3,4-dihydroxyphenylacetate 2,3-dioxygenase
1.25502	C5CAX2	CLPX_MICLC ATP-dependent Clp protease ATP-binding subunit ClpX
1.26464	A0A6N4C449	Methylcrotonoyl-CoA carboxylase
1.33186	C5CCE8	C5CCE8_MICLC Guanylate kinase
1.38815	D3LM22	DNA-directed RNA polymerase subunit beta
1.40146	A0A4Y9HB25	Amidohydrolase
1.4059	A0A562FSS5	50S ribosomal protein L3
1.40896	A0A509Y5G2	3-hydroxybenzoate 4-monooxygenase
1.43952	A0A4Y8PMX4	Formimidoylglutamase
1.53269	A0A031HU56	Putative acetyl-CoA carboxylase, biotin carboxylase subunit
1.53987	A0A562G533	ADP-ribosylglycohydrolase
1.54579	A0A031GZS6	Glutamate racemase
1.6385	C5C8G7	C5C8G7_MICLC Isocitrase
1.64399	A0A4Y8PKC7	Pyrroline-5-carboxylate reductase
1.64515	C5CBP3	C5CBP3_MICLC Superoxide dismutase
1.65285	C5CAT3	C5CAT3_MICLC Peptide methionine sulfoxide reductase MsrA
1.66606	A0A562FP60	Methionine aminopeptidase
1.67143	A0A031HM10	DNA-directed RNA polymerase subunit beta
1.68505	D3LLU8	Iron-sulfur cluster assembly accessory protein
1.70742	A0A4Y8ZJ85	30S ribosomal protein S3 (Fragment)
1.7153	A0A1M7A7K4	Threonine ammonia-lyase
1.74073	A0A031GTB5	Dehydrogenase E1 component
1.74854	A0A4U1LCK4	Thiamine-phosphate synthase
1.76478	A0A653ITS3	HTH iclR-type domain-containing protein
1.79748	A0A031HUT6	ATP-sulfurylase small subunit
1.81086	A0A1R4K7K8	Malate synthase
1.81755	A0A4Y8PIH7	LytR family transcriptional regulator
1.86385	A0A5F0I9H7	30S ribosomal protein S4
1.88491	A0A4Y8PLW7	Protein translocase subunit SecD
1.96018	D3LP99	Transcriptional regulator, IclR family, C-terminal domain protein
1.99439	A0A5F0I650	Class I SAM-dependent RNA methyltransferase
1.99666	A0A5F0UPL5	Ribosomal silencing factor RsfS
2.1778	A0A653TX18	Hydroxyacid dehydrogenase
2.18295	C5C7B4	C5C7B4_MICLC Protein-tyrosine-phosphatase
2.30211	A0A031HNH3	Transposase
2.38334	A0A031HPL9	Methylamine utilization protein MauE
2.4987	A0A562FTH2	Imidazolonepropionase-like amidohydrolase
2.54228	A0A4Y8X482	Transketolase
2.54473	A0A509Y5E7	Phenylacetate-CoA oxygenase subunit PaaC
2.67718	C5CCT9	C5CCT9_MICLC DNA topoisomerase 1
2.73819	A0A085E0N5	50S ribosomal protein L4
2.76298	A0A031IAN7	tRNA-2-methylthio-N(6)-dimethylallyladenosine synthase
2.79906	A0A4Y8PIM2	CoA ester lyase
2.83362	A0A6N4FDS1	Phosphomethylpyrimidine synthase
2.90926	C5C9D7	RL25_MICLC 50S ribosomal protein L25
2.92147	A0A4Y8PKI8	ATP-grasp domain-containing protein
2.95752	A0A509Y511	Amino acid permease
2.95988	D3LR57	Large-conductance mechanosensitive channel
2.99034	A0A4Y8PM80	tRNA dihydrouridine synthase DusB
3.02229	A0A5F0I7S2	SDR family oxidoreductase
3.03115	A0A5E8QEG6	NAD-dependent protein deacylase
3.04572	A0A031H3D4	Ribosome maturation factor RimM
3.11282	A0A2N6REG1	3-hydroxybutyryl-CoA dehydrogenase
3.28659	A0A5E8QEK0	Peroxidase
3.32915	A0A1M7D0D3	Uncharacterized protein
3.33666	D3LRI2	30S ribosomal protein S6
3.44333	D3LKQ5	Uncharacterized protein
3.45194	A0A5F0IAG4	MarR family transcriptional regulator
3.56938	A0A509Y5H4	Phenylacetate-CoA oxygenase/reductase subunit PaaK
3.59323	A0A1M7EMV5	LysM domain-containing protein (Fragment)
3.8863	A0A5F0I820	Phosphomethylpyrimidine synthase
3.91417	A0A562FV44	Lysine N-acyltransferase MbtK
3.99568	D3LS10	CarD-like protein
4.12593	A0A5F0I6R2	DNA-binding protein
4.32018	A0A509Y5M5	1,2-phenylacetyl-CoA epoxidase subunit A
4.4114	A0A4P8HG52	Phosphomethylpyrimidine synthase
4.52432	D3LL02	Transcriptional regulator, GntR family
4.60723	A0A562FPD4	Truncated hemoglobin YjbI
4.63789	A0A509Y5G1	3,4-dihydroxyphenylacetate 2,3-dioxygenase
4.65147	A0A5F0UPZ9	50S ribosomal protein L16
4.65317	C5CCM9	C5CCM9_MICLC Octanoyltransferase
4.67944	A0A410XQF5	WcbI domain-containing protein
5.00011	D3LPL2	Phosphoribosylformylglycinamidine synthase subunit PurS
5.10274	A0A5F0I610	SPFH/Band 7/PHB domain protein
5.55289	A0A5F0I8B8	30S ribosomal protein S17
5.95599	A0A5F0UJA9	Disulfide bond formation protein DsbA
6.03578	D3LSF4	30S ribosomal protein S14
6.05671	C5CBL7	C5CBL7_MICLC Multisubunit Na+/H+ antiporter, MnhE subunit
6.34769	A0A4Y8PIQ7	Phenylacetic acid degradation bifunctional protein PaaZ
6.64663	A0A653IUN0	PAC2 family
7.12407	D3LKU5	50S ribosomal protein L21
8.39987	A0A031GJP5	Uncharacterized protein
8.71922	A0A031IKX3	CpaF family protein
8.78784	A0A1R4JJJ2	Succinate--CoA ligase [ADP-forming] subunit alpha
9.33425	A0A562FUE9	PKD domain-containing protein
9.54484	D3LMG6	Uncharacterized protein
9.75442	A0A5F0IBV8	Sodium:proton antiporter
11.4086	D3LQV1	Lipoyl synthase
13.2601	A0A1R4JMS3	Dihydrolipoamide dehydrogenase
13.5307	D3LPC0	DUF3566 domain-containing protein
14.5929	D3LM23	30S ribosomal protein S12
15.0929	D3LR15	LytR_C domain-containing protein
19.6435	D3LME7	Sec-independent protein translocase protein TatA
26.022	A0A5F0I804	NAD-dependent succinate-semialdehyde dehydrogenase
36.0245	A0A031GHZ8	Copper resistance protein CopC
42.6021	A0A6N4C3A7	Cation diffusion facilitator family transporter
51.4009	C5CCA8	C5CCA8_MICLC Cytochrome bc1 complex cytochrome b subunit
129.651	C5CBK5	C5CBK5_MICLC Uncharacterized protein

## Sheet: Лист2
Fold change	Student's T-test p-value	Student's T-test Significant	Student's T-test q-value	Andromeda score	Peptides	Unique peptides	Majority protein IDs	Protein name
0.0119523	0.00152324	+	0.0170204	1.5924	10	2	A0A4Y8WX07	Glycine dehydrogenase (decarboxylating)
0.0208687	0.00041726	+	0.0106364	32.143	14	0	A0A4P8HJE0	FAD-dependent oxidoreductase
0.0353643	0.00339755	+	0.0226503	3.3273	17	0	A0A1M6ZAN5	Sulfurtransferase
0.0368135	0.000275595	+	0.00785714	36.91	5	2	A0A4Y8X2B6	Dyp-type peroxidase
0.0460525	0.00625361	+	0.0308113	18.272	10	0	A0A378NGS6	NUDIX domain
0.0479723	0.000308598	+	0.0114667	2.4264	21	1	A0A5E8QA42	ABC transporter ATP-binding protein
0.0580092	0.000415388	+	0.0108837	52.899	18	0	A0A653LS22	Putative phosphomannomutase
0.0764681	0.0208823	+	0.0496224	17.382	6	6	A0A509Y565	GNAT family N-acetyltransferase
0.0913887	0.00555533	+	0.0295354	110.38	2	2	A0A4Y8ZDI0	Uncharacterized protein (Fragment)
0.109692	2.74787e-05	+	0	2.9252	28	0	A0A378NN38	Maltooligosyl trehalose synthase
0.112937	0.000121477	+	0.01375	6.8981	1	1	A0A5F0I9G6	Uncharacterized protein
0.120619	0.0103077	+	0.036755	5.6145	5	1	A0A653NQQ6	Uncharacterized protein
0.124438	0.00205441	+	0.0182149	33.669	4	1	A0A5E8QR72	Integral membrane protein
0.133272	0.0177343	+	0.0466598	16.571	1	1	D3LLH5	Uncharacterized protein
0.140539	0.00682258	+	0.0323801	24.618	12	0	A0A6N4F9C5	Amidase
0.141025	0.000353905	+	0.00982857	21.932	6	1	A0A031GH91	MBL fold metallo-hydrolase
0.159415	0.0171638	+	0.0466457	22.677	3	3	A0A653TK14	Lipoprotein-releasing system ATP-binding protein LolD 1
0.16782	0.00290367	+	0.0209577	31.897	20	1	A0A6N4FA22	Lysine--tRNA ligase
0.187021	0.000316973	+	0.0110968	24.058	7	7	A0A4V5PVB0	Ubiquinone biosynthesis protein UbiD
0.193372	7.80925e-05	+	0.0096	16.495	2	1	A0A1R4IGC6	MBL fold metallo-hydrolase
0.196636	0.00495164	+	0.0280426	20.309	2	2	D3LRV9	Uncharacterized protein
0.201182	0.00194409	+	0.0170087	2.0722	18	1	A0A1R4IJL5	60 kDa chaperonin
0.223333	0.0081936	+	0.0331067	25.988	11	0	A0A5F0I6L6	GAF domain-containing protein
0.225295	0.000382256	+	0.0117	7.3062	8	1	A0A6N4FAB8	Dihydropteroate synthase
0.232626	0.0064913	+	0.0324093	167.95	11	11	A0A4Y8PNI0	DASS family sodium-coupled anion symporter
0.257093	0.012491	+	0.0406483	27.142	10	0	A0A653IZW6	Copper (Cu(I)) transporter ATPase
0.257684	0.0164141	+	0.0451123	66.247	5	5	A0A132HU52	Uncharacterized protein
0.262535	0.0174599	+	0.0464416	1.7922	2	2	D3LQS1	Transporter, major facilitator family protein
0.276245	0.000861659	+	0.010747	10.608	2	1	A0A1M7B427	Endoribonuclease YbeY
0.280216	0.00176488	+	0.0168	71.925	7	7	A0A5F0I9K3	N-acetyltransferase
0.281906	0.000831375	+	0.0114359	5.2194	2	2	C5CCL4	C5CCL4_MICLC Cytochrome d oxidase cyd, subunit II
0.299526	0.00791144	+	0.0336098	53.043	7	1	A0A1M7DNK5	Multifunctional fusion protein
0.30434	0.0115992	+	0.0379937	44.688	7	7	A0A031I3K5	MarR family transcriptional regulator
0.315418	0.000492434	+	0.00955102	1.4573	1	1	A0A653J2P5	Abi_C domain-containing protein
0.320694	0.0064217	+	0.0327136	21.141	2	1	A0A5F0IC76	Amino acid ABC transporter permease
0.327725	0.000726121	+	0.0110556	57.73	7	0	A0A5E8QBF8	Thiamine_BP domain-containing protein
0.339226	0.00429449	+	0.0245055	65.029	5	5	D3LMQ6	Putative neutral zinc metallopeptidase
0.340256	0.00894408	+	0.0352647	33.022	15	1	A0A562FNC6	Glutamine synthetase
0.342114	0.0113802	+	0.0378921	312.11	22	6	A0A4Y8PNX2	Dihydrolipoamide acetyltransferase component of pyruvate dehydrogenase complex
0.353236	0.00151305	+	0.0171959	74.928	9	9	A0A653J3P3	Mycothiol maleylpyruvate isomerase N-terminal domain
0.362777	0.000129919	+	0.0129412	5.7995	13	1	A0A562FU75	Mycothiol acetyltransferase
0.366544	0.0121631	+	0.039	26.446	8	0	A0A6N4FBG5	Peptidyl-arginine deiminase
0.367825	0.00235825	+	0.0180625	49.858	4	0	A0A378NHQ5	Spermidine synthase
0.370879	0.00197408	+	0.0177778	183.92	16	8	A0A5F0ICJ7	J domain-containing protein
0.379935	0.0028253	+	0.020518	323.31	15	8	A0A5F0IA94	3-hydroxyisobutyrate dehydrogenase
0.3802	0.0158971	+	0.0450027	115.41	5	5	A0A2N6RJI6	UPF0336 protein CJ227_06335
0.381933	0.0031475	+	0.0236291	18.767	7	1	D3LNP1	ATP-dependent Clp protease proteolytic subunit
0.387319	0.00589045	+	0.0294059	43.621	13	8	A0A031IAA4	Probable cell division protein WhiA
0.389456	0.00146048	+	0.017375	117.89	9	0	D3LLJ6	Glucose-1-phosphate thymidylyltransferase
0.390534	0.000838946	+	0.0112911	50.871	15	13	D3LMM1	ABC transporter, ATP-binding protein
0.391576	0.000502182	+	0.00917647	69.548	3	3	D3LRQ4	3-phenylpropionate/cinnamic acid dioxygenase ferredoxin subunit
0.393189	0.000695549	+	0.00982857	112.7	8	8	A0A653NIX3	Orotate phosphoribosyltransferase
0.397861	0.00529509	+	0.0281633	41.158	5	5	C5CBJ9	HIS2_MICLC Phosphoribosyl-ATP pyrophosphatase
0.400348	0.000145145	+	0.0115789	79.724	14	3	C5CC19	C5CC19_MICLC Alanine racemase
0.405323	0.0031697	+	0.0233203	137.43	28	1	A0A4Y8PIB8	Propionyl-CoA synthetase
0.408405	0.007423	+	0.0329748	20.998	9	0	A0A653M4D2	4-hydroxy-tetrahydrodipicolinate synthase
0.41178	0.00246339	+	0.0199394	55.779	8	7	A0A4Y8PK44	Four-helix bundle copper-binding protein
0.415401	0.00804658	+	0.033504	22.909	11	10	A0A378NKV9	tRNA uridine(34) hydroxylase
0.416285	0.00142312	+	0.0179355	25.6	4	4	D3LPQ2	L-ectoine synthase
0.423497	0.00803603	+	0.0337742	323.31	20	0	A0A1M7AJU5	Methylmalonate-semialdehyde dehydrogenase [acylating]
0.423885	0.0174516	+	0.0465625	25.023	7	7	A0A509Y4P9	Threonine/serine exporter family protein
0.425004	0.00332081	+	0.0232201	50.482	7	7	A0A509Y5N1	Na+/H+ antiporter subunit A
0.432938	0.000560499	+	0.00972414	110.27	8	1	A0A132HCD9	DNA-binding protein
0.435995	0.00039378	+	0.0114146	56.835	10	10	A0A031H6W8	Prephenate dehydratase
0.440795	0.000529285	+	0.00866667	121.31	13	9	A0A031GM32	Putative lipoprotein LpqB
0.441714	0.00610497	+	0.030201	147.41	5	5	A0A031GDX8	Uncharacterized protein
0.443386	0.0055881	+	0.0293869	9.5445	22	3	A0A4P8HJK2	DUF885 domain-containing protein
0.450053	0.00340611	+	0.0225122	2.6958	29	0	A0A031HVH9	AMP-binding enzyme
0.450469	0.00059006	+	0.0094	24.71	5	5	A0A031GID3	YihY family protein
0.45087	0.000380678	+	0.0123158	23.848	7	7	A0A031I5T4	Ornithine cyclodeaminase
0.454531	0.00299885	+	0.0212329	40.312	8	2	A0A562FU95	D-methionine transport system substrate-binding protein
0.455885	0.00804588	+	0.0336386	211.65	18	5	A0A2N6RGQ0	Pyridoxal phosphate homeostasis protein
0.456166	0.00788212	+	0.0337469	59.341	1	1	A0A562FVI3	Uncharacterized protein
0.458867	0.0029151	+	0.0208112	323.31	12	0	D3LKY2	L-asparaginase, thermolabile
0.461135	0.000658437	+	0.0104242	138	7	1	A0A5F0IA97	Penicillin-binding protein 2
0.461878	0.013075	+	0.0414731	323.31	29	0	C5C8P4	C5C8P4_MICLC Acyl-CoA synthetase/AMP-acid ligase
0.463483	0.0016648	+	0.0163529	63.608	10	1	A0A509Y396	HAD-IIA family hydrolase
0.465595	0.00702668	+	0.0320885	12.044	4	4	C5C758	C5C758_MICLC Transcriptional regulator
0.468489	0.0204183	+	0.0496857	2.4969	1	1	D3LME5	Peptidyl-prolyl cis-trans isomerase
0.470587	0.00940512	+	0.0358007	40.507	6	1	A0A132HWQ2	4-chlorobenzoyl coenzyme A dehalogenase-2
0.475166	0.00825212	+	0.0325914	231.6	12	12	A0A2N6RL63	Mak_N_cap domain-containing protein
0.475465	0.000136255	+	0.0122222	92.97	17	3	A0A1R4K2G9	Ubiquinone biosynthesis monooxygenase UbiB
0.475835	0.0070694	+	0.031807	243.93	17	17	A0A653J410	4-hydroxy-3-methylbut-2-enyl diphosphate reductase
0.477433	0.00239005	+	0.0179225	209.75	6	1	A0A4V5PZD3	DUF1461 domain-containing protein
0.479768	0.0047165	+	0.0270968	201.89	17	17	A0A5F0I7C3	Ribonucleoside-diphosphate reductase subunit beta
0.479864	0.01514	+	0.0434111	47.85	9	9	A0A4Y8PPL0	Alpha/beta fold hydrolase
0.479967	0.0095032	+	0.0355477	173.38	11	11	A0A031I6E9	N-acetyl-gamma-glutamyl-phosphate reductase
0.481508	0.000442488	+	0.00995745	323.31	14	0	A0A031IHD7	NAD dependent epimerase/dehydratase family protein
0.483409	0.00500624	+	0.0276021	226.8	15	0	A0A6N4FB85	AMP-binding protein
0.487044	0.0178368	+	0.0463018	16.245	18	1	A0A5F0I9H6	DUF4032 domain-containing protein
0.4896	0.000624612	+	0.00909677	72.962	11	8	C5CBL3	C5CBL3_MICLC Response regulator with putative antiterminator output domain
0.492638	0.0128368	+	0.0406988	56.873	6	6	A0A5F0URB8	DUF808 domain-containing protein
0.49293	0.00182827	+	0.0169091	78.205	16	16	A0A5F0IAF3	Uncharacterized protein
0.49332	0.0122338	+	0.0397908	20.524	8	3	A0A1M7APS5	Predicted amidohydrolase
0.495778	0.00226135	+	0.0183492	87.61	16	1	A0A031GKK8	Histidine kinase
0.498989	0.000743265	+	0.0109041	205.91	17	9	A0A2I1XWB9	Dihydroorotate dehydrogenase (quinone)
0.504415	0.00866084	+	0.0338209	172.15	16	8	A0A031GWC7	Transcriptional regulator, ArsR family
0.505301	0.000328349	+	0.01075	77.94	6	1	A0A5E8EF60	Uracil-DNA glycosylase
0.507392	0.000363103	+	0.0126486	132.53	6	1	A0A562FWB6	Glyoxylase-like metal-dependent hydrolase (Beta-lactamase superfamily II)
0.507557	0.0206374	+	0.049434	67.211	11	10	A0A5F0I7Y0	Acyl-CoA hydrolase
0.512527	0.00605859	+	0.0298937	198.67	18	3	A0A562G4M3	Putative superfamily III holin-X
0.515902	0.0160111	+	0.0451739	17.157	6	3	C5CBN8	C5CBN8_MICLC 1-acyl-sn-glycerol-3-phosphate acyltransferase
0.516115	0.0109379	+	0.0381548	63.339	6	6	A0A5F0IBK4	Dienelactone hydrolase family protein
0.51743	0.00407104	+	0.0243596	16.483	6	6	A0A4U1LKT6	Response regulator transcription factor
0.519636	0.000534231	+	0.00850909	106.21	16	9	A0A031G0E8	Geranylgeranyl reductase family protein
0.522278	0.00795557	+	0.0339109	60.78	17	17	A0A5E8QDZ1	UvrABC system protein C
0.522509	0.00297223	+	0.0206667	16.414	8	1	A0A562FTL6	LuxR family two component transcriptional regulator
0.523369	0.00119191	+	0.0135281	323.31	11	2	C5C750	C5C750_MICLC Mn-containing catalase
0.525642	0.0183218	+	0.047608	288.2	10	0	D3LRU4	GroES-like protein
0.529092	0.000207134	+	0.00956522	203.36	20	1	A0A653IUF5	Glyceraldehyde-3-phosphate dehydrogenase (NAD-dependent, glycolytic)
0.531289	0.0205084	+	0.0493333	323.31	26	26	C5CCR7	C5CCR7_MICLC Glycosyl hydrolase, glucoamylase
0.531542	0.00116762	+	0.0136818	161.63	10	10	A0A031HP17	4-diphosphocytidyl-2-C-methyl-D-erythritol kinase
0.534143	0.00923294	+	0.0364493	8.7607	2	2	A0A2N6RLH0	Methyl viologen resistance protein SmvA
0.53541	0.00728426	+	0.0329915	102.92	12	12	A0A5F0I8A2	GntR family transcriptional regulator
0.535972	0.0127425	+	0.0405697	35.246	8	8	A0A2I1XYB9	Fructose-bisphosphate aldolase class I
0.537861	0.000684164	+	0.00997101	31.694	65	0	A0A031H2K8	2-oxoglutarate dehydrogenase E1 component
0.539003	0.0119356	+	0.0381442	20.711	10	0	C5CB81	C5CB81_MICLC DNA polymerase III, epsilon subunit
0.540045	0.00386464	+	0.0241163	323.31	16	15	A0A031GBG9	Putative mycothione reductase
0.540275	0.0069456	+	0.032375	231.75	14	14	A0A031I9R3	Arginine biosynthesis bifunctional protein ArgJ
0.54121	0.0130694	+	0.0415976	79.466	7	1	C5CAE0	COAD_MICLC Phosphopantetheine adenylyltransferase
0.54144	0.0160418	+	0.0450515	163.95	17	2	A0A5E8QC73	Aldehyde dehydrogenase
0.542167	0.00233573	+	0.0182047	199.29	12	12	A0A031HWZ4	2-dehydro-3-deoxygluconokinase
0.544207	0.00724958	+	0.0325837	72.922	7	6	A0A1M7CS39	Histidinol-phosphate aminotransferase
0.545008	0.00784294	+	0.0340247	64.949	10	10	A0A4U1LD33	LytR family transcriptional regulator
0.54608	2.96042e-05	+	0	112.23	7	7	A0A6N4FEQ8	HAD-IA family hydrolase
0.546896	0.0015774	+	0.01668	24.877	12	11	A0A5E8QDS6	Bifunctional 3-5 exonuclease/DNA polymerase
0.553417	0.0107056	+	0.0379346	79.354	5	5	A0A2N6RSL1	HAD family hydrolase
0.55509	0.0140075	+	0.0407011	83.341	6	6	A0A132H743	Uncharacterized protein
0.556562	0.000759513	+	0.0106133	94.95	7	7	A0A2I1XL52	HlyC/CorC family transporter
0.556948	4.68921e-05	+	0.016	70.743	7	1	C5C7W4	C5C7W4_MICLC Thioredoxin
0.557629	0.015164	+	0.0432909	122.8	12	3	D3LPG1	Uncharacterized protein
0.55782	2.95297e-05	+	0	164.57	30	21	A0A031GTV9	DEAD/DEAH box helicase
0.560497	0.00198165	+	0.0176271	148.89	17	17	A0A1R4K7U8	Transcriptional regulator, XRE family
0.564526	0.0101901	+	0.037	323.31	21	18	A0A509Y337	Porphobilinogen deaminase
0.565598	0.0125026	+	0.0405244	64.715	9	9	A0A1M7BLI6	Putative copper resistance protein D
0.566095	0.00608192	+	0.02975	85.917	4	4	D3LPS6	Uncharacterized protein
0.567031	0.00729011	+	0.0328511	64.888	8	6	A0A653IQ62	Foldase YidC
0.567946	0.00220389	+	0.0186452	135.8	12	12	A0A031G8N2	ATP-grasp superfamily enzyme
0.571031	0.0204485	+	0.0495677	93.601	16	12	A0A2N6RP82	3-isopropylmalate dehydratase large subunit
0.573069	0.00594059	+	0.0297255	64.982	6	6	A0A6N4FAU7	Isopentenyl-diphosphate Delta-isomerase
0.576467	0.00993901	+	0.0369356	323.31	14	14	A0A653IQ80	(Fe-S)-binding protein
0.579679	0.00188611	+	0.0163158	186.41	10	2	A0A653MV51	Citrate lyase subunit beta / citryl-CoA lyase
0.58213	0.0101087	+	0.0368027	134.81	13	13	A0A1M7DAI7	DNA-binding response regulator
0.582959	0.0070115	+	0.0322311	33.164	5	5	A0A031H0H6	DedA family protein
0.583143	0.0202508	+	0.0496268	289.97	10	2	A0A562FSJ5	Putative intracellular protease/amidase
0.583804	0.00334542	+	0.023075	323.31	26	26	A0A4Y8PKZ7	Pup--protein ligase
0.587646	0.00890815	+	0.0351852	323.31	15	15	A0A653IRL3	Beta-ketoadipyl-CoA thiolase
0.588152	9.86089e-05	+	0.0064	11.554	5	2	A0A4Y8X3G1	Anthranilate synthase component I
0.588316	0.00842949	+	0.0327909	241.81	31	3	A0A509Y3K0	DEAD/DEAH box helicase
0.58868	0.0007125	+	0.0112113	281.46	21	0	A0A5E8QF41	Glutaminase
0.589703	0.00312978	+	0.0229333	15.574	4	4	A0A562FPL4	Abortive infection bacteriophage resistance protein
0.590828	0.00200561	+	0.0173333	35.89	9	4	A0A5E8QAZ9	NAD(+) diphosphatase
0.59091	0.0162538	+	0.0450215	205.49	11	11	A0A2N6RL43	Acetylornithine aminotransferase
0.590987	0.00523627	+	0.0284536	207.78	13	4	A0A509Y333	Glutamate ABC transporter substrate-binding protein
0.591744	0.00839227	+	0.0331692	102.33	5	1	A0A653ITS2	Ribose-5-phosphate isomerase B
0.592051	8.46762e-05	+	0.008	132.9	12	12	A0A4Y8PLG9	Dephospho-CoA kinase
0.596626	0.00254013	+	0.0197895	323.31	19	1	A0A653T9U7	Serine/threonine-protein kinase
0.596833	0.00328086	+	0.0228718	47.298	7	7	A0A509Y631	Acetylglutamate kinase
0.597254	0.000847514	+	0.01115	203.09	17	12	A0A2N6RI90	Phosphoribosylamine--glycine ligase
0.598056	0.00656918	+	0.0325346	45.095	6	6	A0A509Y4W0	Spermidine synthase
0.600136	0.0163363	+	0.0449008	155.8	10	1	A0A3G2SQ35	tRNA N6-adenosine threonylcarbamoyltransferase
0.601039	0.000558552	+	0.00989474	12.253	5	5	C5CCK1	C5CCK1_MICLC K+ transport system, NAD-binding component
0.602379	0.0018745	+	0.0164602	8.1413	14	0	A0A5F0IBZ9	RNB domain-containing ribonuclease
0.602722	0.0161329	+	0.0452649	147.45	6	4	C5C929	C5C929_MICLC Uncharacterized protein
0.60302	0.000239743	+	0.0088	323.31	20	1	A0A5E8QG57	Enoyl-CoA hydratase/isomerase family protein
0.603535	0.00104331	+	0.0120952	263.88	34	11	A0A562FNR0	DNA topoisomerase (ATP-hydrolyzing)
0.603971	0.00164323	+	0.0165149	96.117	10	4	A0A031GF69	Geranylgeranyl pyrophosphate synthase
0.605015	0.00403349	+	0.0246364	323.31	11	11	C5CA87	C5CA87_MICLC Uncharacterized protein
0.607221	0.000353936	+	0.00955556	93.689	5	1	A0A2I1XVZ4	FHA domain-containing protein
0.607671	0.0098261	+	0.0365911	253.62	18	1	A0A509Y4C3	Long-chain fatty acid--CoA ligase
0.610167	0.000679929	+	0.0101176	214.46	17	17	A0A4Y9H9Z7	HlyC/CorC family transporter
0.610526	0.0151211	+	0.0432646	87.802	11	11	A0A562G3T9	3-oxoadipate CoA-transferase alpha subunit
0.613975	0.0113281	+	0.0381342	106.05	9	9	A0A562FV24	ATP adenylyltransferase
0.614684	0.000618834	+	0.0092459	323.31	25	1	A0A4Y8PN17	1,4-alpha-glucan branching enzyme GlgB
0.616249	0.003107	+	0.0224054	268.65	16	4	A0A653IQT7	Inorganic diphosphatase
0.616253	0.0142323	+	0.0409687	15.859	9	2	A0A6N4FEF6	ATP-binding cassette domain-containing protein
0.61656	0.00312629	+	0.0230872	69.885	10	3	A0A4U1KYN1	Sugar transferase
0.616626	0.00178374	+	0.016486	27.959	40	0	A0A2N6RL36	DNA helicase
0.617597	0.0148672	+	0.0425098	184.78	16	0	A0A5E8QFH4	Acetolactate synthase
0.617633	0.0102652	+	0.0368771	61.265	16	16	A0A132HBC7	ATP-dependent DNA helicase RecG
0.618882	9.64219e-05	+	0.00685714	178.27	10	10	A0A031I7D6	ATPase involved in chromosome partitioning
0.619996	0.0013474	+	0.0183297	128.89	8	6	A0A653IRN2	GntR family transcriptional regulator
0.621112	0.00983857	+	0.0364658	193.73	11	5	A0A6N4C6F5	Aldose epimerase
0.621865	0.013644	+	0.0411744	46.719	7	7	A0A031H135	Phosphoribosylglycinamide formyltransferase
0.62395	0.000628751	+	0.00895238	300.87	21	0	A0A2N6RLG4	Tryptophan synthase beta chain
0.625921	0.00522704	+	0.028601	246.17	24	2	A0A4Y8PLE8	WYL domain-containing protein
0.62597	0.0200921	+	0.049036	138.75	10	10	A0A509Y4I0	Agmatinase
0.626605	0.00718008	+	0.0325391	37.157	9	1	A0A132HCU5	Uncharacterized protein
0.628094	0.0152425	+	0.0431713	102.42	15	3	A0A5F0I7A5	Putative gluconeogenesis factor
0.628246	0.017745	+	0.0465398	293.8	14	0	A0A031HL62	Acetyl-CoA C-acetyltransferase
0.628683	0.013802	+	0.0408184	58.473	7	7	A0A4Y1LQ67	G/U mismatch-specific DNA glycosylase
0.629909	0.0182764	+	0.0474861	47.267	8	7	A0A031H430	Acetyltransferase (GNAT) family protein
0.631925	0.0162311	+	0.0451429	323.31	23	2	A0A410XSL4	Pyruvate kinase
0.633562	0.00351647	+	0.0231515	287.69	38	1	A0A4Y8PMF3	DNA helicase
0.635681	0.018517	+	0.04764	111.67	13	11	A0A509Y4M5	Enoyl-CoA hydratase
0.635753	0.00624625	+	0.0309573	215.48	15	2	A0A410XN57	DUF2505 domain-containing protein
0.636693	0.0158344	+	0.0448306	176.55	11	9	A0A562FSM2	Methylisocitrate lyase
0.636979	0.00195109	+	0.0168621	130.78	10	10	A0A031G197	Phospholipase
0.637013	0.00541728	+	0.0285076	323.31	30	1	A0A2I1XHF1	Long-chain fatty acid--CoA ligase
0.639595	0.0103683	+	0.0366337	306.65	21	21	A0A4Y8PLV0	Coenzyme A biosynthesis bifunctional protein CoaBC
0.64368	0.0121091	+	0.0393645	27.073	10	10	D3LNK4	NAD kinase
0.646008	0.00353018	+	0.023012	80.51	12	10	A0A509Y378	NUDIX hydrolase
0.646152	0.0207754	+	0.0490867	123.26	8	2	A0A1M7A6K7	TIGR03089 family protein
0.64702	0.00968777	+	0.0362369	278.66	17	2	A0A6N4FBI3	Alcohol dehydrogenase catalytic domain-containing protein
0.647037	0.0146711	+	0.0407662	19.238	40	2	A0A4Y8ZJF4	Aconitate hydratase
0.650909	0.00330739	+	0.0225823	232.01	17	0	A0A031I9J3	Proteasome accessory factor PafA2
0.650998	0.00528005	+	0.0283077	235.33	13	0	A0A5F0I5N2	Universal stress protein
0.651935	0.00483604	+	0.0281925	323.31	52	2	A0A562FJF5	Chaperone protein ClpB
0.652782	0.000334976	+	0.0104242	116.01	12	2	A0A653J3E9	Aminotransferase
0.653611	0.0014307	+	0.0177447	129.62	11	1	A0A5F0I9K7	Formaldehyde dehydrogenase, glutathione-independent
0.654214	0.00180057	+	0.0161835	144.67	10	8	A0A653IUI8	Uncharacterized protein
0.654335	0.00335281	+	0.0229317	190.63	15	3	A0A509Y5H1	Putative phenylalanine aminotransferase
0.654579	0.0193241	+	0.048855	323.31	15	2	A0A1R4JDP0	Cytochrome bc1 complex Rieske iron-sulfur subunit
0.657279	0.00200128	+	0.017479	122.17	12	11	A0A4Y8PLP1	Antigen 84
0.65822	0.0147804	+	0.0419326	60.911	8	7	D3LQZ5	Transcriptional regulator, GntR family
0.658951	0.000344357	+	0.0101176	234.64	20	4	A0A6N4C1F0	Ribonuclease II
0.660865	0.0104979	+	0.0368289	323.31	40	1	A0A031I8L8	4-alpha-glucanotransferase
0.662193	0.00787797	+	0.0338852	172.04	19	3	A0A653MU76	Protein adenylyltransferase SelO
0.662307	0.00410923	+	0.0242235	34.052	7	7	A0A031HUW2	MerR HTH family regulatory protein
0.664743	0.018067	+	0.0478163	323.31	31	31	A0A4Y8PMY3	Catalase
0.66551	0.0112957	+	0.0382564	90.273	6	6	A0A031GD01	ADP-ribose pyrophosphatase
0.66803	0.000161138	+	0.011	224.53	18	18	A0A653N1S9	Hemin-binding lipoprotein
0.668257	0.00934309	+	0.0360573	54.648	8	2	A0A5F0UNT3	Bifunctional protein PyrR
0.668399	0.0177825	+	0.0464205	139.77	13	13	A0A5E8QDW2	Beta sliding clamp
0.669617	0.00286212	+	0.020227	125.84	11	1	A0A4Y8PLZ4	3-5 exonuclease
0.677661	0.019409	+	0.0486161	85.951	12	12	D3LP67	TrkA C-terminal domain protein
0.682119	0.00984908	+	0.0363413	295.54	25	25	C5CAS9	C5CAS9_MICLC Uncharacterized conserved protein
0.682216	0.00505473	+	0.02875	323.31	49	8	A0A5E8QDN7	SSD domain-containing protein
0.682902	0.0118381	+	0.0382642	154.95	9	9	A0A031GTY0	Cytochrome bb ubiquinol oxidase (Subunit I)
0.683115	0.00650534	+	0.0326852	73.689	6	6	C5CCF3	C5CCF3_MICLC Uncharacterized protein
0.684766	0.00282099	+	0.0206667	236.84	14	14	A0A5E8QGG5	Nif3-like dinuclear metal center hexameric protein
0.685406	0.0135458	+	0.0415367	192.32	12	12	D3LQP8	RNA polymerase sigma-70 factor
0.686011	0.00595538	+	0.0294369	138.72	17	17	A0A031HLT1	ATP-dependent 6-phosphofructokinase
0.687142	0.000382119	+	0.012	261.88	13	3	A0A031H3N9	ABC transporter, solute-binding protein
0.689099	0.0121568	+	0.0391207	323.31	51	0	A0A562G491	ATP-dependent helicase HrpA
0.690309	0.0181318	+	0.0479695	217.36	14	3	A0A031G7U1	Magnesium and cobalt transport protein CorA
0.690365	0.00169814	+	0.0161942	323.31	21	18	A0A4Y8PNB8	Alpha-1,4-glucan:maltose-1-phosphate maltosyltransferase
0.690498	0.0187132	+	0.0482886	168.17	14	7	C5C8X0	C5C8X0_MICLC PhoR-like protein
0.691073	0.0172068	+	0.0468063	86.313	9	9	A0A4Y8PLT6	NUDIX domain-containing protein
0.69444	0.0097411	+	0.0358621	210.82	21	0	A0A1M7BYI9	ADP-dependent (S)-NAD(P)H-hydrate dehydratase
0.695074	0.00025322	+	0.00814815	174.67	8	1	C5C846	C5C846_MICLC Universal stress protein UspA-like protein
0.698142	0.0115007	+	0.0377722	159.12	13	1	A0A4Y8PPY5	Mycothiol acetyltransferase
0.698193	0.011356	+	0.0380127	322.7	15	15	A0A031GAN5	Fructokinase
0.698356	0.012338	+	0.0396687	260.69	9	0	A0A1M7BJU6	Thiamine transport system substrate-binding protein
0.701888	0.0206382	+	0.0493176	8.0911	8	6	A0A4U1L0F9	Uncharacterized protein
0.702011	0.00137793	+	0.0181304	89.21	11	3	A0A4Y8PMN9	Uracil phosphoribosyltransferase
0.702407	0.00323076	+	0.0230194	76.648	6	6	D3LLR8	Transcriptional regulator MraZ
0.703037	0.0100519	+	0.0370505	323.31	75	1	A0A4Y8PNM6	2-oxoglutarate dehydrogenase E1 component
0.70413	0.00645672	+	0.0325607	147.72	23	23	A0A0C2RIB7	Ribonuclease J
0.706257	0.00859357	+	0.033588	153.05	18	3	A0A5E8Q9Q0	Exodeoxyribonuclease 7 large subunit
0.706581	0.00877024	+	0.034513	281.48	11	8	A0A031H2B3	Adenylate kinase
0.707376	0.00969591	+	0.0361111	220.28	11	11	A0A031HPL3	Deoxyribose-phosphate aldolase
0.70821	0.00773329	+	0.033719	99.792	9	9	C5C8A9	C5C8A9_MICLC Uncharacterized protein
0.709553	0.0140198	+	0.0405845	177.67	27	14	A0A4Y9HBN9	Thiol reductant ABC exporter subunit CydC
0.710301	0.00111158	+	0.0116782	73.516	12	12	A0A1R4K6Y1	Replicative DNA helicase
0.710923	0.016846	+	0.0461064	213.21	17	1	A0A562FX35	Acetoin utilization protein AcuC
0.712803	0.0182138	+	0.0477266	232.91	22	17	A0A031I9N3	Glucose-6-phosphate isomerase
0.715411	0.0195221	+	0.0483796	77.352	6	6	A0A1M7EIP5	Osmoprotectant transport system substrate-binding protein
0.716934	0.000856922	+	0.0110123	323.31	44	4	A0A6N4FC00	DNA helicase
0.717354	0.00772819	+	0.0338589	246.71	15	2	A0A2N6RJ79	Putative glutamate--cysteine ligase 2
0.717502	0.00771827	+	0.034	320.27	24	3	A0A562FPD3	Adenosylhomocysteinase
0.718425	0.00973333	+	0.0359862	70.427	11	8	A0A410XN80	Ribosomal RNA small subunit methyltransferase A
0.719019	0.00374489	+	0.0245444	314.64	24	23	A0A132HRE0	Inosine-5-monophosphate dehydrogenase
0.719351	0.0173232	+	0.0466841	323.31	25	1	A0A2I1XXJ8	Acetyl-/propionyl-CoA carboxylase subunit alpha
0.722769	0.00328613	+	0.0227261	323.31	27	3	A0A1M7EMP9	Phenylalanine--tRNA ligase beta subunit
0.722894	0.000432301	+	0.0104	323.31	34	0	A0A2N6RS86	DNA polymerase III subunit gamma and tau
0.723932	8.0342e-05	+	0.00872727	136.35	15	15	A0A031HY75	Magnesium transporter
0.725279	0.00963574	+	0.035986	225.22	19	3	A0A6N4C3W8	Haloacid dehalogenase
0.725417	0.00080128	+	0.0104737	314.27	18	2	A0A653ITN3	Glutamate 5-kinase
0.725664	0.0131032	+	0.0416358	310.71	34	27	A0A653M3V9	Proline--tRNA ligase
0.725766	0.00595286	+	0.0295805	224.43	15	15	A0A378NLB3	Phosphoribosylformylglycinamidine cyclo-ligase
0.726187	0.00109482	+	0.011814	131.47	15	0	A0A653PIT6	Indole-3-glycerol-phosphate synthase
0.726603	0.00591236	+	0.0298719	214.56	14	12	A0A2N6RPZ4	Transcription termination/antitermination protein NusA
0.731815	0.00183796	+	0.0167568	220.69	20	1	A0A031IEK1	M18 family aminopeptidase
0.735292	0.020405	+	0.0495084	323.31	36	27	A0A562FUJ2	Threonine--tRNA ligase
0.735331	0.0158309	+	0.0449534	185.43	14	14	A0A4Y8PML7	NADP-dependent oxidoreductase
0.735364	0.00336266	+	0.0227901	133.91	19	11	A0A031IP94	Recombination factor protein RarA
0.736347	0.0136865	+	0.0410551	174.81	9	9	A0A031ISQ0	Uncharacterized protein
0.736443	0.00674017	+	0.0326758	116.89	15	14	A0A132I1X4	DUF445 domain-containing protein
0.737583	0.00945727	+	0.0356738	323.31	29	0	A0A4Y8PKF3	FMN-binding glutamate synthase family protein
0.739972	0.00465636	+	0.0272432	233.25	13	13	A0A1R4IF19	2,3-butanediol dehydrogenase, R-alcohol forming, (R)-and (S)-acetoin-specific
0.74	0.00669655	+	0.0328257	30.497	6	6	A0A5E8QC07	DegV family protein
0.740666	0.0125899	+	0.0404012	323.31	25	25	A0A6N4C9Z2	Glycogen debranching enzyme GlgX
0.741796	0.0107597	+	0.0382783	116.98	17	17	A0A509Y3B2	HlyC/CorC family transporter
0.742397	0.019509	+	0.0484976	154.19	9	1	A0A5E8QHN8	Sirohydrochlorin cobaltochelatase
0.745266	0.00265574	+	0.0194963	323.31	23	20	A0A031GZP3	GTPase Era
0.746803	0.0107182	+	0.0378111	323.31	34	5	A0A031GWM9	(1->4)-alpha-D-glucan 1-alpha-D-glucosylmutase
0.752298	0.00175866	+	0.0169615	307.89	12	12	A0A4Y8PMY9	Aminotransferase
0.75336	0.0184694	+	0.0477594	220.59	15	15	A0A4Y8PNU4	Riboflavin biosynthesis protein
0.753686	0.00917941	+	0.036365	323.31	45	29	A0A031IAB0	UvrABC system protein A
0.755604	0.0091321	+	0.0364982	218.49	16	16	A0A653J377	Polysaccharide deacetylase
0.755945	0.0105589	+	0.037023	290.96	16	1	A0A4Y8PIJ2	3-hydroxyacyl-CoA dehydrogenase
0.757848	0.0200565	+	0.0488558	206.07	17	13	A0A4Y8PNF9	3-phosphoshikimate 1-carboxyvinyltransferase
0.760031	0.0189603	+	0.0484335	36.172	12	3	A0A509Y331	Iron-sulfur cluster carrier protein
0.760756	0.00178028	+	0.0166415	102.74	13	1	A0A5F0I5B8	Amidase
0.762093	0.00611145	+	0.0300571	10.031	5	5	A0A1R4K066	A/G-specific adenine glycosylase
0.76286	0.00261287	+	0.0196418	86.34	11	11	A0A031GM16	Oxidoreductase, short chain dehydrogenase/reductase family protein
0.766913	0.0167369	+	0.0462293	323.31	16	1	A0A5F0IC31	RNA polymerase subunit sigma-70
0.768751	0.0092689	+	0.0363177	323.31	12	5	A0A5F0I7C6	Cystathionine gamma-synthase
0.771	0.0133156	+	0.0412663	266.25	39	39	A0A5E8QE06	UvrABC system protein B
0.771586	0.00706959	+	0.0316681	323.31	39	39	A0A509Y3G1	DNA polymerase I
0.77463	0.0182661	+	0.0476061	235.09	35	0	A0A2I1XTG5	ATP-dependent helicase
0.775309	0.00690621	+	0.0326667	255.09	15	3	A0A031H4D9	3-oxoacyl-[acyl-carrier-protein] synthase 3
0.780245	0.0205031	+	0.0494502	249.96	20	18	A0A4Y8PHX6	Uncharacterized protein
0.785415	0.0146325	+	0.0408814	144.23	13	1	A0A653PUG0	Chlorite O(2)-lyase
0.792911	0.000634213	+	0.00867692	323.31	23	2	A0A562FNT9	Argininosuccinate synthase
0.796241	0.018742	+	0.0481687	323.31	30	5	A0A5F0I888	ABC transporter
0.796958	0.0199668	+	0.0486651	36.805	13	2	A0A378NJ14	Magnesium transport protein CorA
0.797621	0.00206072	+	0.0180656	323.31	49	1	A0A653IQX5	Protein translocase subunit SecA
0.80226	0.0185303	+	0.0478304	238.97	23	3	A0A1M7ATP7	Lysine--tRNA ligase
0.804184	0.00240322	+	0.0185231	34.069	11	1	A0A4Y8PMN1	Methyltransferase domain-containing protein
0.805707	0.00996282	+	0.0368108	117.61	13	7	A0A4P8HFW4	O-acetylhomoserine aminocarboxypropyltransferase/cysteine synthase
0.810802	0.00806505	+	0.0333705	206.66	39	5	A0A653N178	Exonuclease SbcC
0.810841	0.0197208	+	0.0484068	312.98	20	15	A0A2I1XL40	Peptide chain release factor 2
0.811629	0.0156329	+	0.0441319	323.31	45	36	A0A031GU24	Acyl-CoA synthetase (NDP forming)
0.817378	0.00846877	+	0.0329509	126.7	12	12	A0A031GEW2	Imidazolonepropionase
0.818106	0.0110426	+	0.0380322	175.23	20	20	A0A4U1LHP2	Chromosomal replication initiator protein DnaA
0.819008	0.0133743	+	0.0411445	111.17	11	5	D3LSC2	Hypoxanthine phosphoribosyltransferase
0.819542	0.003204	+	0.0231688	169.87	12	0	A0A4Y8PLH1	Uncharacterized protein
0.820454	0.0181813	+	0.0478477	249.25	15	15	A0A5F0UNM1	UDP-N-acetyl-D-mannosamine dehydrogenase
0.829461	0.00938524	+	0.0359286	323.31	12	0	A0A562FUT1	3-oxoacyl-[acyl-carrier protein] reductase
0.831757	0.000464794	+	0.00975	251.65	16	16	A0A270AYY8	Uroporphyrinogen decarboxylase
0.832661	0.0135844	+	0.0412945	315.95	34	0	A0A4Y8PK19	TM0106 family RecB-like putative nuclease
0.833557	0.0100997	+	0.0369262	294	10	8	A0A132HRT2	Aminotransferase
0.834494	0.00891547	+	0.0350554	111.27	9	9	A0A1M7AYT0	Putative tricarboxylic transport membrane protein
0.83953	0.00274374	+	0.0208175	261.59	23	1	A0A4Y8PLM8	DNA topoisomerase (ATP-hydrolyzing)
0.85417	0.017162	+	0.0467684	323.31	56	3	A0A4Y8PLW4	Pyruvate carboxylase
0.866738	0.0141186	+	0.0407314	29.888	14	1	A0A5E8Q984	RNA polymerase subunit sigma-70
0.873307	0.0142408	+	0.0408523	323.31	57	1	A0A509Y5Z4	DNA topoisomerase 1
0.873796	0.0188944	+	0.0482469	323.31	15	0	D3LNE8	Mycothiol-dependent formaldehyde dehydrogenase
1.20412	0.00985324	+	0.0362177	226.13	15	10	A0A031IF50	Amidohydrolase
1.2461	0.0199313	+	0.0487826	308.9	20	0	A0A6N4FIG8	3,4-dihydroxyphenylacetate 2,3-dioxygenase
1.25502	0.0145506	+	0.0409972	92.396	15	2	C5CAX2	CLPX_MICLC ATP-dependent Clp protease ATP-binding subunit ClpX
1.26464	0.00829815	+	0.0334264	323.31	28	1	A0A6N4C449	Methylcrotonoyl-CoA carboxylase
1.33186	0.00385064	+	0.0242573	113.66	10	9	C5CCE8	C5CCE8_MICLC Guanylate kinase
1.38815	0.000757279	+	0.0107568	323.31	78	0	D3LM22	DNA-directed RNA polymerase subunit beta
1.40146	0.00739808	+	0.0331139	179.87	16	16	A0A4Y9HB25	Amidohydrolase
1.4059	0.00497644	+	0.0277474	151.78	13	13	A0A562FSS5	50S ribosomal protein L3
1.40896	0.0082323	+	0.0329764	323.31	25	2	A0A509Y5G2	3-hydroxybenzoate 4-monooxygenase
1.43952	0.00284009	+	0.0203714	120.27	10	0	A0A4Y8PMX4	Formimidoylglutamase
1.53269	0.0176173	+	0.0466528	247.02	18	0	A0A031HU56	Putative acetyl-CoA carboxylase, biotin carboxylase subunit
1.53987	0.00830952	+	0.0332973	110.88	11	11	A0A562G533	ADP-ribosylglycohydrolase
1.54579	0.000570226	+	0.00955932	129.57	9	9	A0A031GZS6	Glutamate racemase
1.6385	0.0127782	+	0.0404471	323.31	24	0	C5C8G7	C5C8G7_MICLC Isocitrase
1.64399	0.00414851	+	0.0239558	18.029	9	1	A0A4Y8PKC7	Pyrroline-5-carboxylate reductase
1.64515	0.0196566	+	0.0482621	62.144	10	4	C5CBP3	C5CBP3_MICLC Superoxide dismutase
1.65285	0.0188711	+	0.0483663	68.144	7	7	C5CAT3	C5CAT3_MICLC Peptide methionine sulfoxide reductase MsrA
1.66606	0.0015356	+	0.0168485	155.24	13	2	A0A562FP60	Methionine aminopeptidase
1.67143	0.000230775	+	0.00916667	323.31	66	11	A0A031HM10	DNA-directed RNA polymerase subunit beta
1.68505	0.00315978	+	0.0234737	109.3	7	7	D3LLU8	Iron-sulfur cluster assembly accessory protein
1.70742	0.00125437	+	0.0133778	176.6	20	20	A0A4Y8ZJ85	30S ribosomal protein S3 (Fragment)
1.7153	0.0150789	+	0.0426927	232.77	14	14	A0A1M7A7K4	Threonine ammonia-lyase
1.74073	0.00402	+	0.0247771	164.23	15	1	A0A031GTB5	Dehydrogenase E1 component
1.74854	0.0133106	+	0.0413887	105.83	8	0	A0A4U1LCK4	Thiamine-phosphate synthase
1.76478	0.00273777	+	0.0200588	2.443	3	3	A0A653ITS3	HTH iclR-type domain-containing protein
1.79748	0.00842012	+	0.032916	34.791	8	8	A0A031HUT6	ATP-sulfurylase small subunit
1.81086	0.00681803	+	0.0325273	296.55	34	29	A0A1R4K7K8	Malate synthase
1.81755	0.00025085	+	0.00846154	82.843	9	1	A0A4Y8PIH7	LytR family transcriptional regulator
1.86385	0.00144834	+	0.0175579	180.32	16	10	A0A5F0I9H7	30S ribosomal protein S4
1.88491	1.58765e-05	+	0	52.937	10	9	A0A4Y8PLW7	Protein translocase subunit SecD
1.96018	0.00356967	+	0.023521	106.43	10	10	D3LP99	Transcriptional regulator, IclR family, C-terminal domain protein
1.99439	0.0072124	+	0.0328658	323.31	21	7	A0A5F0I650	Class I SAM-dependent RNA methyltransferase
1.99666	0.0155843	+	0.0436143	111.73	9	9	A0A5F0UPL5	Ribosomal silencing factor RsfS
2.1778	0.0170112	+	0.0470159	2.1651	7	0	A0A653TX18	Hydroxyacid dehydrogenase
2.18295	0.00918663	+	0.0362327	57.594	11	1	C5C7B4	C5C7B4_MICLC Protein-tyrosine-phosphatase
2.30211	0.00694285	+	0.0325202	5.1606	3	1	A0A031HNH3	Transposase
2.38334	0.00737499	+	0.0332542	17.646	6	1	A0A031HPL9	Methylamine utilization protein MauE
2.4987	6.93332e-05	+	0.0106667	17.944	19	1	A0A562FTH2	Imidazolonepropionase-like amidohydrolase
2.54228	0.0193248	+	0.0487353	31.529	8	1	A0A4Y8X482	Transketolase
2.54473	0.002222	+	0.018496	323.31	19	19	A0A509Y5E7	Phenylacetate-CoA oxygenase subunit PaaC
2.67718	0.0037663	+	0.0244	92.704	54	0	C5CCT9	C5CCT9_MICLC DNA topoisomerase 1
2.73819	0.0169811	+	0.0471406	77.309	7	7	A0A085E0N5	50S ribosomal protein L4
2.76298	0.0131328	+	0.0415119	70.502	11	11	A0A031IAN7	tRNA-2-methylthio-N(6)-dimethylallyladenosine synthase
2.79906	0.00765342	+	0.0341423	93.7	12	12	A0A4Y8PIM2	CoA ester lyase
2.83362	0.00930222	+	0.0361871	323.31	34	0	A0A6N4FDS1	Phosphomethylpyrimidine synthase
2.90926	0.0058501	+	0.0295522	179.45	4	1	C5C9D7	RL25_MICLC 50S ribosomal protein L25
2.92147	0.00299404	+	0.0213793	14.475	17	1	A0A4Y8PKI8	ATP-grasp domain-containing protein
2.95752	0.0043315	+	0.0243716	9.7834	2	2	A0A509Y511	Amino acid permease
2.95988	0.0176529	+	0.0465323	2.3107	2	2	D3LR57	Large-conductance mechanosensitive channel
2.99034	0.0135509	+	0.0414152	4.511	21	2	A0A4Y8PM80	tRNA dihydrouridine synthase DusB
3.02229	0.000544107	+	0.0100714	7.4586	13	0	A0A5F0I7S2	SDR family oxidoreductase
3.03115	0.00391914	+	0.0238391	75.371	7	7	A0A5E8QEG6	NAD-dependent protein deacylase
3.04572	0.000671412	+	0.0102687	45.606	4	4	A0A031H3D4	Ribosome maturation factor RimM
3.11282	0.004057	+	0.0244972	59.507	12	1	A0A2N6REG1	3-hydroxybutyryl-CoA dehydrogenase
3.28659	0.00214819	+	0.0179187	243.87	21	6	A0A5E8QEK0	Peroxidase
3.32915	0.00495318	+	0.0278942	12.288	3	3	A0A1M7D0D3	Uncharacterized protein
3.33666	0.00823291	+	0.0328471	202.29	12	4	D3LRI2	30S ribosomal protein S6
3.44333	0.00721592	+	0.0327241	2.8622	4	4	D3LKQ5	Uncharacterized protein
3.45194	0.00360939	+	0.023381	56.686	8	3	A0A5F0IAG4	MarR family transcriptional regulator
3.56938	0.000297525	+	0.00758621	323.31	26	2	A0A509Y5H4	Phenylacetate-CoA oxygenase/reductase subunit PaaK
3.59323	0.00962086	+	0.0357333	29.508	3	2	A0A1M7EMV5	LysM domain-containing protein (Fragment)
3.8863	0.010757	+	0.0384026	106.74	32	1	A0A5F0I820	Phosphomethylpyrimidine synthase
3.91417	0.0120816	+	0.0394875	24.198	4	4	A0A562FV44	Lysine N-acyltransferase MbtK
3.99568	0.00839517	+	0.0330421	198.55	11	11	D3LS10	CarD-like protein
4.12593	0.00815047	+	0.0332381	21.028	5	5	A0A5F0I6R2	DNA-binding protein
4.32018	0.000161611	+	0.0104762	262.44	23	9	A0A509Y5M5	1,2-phenylacetyl-CoA epoxidase subunit A
4.4114	0.00568579	+	0.0297	11.675	31	1	A0A4P8HG52	Phosphomethylpyrimidine synthase
4.52432	0.0208269	+	0.0491963	38.374	7	7	D3LL02	Transcriptional regulator, GntR family
4.60723	0.0070575	+	0.0319471	79.351	7	7	A0A562FPD4	Truncated hemoglobin YjbI
4.63789	4.9955e-05	+	0.0137143	5.323	20	0	A0A509Y5G1	3,4-dihydroxyphenylacetate 2,3-dioxygenase
4.65147	0.00846122	+	0.0330758	52.074	6	6	A0A5F0UPZ9	50S ribosomal protein L16
4.65317	0.00243146	+	0.0193588	140.3	10	10	C5CCM9	C5CCM9_MICLC Octanoyltransferase
4.67944	0.0137582	+	0.0409364	11.246	12	1	A0A410XQF5	WcbI domain-containing protein
5.00011	0.00959567	+	0.0358592	8.9618	3	3	D3LPL2	Phosphoribosylformylglycinamidine synthase subunit PurS
5.10274	0.00824115	+	0.0327187	36.816	13	2	A0A5F0I610	SPFH/Band 7/PHB domain protein
5.55289	0.00858036	+	0.0337143	47.373	9	9	A0A5F0I8B8	30S ribosomal protein S17
5.95599	0.00186174	+	0.0166071	60.791	5	3	A0A5F0UJA9	Disulfide bond formation protein DsbA
6.03578	0.012155	+	0.0392422	19.66	3	3	D3LSF4	30S ribosomal protein S14
6.05671	0.0171241	+	0.0468918	44.309	7	7	C5CBL7	C5CBL7_MICLC Multisubunit Na+/H+ antiporter, MnhE subunit
6.34769	0.00179531	+	0.0163333	41.038	34	0	A0A4Y8PIQ7	Phenylacetic acid degradation bifunctional protein PaaZ
6.64663	0.000492533	+	0.00936	38.491	7	7	A0A653IUN0	PAC2 family
7.12407	0.00303442	+	0.0225578	40.92	6	6	D3LKU5	50S ribosomal protein L21
8.39987	0.000523853	+	0.00883019	3.3896	2	2	A0A031GJP5	Uncharacterized protein
8.71922	6.23412e-05	+	0.012	170.26	21	13	A0A031IKX3	CpaF family protein
8.78784	0.00388397	+	0.0239769	37.03	14	0	A0A1R4JJJ2	Succinate--CoA ligase [ADP-forming] subunit alpha
9.33425	0.000401929	+	0.0111429	100.36	8	2	A0A562FUE9	PKD domain-containing protein
9.54484	0.00413469	+	0.0240889	25.942	5	3	D3LMG6	Uncharacterized protein
9.75442	0.000629175	+	0.0088125	33.129	3	1	A0A5F0IBV8	Sodium:proton antiporter
11.4086	0.000805344	+	0.0103377	107.39	15	8	D3LQV1	Lipoyl synthase
13.2601	0.0134199	+	0.0410235	16.277	16	0	A0A1R4JMS3	Dihydrolipoamide dehydrogenase
13.5307	0.00450514	+	0.0260217	45.543	2	2	D3LPC0	DUF3566 domain-containing protein
14.5929	0.000171625	+	0.01	11.341	5	5	D3LM23	30S ribosomal protein S12
15.0929	0.000435691	+	0.0101739	24.71	7	0	D3LR15	LytR_C domain-containing protein
19.6435	0.000858136	+	0.010878	13.226	3	1	D3LME7	Sec-independent protein translocase protein TatA
26.022	0.000518695	+	0.009	7.5839	15	1	A0A5F0I804	NAD-dependent succinate-semialdehyde dehydrogenase
36.0245	9.60268e-05	+	0.00738462	23.728	3	2	A0A031GHZ8	Copper resistance protein CopC
42.6021	0.00107893	+	0.0119529	1.7125	2	2	A0A6N4C3A7	Cation diffusion facilitator family transporter
51.4009	3.47058e-05	+	0.0192	5.7695	10	2	C5CCA8	C5CCA8_MICLC Cytochrome bc1 complex cytochrome b subunit
129.651	0.0206732	+	0.0492019	56.129	1	1	C5CBK5	C5CBK5_MICLC Uncharacterized protein
