# Supplementary material for: Epinephrine Affects Ribosomes, Cell Division, and Catabolic Processes in Micrococcus luteus Skin Strain C01: Revelation of the Conditionally Extensive Hormone Effect Using Orbitrap Mass Spectrometry and Proteomic Analysis
Source: Microorganisms. 2023 Aug 29;11(9):2181. doi: 10.3390/microorganisms11092181 (PMC10535722; doi:10.3390/microorganisms11092181)
Supplement: Supplementary file 1 [file microorganisms-11-02181-s001.zip › supplementary tables/Table S3.xlsx]

## Sheet: Лист1
Fold change	Student's T-test p-value	Student's T-test Significant	Student's T-test q-value	Andromeda score	Peptides	Unique peptides	Majority protein IDs	Protein name
0.0316738	0.000281321	+	0.00416327	59.45	49	4	A0A509Y4H9	DUF2382 domain-containing protein
0.0339583	0.00356458	+	0.0124727	3.1841	3	1	C5CBA9	C5CBA9_MICLC Uncharacterized protein
0.0473274	0.00195011	+	0.0100124	49.296	22	2	A0A4Y8PIL2	Non-specific serine/threonine protein kinase
0.0683419	0.0328497	+	0.0397716	55.32	62	0	C5CCT9	C5CCT9_MICLC DNA topoisomerase 1
0.0685202	0.000928904	+	0.00654867	8.1184	18	0	A0A562G5F6	3-hydroxybutyryl-CoA dehydrogenase
0.070166	0.0161975	+	0.02256	2.8407	17	1	A0A1R4K8M2	Uncharacterized protein
0.0767648	0.000162189	+	0.00703448	9.2788	19	1	A0A410XQN2	Acetoin utilization protein AcuC
0.0919589	0.000252506	+	0.00443478	26.142	6	1	D3LLM3	TIGR01906 family protein
0.0979093	0.00788533	+	0.0164286	2.9396	8	0	A0A653TX18	Hydroxyacid dehydrogenase
0.10347	0.00193394	+	0.0101384	17.942	17	0	A0A1M7BJ86	Fatty-acyl-CoA synthase
0.112144	0.00127437	+	0.00628148	70.15	2	2	C5CCG6	C5CCG6_MICLC Uncharacterized protein
0.118318	0.0132406	+	0.0202014	11.453	19	0	A0A6N4F6V6	Sulfurtransferase
0.124331	0.00184078	+	0.00987013	14.963	18	1	A0A6N4FA22	Lysine--tRNA ligase
0.136712	0.00221079	+	0.0112663	90.591	16	1	A0A5E8QDN2	SPFH/Band 7/PHB domain protein
0.142817	0.0163704	+	0.0228894	3.9191	9	0	A0A562FU18	Acyl dehydratase
0.145742	0.0319621	+	0.0391934	41.722	5	5	A0A031ILR8	Membrane protein
0.149256	0.000761722	+	0.00718447	14.405	3	3	A0A2N6RSL8	DUF4190 domain-containing protein
0.154725	0.00344891	+	0.0127628	51.294	3	1	A0A6N4C3Z1	Uncharacterized protein
0.164858	4.16148e-05	+	0.0106667	4.8657	2	2	C5C9V1	C5C9V1_MICLC Helix-turn-helix protein
0.169855	0.0321463	+	0.0393553	2.538	3	1	A0A4Y8X414	Sulfurtransferase
0.179756	0.0379702	+	0.0456575	258.6	10	10	A0A5F0I5F9	Uncharacterized protein
0.182911	0.00318052	+	0.0123317	15.323	42	0	A0A2I1XU01	Isoleucine--tRNA ligase
0.184947	0.00991885	+	0.0172115	64.689	12	0	A0A132HUN7	Alcohol dehydrogenase B
0.211035	0.0111762	+	0.017931	3.0198	3	1	A0A4Y8X2Y3	Enoyl-CoA hydratase/isomerase family protein
0.224802	0.0111943	+	0.017887	90.166	6	6	A0A031HW86	DUF779 domain-containing protein
0.227596	0.00238334	+	0.0127907	47.364	23	3	A0A653IVW8	DNA topoisomerase (ATP-hydrolyzing)
0.229572	0.00483971	+	0.0143359	29.197	1	1	A0A6N4FHY7	Uncharacterized protein
0.25317	0.000521399	+	0.00847368	23.135	12	2	A0A1M7AA38	ATP-dependent helicase HrpB
0.270975	0.0379299	+	0.0457975	66.787	4	4	A0A562FNT4	Uncharacterized protein
0.27169	0.0071448	+	0.0164611	9.0743	3	3	D3LQ02	Uncharacterized protein
0.276106	0.00274255	+	0.011828	9.8078	2	2	A0A653TK14	Lipoprotein-releasing system ATP-binding protein LolD 1
0.277225	0.0143465	+	0.02104	4.3162	38	1	A0A5F0IA49	AMP-dependent synthetase
0.278453	0.00105012	+	0.00689431	92.385	6	6	A0A031GDX8	Uncharacterized protein
0.29426	0.00489101	+	0.0141736	105.64	11	8	C5C9A1	C5C9A1_MICLC Isoprenyl transferase
0.29742	0.0237968	+	0.0312495	32.022	5	3	A0A1M7A7P5	Predicted PurR-regulated permease PerM
0.319378	0.0105668	+	0.0174747	35.637	3	2	A0A5F0I6N2	Uncharacterized protein
0.319815	0.00280788	+	0.0116402	93.63	9	9	A0A653QWC7	DNA protection during starvation protein
0.321488	0.000388889	+	0.0103871	3.1859	46	0	A0A1M7BJQ1	L-proline dehydrogenase
0.328786	0.000454328	+	0.0092	50.955	17	0	A0A1R4JJJ2	Succinate--CoA ligase [ADP-forming] subunit alpha
0.330846	0.0230434	+	0.0308404	30.194	5	5	A0A5F0IAF1	Uncharacterized protein
0.330894	0.000398497	+	0.0102222	57.044	25	2	A0A562FU14	Fe-S cluster assembly protein SufD
0.336017	0.004239	+	0.0140488	184.55	9	8	A0A6N4C6J9	Uncharacterized protein
0.336891	0.00585913	+	0.0149691	14.568	6	0	A0A5E8QBF8	Thiamine_BP domain-containing protein
0.339246	0.00936361	+	0.0167742	20.191	23	2	A0A4Y9H8Q6	Catalase
0.340963	0.00021849	+	0.00497561	6.5421	14	1	A0A5F0I804	NAD-dependent succinate-semialdehyde dehydrogenase
0.342344	0.00662154	+	0.0165621	97.751	9	9	A0A0C2M717	HSP20 family protein
0.360965	0.000789613	+	0.00698113	65.996	15	0	A0A1M7ARS4	Nucleotide-binding universal stress protein, UspA family
0.366078	0.0407143	+	0.0483348	16.844	63	0	A0A378NKI2	Chaperone protein DnaK
0.380035	0.00271279	+	0.0118919	239.46	13	9	A0A653IRL3	Beta-ketoadipyl-CoA thiolase
0.380904	0.00374108	+	0.0128036	44.271	7	7	A0A5F0I9K3	N-acetyltransferase
0.38436	0.0105087	+	0.0172487	23.315	2	2	A0A6N4F6Z9	Uncharacterized protein
0.399426	0.00396287	+	0.014	27.855	12	1	A0A132HLA9	Trehalose-binding lipoprotein LpqY
0.403545	0.0389164	+	0.0464834	4.8846	1	1	A0A4Y8WV44	Orotidine 5-phosphate decarboxylase
0.40676	0.000711258	+	0.00663918	23.315	4	2	A0A5F0IBV8	Sodium:proton antiporter
0.41246	0.000751211	+	0.0072549	162.9	10	1	A0A1M7AA05	Phosphoglycerate dehydrogenase
0.414124	0.0409385	+	0.0486786	62.648	2	2	C5CCS3	C5CCS3_MICLC Uncharacterized protein
0.420614	0.00114694	+	0.00652308	138.59	12	12	A0A031I6E9	N-acetyl-gamma-glutamyl-phosphate reductase
0.426477	0.0360739	+	0.0441685	101.6	9	7	A0A5E8QRC0	Amino acid ABC transporter ATP-binding protein
0.429681	0.00564539	+	0.0147543	151.11	10	0	A0A378NM66	Carbamoyl-phosphate synthase small chain
0.435792	0.00408343	+	0.0139414	50.248	8	8	A0A031H430	Acetyltransferase (GNAT) family protein
0.436447	0.00334366	+	0.0125524	28.153	1	1	D3LQM9	Uncharacterized protein
0.451925	0.00119966	+	0.00647328	91.192	8	2	A0A4Y8PKD2	Acyl-CoA thioesterase II
0.454455	0.00660661	+	0.0166164	107.43	6	6	A0A2N6RJI6	UPF0336 protein CJ227_06335
0.463838	0.00873204	+	0.0164746	238.87	23	6	A0A4Y8PNX2	Dihydrolipoamide acetyltransferase component of pyruvate dehydrogenase complex
0.465546	0.00729053	+	0.0163591	138.89	15	15	A0A5F0IBP1	Uncharacterized protein
0.467181	0.0396091	+	0.047597	4.0969	17	0	A0A1R4IXA2	Dihydrolipoamide acetyltransferase component of pyruvate dehydrogenase complex
0.467916	0.00808946	+	0.0162832	109.51	5	5	D3LML6	Peroxiredoxin, Ohr subfamily
0.471489	0.0117375	+	0.0181449	21.981	15	1	A0A5E8Q984	RNA polymerase subunit sigma-70
0.472046	0.0207891	+	0.0281398	42.41	8	0	D3LPG3	Aldose 1-epimerase
0.472197	0.000376053	+	0.00935593	271.16	19	2	A0A4Y8PIJ2	3-hydroxyacyl-CoA dehydrogenase
0.477008	0.000414366	+	0.0100625	323.31	59	13	A0A4Y8PRG6	Translation initiation factor IF-2
0.480152	0.0127228	+	0.0201686	53.347	7	7	A0A509Y5C1	Acetyl-CoA C-acetyltransferase
0.482815	0.00749197	+	0.016159	108.54	12	12	A0A031GU29	DUF3093 domain-containing protein
0.484978	0.00349002	+	0.0126452	156.28	5	5	A0A2N6RJC8	N-acetylmuramoyl-L-alanine amidase
0.487863	0.0261009	+	0.0335745	205.13	18	0	A0A2N6RHX4	Acyl-CoA synthetase
0.494463	0.000563168	+	0.00825641	269.76	20	19	A0A5F0ICJ7	J domain-containing protein
0.499507	0.000286544	+	0.00408	323.31	18	5	A0A2N6RI70	Protein GrpE
0.502396	0.00692553	+	0.016535	33.675	5	5	A0A031H3G9	Sodium/proline symporter
0.509548	0.00283649	+	0.0115183	8.3729	2	2	A0A6N4C5V2	DUF202 domain-containing protein
0.512846	0.0104877	+	0.0172926	323.31	13	7	A0A031GG35	GroES-like protein
0.516827	0.0161097	+	0.0226554	323.31	12	12	C5C750	C5C750_MICLC Mn-containing catalase
0.523852	0.00554297	+	0.0145634	323.31	17	17	A0A653IQ80	(Fe-S)-binding protein
0.52702	8.70062e-05	+	0.00505263	323.31	66	0	A0A2I1XY66	Chaperone protein DnaK
0.542838	0.00904984	+	0.016274	70.796	4	4	A0A562FSX9	Probable nicotinate-nucleotide adenylyltransferase
0.546596	0.0397539	+	0.0476877	8.5391	13	1	A0A509Y696	Amino acid ABC transporter ATP-binding protein
0.555043	0.0157862	+	0.0226923	91.382	8	8	A0A4U1MBX8	ABC transporter permease
0.560527	0.0039118	+	0.0137191	323.31	12	12	A0A5F0I7C6	Cystathionine gamma-synthase
0.562594	0.00924056	+	0.0166179	125.46	13	1	A0A2N6RGS0	Esterase
0.563646	0.00380783	+	0.0131228	323.31	24	20	A0A5F0I5P1	ABC transporter substrate-binding protein
0.563706	0.00419211	+	0.0142222	230.16	13	13	A0A031I9R3	Arginine biosynthesis bifunctional protein ArgJ
0.563834	0.0111733	+	0.0179753	71.479	37	0	C5C955	C5C955_MICLC Catalase
0.565857	1.97088e-05	+	0.0192	228.13	15	12	A0A5F0UQM0	Lactate utilization protein C
0.5669	0.00904949	+	0.0163187	29.876	5	5	A0A031H0H6	DedA family protein
0.569292	0.0418736	+	0.0494412	323.31	41	2	A0A2N6RIC6	Acetyl-coenzyme A synthetase
0.574636	0.0172322	+	0.0232816	256.05	8	8	A0A562FPM7	Cytochrome bc1 complex Rieske iron-sulfur subunit
0.577748	0.0268133	+	0.0337965	6.47	21	2	A0A4P8HF05	Dihydrolipoamide acetyltransferase component of pyruvate dehydrogenase complex
0.581125	0.00260136	+	0.0122222	323.31	41	0	A0A5E8QGB1	Catalase
0.584715	0.00156791	+	0.00811034	323.31	52	1	A0A5E8QFG8	Uncharacterized protein
0.585833	0.0239886	+	0.0311927	259.3	13	13	A0A031IBD5	Ribosome-binding factor A
0.590203	0.0147176	+	0.0209737	223.69	16	16	A0A2N6RL63	Mak_N_cap domain-containing protein
0.592756	0.00124625	+	0.00637594	145.82	6	4	C5C875	C5C875_MICLC Rhodanese-related sulfurtransferase
0.596931	0.028291	+	0.0345324	60.832	4	4	A0A6N4FBI9	Uncharacterized protein
0.599636	0.0275173	+	0.0335559	4.43	3	1	A0A031I5C9	Putative membrane protein
0.600497	0.0119947	+	0.0188297	53.343	12	1	A0A1M7ABK6	Glutathione-independent formaldehyde dehydrogenase
0.601081	0.00380711	+	0.0131806	70.502	10	2	A0A5F0I8T3	Carbon-nitrogen hydrolase family protein
0.605486	0.00114163	+	0.00657364	323.31	21	2	A0A410XSL4	Pyruvate kinase
0.613743	0.0204046	+	0.0273647	323.31	34	1	A0A4Y8PJW7	Iron-sulfur cluster-binding protein
0.623172	0.0410744	+	0.0485341	88.957	5	3	A0A653IS40	3-oxoacid CoA-transferase subunit B
0.623326	0.00621154	+	0.0160268	244.93	19	0	C5C7J3	C5C7J3_MICLC Putative NADH-flavin reductase
0.624673	0.0273487	+	0.0337886	323.31	23	23	A0A1M7AJR6	KR domain-containing protein
0.625989	0.0115531	+	0.0179274	17.476	7	7	A0A031I5T4	Ornithine cyclodeaminase
0.626054	0.0389053	+	0.0466242	27.954	8	0	A0A653NS97	Uncharacterized oxidoreductase YdgJ
0.632326	0.000828019	+	0.00678899	42.765	8	7	A0A5F0I8V5	Uncharacterized protein
0.634009	0.0133169	+	0.0206743	264.55	13	0	D3LRU4	GroES-like protein
0.640295	0.00268094	+	0.0120219	63.666	14	8	A0A5F0I8A8	SMP-30/gluconolactonase/LRE family protein
0.640963	0.0254622	+	0.0332286	185.9	12	4	A0A6N4C418	D-glycerate dehydrogenase
0.641736	0.0109541	+	0.0178853	259.28	23	23	A0A4U1LDZ5	BMP family ABC transporter substrate-binding protein
0.642754	0.0392465	+	0.0469925	259.17	21	21	A0A5F0I7M5	4-aminobutyrate--2-oxoglutarate transaminase
0.642828	0.00214074	+	0.0104242	323.31	43	0	A0A031I3D1	Glycine dehydrogenase (decarboxylating)
0.64283	0.00160805	+	0.00805479	323.31	51	37	A0A031GU24	Acyl-CoA synthetase (NDP forming)
0.643036	0.0412908	+	0.0485022	42.342	68	1	A0A509Y394	Pyruvate carboxylase
0.643785	0.000112478	+	0.00457143	290.66	12	12	C5CA87	C5CA87_MICLC Uncharacterized protein
0.644385	0.000129204	+	0.004	323.31	66	3	A0A562FJF5	Chaperone protein ClpB
0.648619	0.000737133	+	0.00637624	57.947	10	0	A0A509Y3H2	MaoC-like domain-containing protein
0.651538	0.010048	+	0.0170777	47.812	7	7	A0A4Y8PIC9	Gamma carbonic anhydrase family protein
0.652873	0.00964079	+	0.0173474	108.89	14	14	A0A031GKT9	Phosphoglycerate mutase family protein
0.654043	0.000639466	+	0.0074023	323.31	20	0	A0A1M6ZAN5	Sulfurtransferase
0.657758	7.09453e-05	+	0.0064	130.99	10	10	A0A410XRK1	Ornithine carbamoyltransferase
0.659377	0.0423349	+	0.0501345	68.51	8	8	A0A1M7BLA2	Menaquinone-dependent protoporphyrinogen oxidase
0.660797	0.0337304	+	0.040928	180.76	10	10	A0A031GTY0	Cytochrome bb ubiquinol oxidase (Subunit I)
0.662601	0.0033966	+	0.0123178	323.31	37	18	A0A031IFK2	Dihydrolipoamide acetyltransferase component of pyruvate dehydrogenase complex
0.666411	0.00530204	+	0.0135596	60.089	14	8	A0A031IAA4	Probable cell division protein WhiA
0.667965	0.010726	+	0.0173434	186.2	18	0	A0A410XQG4	Acyl-CoA dehydrogenase
0.672222	0.00685487	+	0.0166945	121.72	1	1	D3LSF8	Uncharacterized protein
0.677136	0.00303092	+	0.0121	323.31	20	19	A0A031IAD4	Acetyl-CoA C-acetyltransferase
0.677296	0.0184849	+	0.0254728	73.986	7	5	A0A5F0IAR4	PHP domain-containing protein
0.679105	0.00471707	+	0.0146148	159.21	13	2	A0A031H3N9	ABC transporter, solute-binding protein
0.680531	0.00333358	+	0.0126124	323.31	16	0	A0A5F0I5N2	Universal stress protein
0.681205	0.0382833	+	0.0457073	254.62	21	21	C5CCR8	C5CCR8_MICLC Glucose-6-phosphate 1-dehydrogenase
0.681744	0.0135417	+	0.0208254	104.16	9	2	A0A031GFR2	Pyrroline-5-carboxylate reductase
0.682279	0.00419618	+	0.0141639	314.35	20	3	A0A653J1D4	Aminotransferase, class III
0.682953	0.0173548	+	0.0235294	70.664	10	10	A0A653IXE4	Acetyltransferase
0.683806	6.46103e-05	+	0.008	62.984	12	12	A0A562FQ61	Alpha/beta hydrolase family protein
0.685946	0.0205691	+	0.027875	39.498	7	5	C5CCC4	C5CCC4_MICLC GTPase Era
0.686663	0.00812344	+	0.0162353	115.34	16	2	A0A6N4F7R1	FAD-dependent oxidoreductase
0.687918	0.000582865	+	0.00775904	148.24	12	7	A0A653IRU5	Alanine dehydrogenase
0.689146	0.0262774	+	0.0335661	57.27	8	2	A0A5F0I7D4	Uncharacterized protein
0.689703	0.00394688	+	0.0136034	295.63	58	5	A0A132HR96	Chaperone protein DnaK
0.690949	0.0201893	+	0.0269034	323.31	26	0	C5C834	C5C834_MICLC Uncharacterized protein
0.69378	0.00451053	+	0.0145238	43.032	9	9	A0A4Y8PJB5	SDR family oxidoreductase
0.6942	0.0419105	+	0.0495565	3.0476	9	2	A0A4V1EC32	A0A4V1EC32_9MICO Polyribonucleotide nucleotidyltransferase
0.694212	0.00243131	+	0.0125	52.693	13	3	A0A4Y8X2Q8	D-inositol 3-phosphate glycosyltransferase
0.695568	0.0128572	+	0.0199814	37.093	5	3	D3LLQ3	Transcriptional regulator, AsnC family
0.696216	0.0290961	+	0.036455	76.394	8	8	A0A031HR22	Pyridoxamine 5-phosphate oxidase family protein
0.699054	0.00356153	+	0.0125297	82.541	16	14	A0A562FQI2	Tryptophan synthase beta chain
0.702845	0.00334923	+	0.0124929	133.15	15	15	A0A5E8QFG6	N-acetyltransferase
0.703037	0.00479745	+	0.0144462	184.32	18	0	A0A5E8QBF9	NAD(P)/FAD-dependent oxidoreductase
0.703181	0.00941711	+	0.0166845	241.75	14	14	A0A653J377	Polysaccharide deacetylase
0.703334	0.00854347	+	0.0166154	42.248	11	3	A0A509Y4H0	Malto-oligosyltrehalose trehalohydrolase
0.706489	0.0213741	+	0.0290211	289.76	15	2	A0A410XN57	DUF2505 domain-containing protein
0.706789	0.0227934	+	0.0302255	176.32	13	13	A0A6N4C570	Nif3-like dinuclear metal center hexameric protein
0.711506	0.022964	+	0.0307182	27.906	5	1	A0A031HV51	HIT family protein
0.711705	0.00242461	+	0.0126437	323.31	19	3	A0A5F0I8Q4	Succinate--CoA ligase [ADP-forming] subunit alpha
0.713682	0.0142011	+	0.0211339	148.2	7	2	A0A5F0IA82	Nuclease
0.713879	0.0222287	+	0.0296302	323.31	22	0	A0A6N4C5S1	Acetyl-CoA acetyltransferase
0.71388	0.0253178	+	0.0331541	70.646	12	12	A0A1M7BLI6	Putative copper resistance protein D
0.717173	0.00957953	+	0.0174392	323.31	12	12	A0A653IWI6	MarR family transcriptional regulator
0.717661	0.00936353	+	0.0168194	57.429	6	6	A0A5F0UK60	DUF1541 domain-containing protein
0.719035	0.0223636	+	0.0296404	20.342	2	1	A0A132HZM4	Uncharacterized protein
0.719897	0.00704566	+	0.016327	227.61	10	10	D3LQ89	Uncharacterized protein
0.729281	0.00524506	+	0.0136582	310.99	25	18	D3LRE0	Ribosome-recycling factor
0.729888	0.014257	+	0.0210869	33.067	7	6	A0A4Y8PK44	Four-helix bundle copper-binding protein
0.73201	0.00551837	+	0.0146148	302.59	67	6	A0A5E8QGC6	Pyruvate dehydrogenase E1 component
0.732312	0.0195335	+	0.0270339	160.61	15	15	A0A031I2X9	Response regulator receiver domain protein
0.733131	0.0253749	+	0.0330948	94.97	10	10	C5C8A9	C5C8A9_MICLC Uncharacterized protein
0.735279	0.00503672	+	0.0141203	323.31	34	1	A0A2I1XHF1	Long-chain fatty acid--CoA ligase
0.740829	0.00100141	+	0.00627119	70.347	5	1	A0A031GGA6	LysR substrate binding domain protein
0.74523	0.00192581	+	0.00962025	238.27	14	14	A0A4Y8PLP1	Antigen 84
0.746721	0.0224926	+	0.029892	323.31	13	13	A0A410XR61	Type 1 glutamine amidotransferase domain-containing protein
0.747356	0.00338961	+	0.0123756	164.71	11	11	A0A4Y8PLS3	Sec-independent protein translocase protein TatB
0.747503	0.0321391	+	0.0394201	219.32	30	3	A0A509Y3K0	DEAD/DEAH box helicase
0.748404	0.00503728	+	0.0140674	53.549	8	3	A0A2N6RRZ2	LLM class flavin-dependent oxidoreductase
0.748435	0.0131971	+	0.0202477	10.796	11	1	A0A031GKH5	Polyphosphate:nucleotide phosphotransferase, PPK2 family
0.749418	0.00345961	+	0.0127037	261.26	24	24	A0A6N4C3W8	Haloacid dehalogenase
0.751236	0.014963	+	0.0210719	109.51	13	1	D3LR76	NAD dependent epimerase/dehydratase family protein
0.751295	0.0227453	+	0.0303377	323.31	58	9	A0A5E8QDN7	SSD domain-containing protein
0.752412	0.0398458	+	0.0476162	90.782	8	6	A0A031H1B2	Ribonuclease PH
0.75389	0.000213418	+	0.0051	72.608	9	9	A0A4Y8PMP0	O-acetyl-ADP-ribose deacetylase
0.754356	0.0151124	+	0.0217478	196.5	16	0	A0A031GMY1	3-oxoacyl-[acyl-carrier protein] reductase
0.754589	0.00469411	+	0.0147294	218.87	23	23	A0A031HNQ2	CBS domain-containing protein
0.754801	0.0330404	+	0.0400195	64.23	5	5	A0A031G1Y7	Uncharacterized protein
0.754889	0.0251873	+	0.032991	52.894	14	10	A0A2N6RGL6	1-acyl-sn-glycerol-3-phosphate acyltransferase
0.755743	0.0106939	+	0.0173869	176.57	10	9	C5CAA5	C5CAA5_MICLC Peroxiredoxin
0.755852	0.0312223	+	0.0381457	253.47	14	14	A0A031GAN5	Fructokinase
0.760486	0.0124898	+	0.020104	323.31	26	14	A0A509Y352	UPF0182 protein C0205_00430
0.761302	0.0302623	+	0.0374588	320.87	16	10	A0A6N4FDW5	NYN domain-containing protein
0.761555	0.0225391	+	0.0298364	81.483	11	11	A0A031GWP1	Acetyltransferase, ribosomal protein N-acetylase
0.763027	0.00174589	+	0.00778808	199.56	16	16	A0A031GU25	Putative succinyl-diaminopimelate desuccinylase DapE
0.765448	0.00541936	+	0.0144286	189.44	13	13	A0A4Y8PMH1	UPF0678 fatty acid-binding protein-like protein E2F93_03850
0.76547	0.0357381	+	0.0443067	287.73	20	2	A0A6N4FBI3	Alcohol dehydrogenase catalytic domain-containing protein
0.767024	0.0110544	+	0.0180198	257.35	23	21	A0A4U1MAN5	Glucose-1-phosphate adenylyltransferase
0.769158	0.0330874	+	0.0400648	65.086	6	6	D3LRI9	Rho_N domain-containing protein
0.771405	0.00721947	+	0.0164099	55.772	7	7	A0A031GJY3	Ankyrin repeat protein
0.771574	0.0268901	+	0.0337373	18.351	5	5	A0A4Y8PK03	MmcQ/YjbR family DNA-binding protein
0.774375	0.0294738	+	0.0370423	129.42	13	13	A0A562G4J5	Ribosome maturation factor RimP
0.775461	0.0115528	+	0.0179709	149.67	10	8	D3LQ92	Oxidoreductase, aldo/keto reductase family protein
0.778291	0.0127051	+	0.020216	92.24	6	6	A0A1M7DRR7	Thioredoxin
0.779755	0.0305578	+	0.0378261	323.31	20	20	A0A1M7DN86	2,3-bisphosphoglycerate-dependent phosphoglycerate mutase
0.780855	0.00111855	+	0.006784	303.97	13	13	A0A5F0IA38	Response regulator transcription factor
0.786839	0.0127626	+	0.0201215	323.31	18	15	A0A5E8Q9G1	NAD(P)-dependent dehydrogenase
0.790842	0.0367736	+	0.0450155	41.807	7	7	A0A5E8QC07	DegV family protein
0.791386	0.0101259	+	0.0170336	323.31	89	0	A0A4Y8PNM6	2-oxoglutarate dehydrogenase E1 component
0.792352	0.00851414	+	0.0166629	323.31	70	15	A0A6N4C4V8	Pyruvate dehydrogenase E1 component
0.79452	0.0237784	+	0.0313066	182.66	14	13	A0A1M7EMG9	NADPH2:quinone reductase
0.795988	0.00711629	+	0.0165125	180.24	22	1	A0A653IUF5	Glyceraldehyde-3-phosphate dehydrogenase (NAD-dependent, glycolytic)
0.799214	0.0128928	+	0.0201481	151.3	22	2	A0A653SFQ9	Putative enzyme
0.800488	0.00386827	+	0.0133047	41.268	8	1	A0A1M7DNK5	Multifunctional fusion protein
0.805559	0.0331885	+	0.040336	323.31	17	16	A0A031GBG9	Putative mycothione reductase
0.817928	0.0417545	+	0.049514	200.78	7	1	A0A6N4C713	Ribosome hibernation promoting factor
0.81826	0.0026724	+	0.0121547	168.24	9	9	A0A031HMF0	Glycosyltransferase
0.818726	0.0121786	+	0.0192019	262.78	17	1	A0A562FV06	Aspartate-semialdehyde dehydrogenase
0.819111	0.00561859	+	0.0149091	73.347	7	1	C5C7W4	C5C7W4_MICLC Thioredoxin
0.822166	0.0389159	+	0.0465537	82.653	11	11	A0A085E0T8	NAD(P)-dependent oxidoreductase
0.825035	0.0136808	+	0.0208919	312.47	17	10	A0A653SUY4	Meso-diaminopimelate D-dehydrogenase
0.82541	0.00657867	+	0.0166711	323.31	20	2	A0A031H3E9	Aldehyde dehydrogenase (NAD) family protein
0.827759	0.00815605	+	0.0161404	323.31	37	31	A0A132HKC6	Succinate dehydrogenase flavoprotein subunit
0.831629	0.0215482	+	0.0291549	272.66	20	12	A0A5E8QAD0	Dihydroorotate dehydrogenase (quinone)
0.833089	0.000298807	+	0.004	323.31	37	24	A0A031GJX6	Glycine--tRNA ligase
0.833201	0.010407	+	0.0173367	187.01	18	16	A0A378NRK2	4-hydroxy-3-methylbut-2-enyl diphosphate reductase
0.835898	0.0206328	+	0.0278207	201.07	21	17	A0A4Y8PL89	FAD-dependent oxidoreductase
0.852806	0.0196078	+	0.0269801	323.31	61	3	D3LS33	Aconitate hydratase
0.854422	0.010562	+	0.017519	323.31	26	20	A0A509Y3R5	NAD-dependent succinate-semialdehyde dehydrogenase
0.854988	0.0120502	+	0.0190813	323.31	27	26	A0A031G597	Acyl-CoA dehydrogenase
0.85527	0.0227575	+	0.0302815	323.31	23	20	A0A1M7A7G6	Transcription elongation factor GreA
0.855377	0.0122515	+	0.0196398	131.28	11	10	A0A031HQM6	Heat-inducible transcription repressor HrcA
0.856085	0.0199352	+	0.0267668	323.31	31	0	A0A653T767	Fumarate hydratase
0.859327	0.0223937	A	0.029585	41.073	2	1	A0A509Y4T3	BCCT family transporter
0.871535	0.0309844	+	0.0377276	69.958	11	8	A0A031IC54	Response regulator
0.874008	0.0211964	+	0.0288031	303.94	27	27	A0A5F0UMX0	Uncharacterized protein
0.880233	0.0258906	+	0.0332433	175.25	11	0	D3LQ56	Elongation factor P
0.880952	0.0188391	+	0.0259759	200.41	21	0	A0A6N4C6B1	Proteasome accessory factor PafA2
0.881289	0.0359227	+	0.0442375	164.62	16	16	A0A2N6RP91	Branched-chain-amino-acid aminotransferase
0.892123	0.0399408	+	0.0477066	276.41	20	4	A0A653IXU2	1,4-dihydroxy-2-naphthoyl-CoA synthase
0.894146	0.00479006	+	0.0145019	56.189	8	5	D3LMG6	Uncharacterized protein
0.902542	0.00300576	+	0.0122843	24.323	6	6	A0A031GVR3	ABC transporter, permease protein
0.950126	0.0344617	+	0.0424596	323.31	16	16	A0A031I6G1	Tyrosine--tRNA ligase
1.07766	0.0332193	+	0.040271	323.31	32	29	A0A031H094	Methionine--tRNA ligase
1.08893	0.0330012	+	0.0400847	129.47	17	12	A0A4Y8PJE2	Ribose-phosphate pyrophosphokinase
1.09333	0.00379247	+	0.0132389	307.62	23	2	A0A410XNA6	Thymidine phosphorylase
1.09948	0.036162	+	0.0440997	323.31	29	29	A0A6N4C9Z2	Glycogen debranching enzyme GlgX
1.09955	0.0321352	+	0.0394851	323.31	26	23	D3LQM2	Arginine--tRNA ligase
1.10322	0.026254	+	0.0336254	242.36	28	1	A0A031GQV2	Aspartyl/glutamyl-tRNA(Asn/Gln) amidotransferase subunit B
1.11105	0.0171603	+	0.0231329	323.31	13	11	A0A132HRT2	Aminotransferase
1.1173	0.0412636	+	0.0486459	92.636	14	0	A0A031H3P1	UDP-N-acetylenolpyruvoylglucosamine reductase
1.12128	0.0139435	+	0.0211812	88.992	15	6	C5CBN3	C5CBN3_MICLC AB hydrolase-1 domain-containing protein
1.1242	0.0161344	+	0.0226076	183.8	16	0	A0A031ISQ9	Ribonuclease HI
1.12468	0.0136315	+	0.0207314	39.619	10	2	A0A5F0I725	UDP-glucose 4-epimerase
1.1296	0.0322302	+	0.0394943	132.96	20	2	A0A5F0I9H6	DUF4032 domain-containing protein
1.13462	0.00888178	+	0.0163361	20.454	9	1	A0A132HQF3	Uncharacterized protein
1.13559	0.00171579	+	0.00794595	129.63	12	12	A0A031GEW2	Imidazolonepropionase
1.13616	0.0224006	+	0.029709	171.14	16	16	A0A4Y8PPE3	Cysteine synthase
1.14086	0.0349247	+	0.0432164	107.16	17	17	A0A653J3L8	Adenylate cyclase
1.14139	0.00791409	+	0.0163314	79.526	5	5	C5CCF0	C5CCF0_MICLC Orotidine 5-phosphate decarboxylase
1.14147	0.015374	+	0.0224138	323.31	38	23	A0A132HE56	Valine--tRNA ligase
1.14317	0.0198434	+	0.026873	279.55	18	1	A0A2I1XXR6	NAD(P)H-quinone dehydrogenase
1.14771	0.0356926	+	0.0441761	323.31	33	18	A0A1M7B7C2	Aspartate--tRNA(Asp/Asn) ligase
1.1489	0.00562975	+	0.0148571	323.31	45	45	A0A4Y8PLX8	DUF349 domain-containing protein
1.14986	0.0144386	+	0.0212062	195.48	21	3	A0A5F0I7C0	Exodeoxyribonuclease III
1.15081	0.0102768	+	0.0171928	144.62	28	2	A0A1R4K1M8	Type II restriction enzyme, methylase subunit YeeA
1.15712	0.0244698	+	0.0322681	168.91	18	3	A0A509Y5H1	Putative phenylalanine aminotransferase
1.15731	0.0160943	+	0.0225	278.34	32	0	A0A6N4C1M5	Recombinase RecQ
1.16203	0.000618524	+	0.00757647	323.31	29	4	A0A2N6RP88	Dihydroxy-acid dehydratase
1.16294	0.0379879	+	0.0455878	259.89	19	19	A0A5F0IC73	Uroporphyrinogen decarboxylase
1.16503	0.0245647	+	0.0322098	323.31	34	24	C5C8K7	C5C8K7_MICLC Phosphoribosylformylglycinamidine synthase subunit PurL
1.16647	0.0408941	+	0.0487511	211.9	25	25	D3LSB5	Serine--tRNA ligase
1.16969	0.0357378	+	0.0443762	323.31	26	5	D3LLS5	Phospho-2-dehydro-3-deoxyheptonate aldolase
1.16982	0.0423058	+	0.0502079	305.71	24	2	A0A2N6RHT7	Exodeoxyribonuclease III
1.17073	0.0228098	+	0.0305756	58.141	9	7	A0A031I5Q8	Putative membrane protein
1.17178	0.0159685	+	0.0225957	250.1	17	17	A0A031H4D9	3-oxoacyl-[acyl-carrier-protein] synthase 3
1.17299	0.0353376	+	0.0440126	323.31	54	1	A0A653IQX5	Protein translocase subunit SecA
1.17443	0.0113575	+	0.0181027	304.92	17	17	A0A5F0I9T6	Enolase
1.17531	0.0369805	+	0.0451128	36.745	6	6	A0A1M7CWP7	Transcriptional regulator, TetR family
1.1767	0.0121725	+	0.0189905	323.31	38	11	A0A031H5N4	DNA-directed RNA polymerase subunit alpha
1.17941	0.0274485	+	0.0336718	64.014	9	4	A0A5E8QAZ9	NAD(+) diphosphatase
1.18083	0.0297496	+	0.0371419	221.87	18	18	D3LRE1	Uridylate kinase
1.18341	0.00750936	+	0.0160608	112.24	13	3	A0A653IWV7	Cytochrome C biogenesis protein ResB (Modular protein)
1.18614	0.0306882	+	0.0377	323.31	37	26	A0A4U1MFB2	ATP-dependent zinc metalloprotease FtsH
1.1863	0.0011157	+	0.00683871	278.7	38	38	A0A5E8QE06	UvrABC system protein B
1.19284	0.0339829	+	0.0410096	3.1472	2	2	D3LSH0	Transporter, major facilitator family protein
1.19559	0.00701156	+	0.0164304	180.68	14	2	A0A4Y8PJX5	PLP-dependent aminotransferase family protein
1.19803	0.0331338	+	0.04	29.354	7	4	A0A031GJF3	5-amino-6-(5-phosphoribosylamino)uracil reductase
1.19827	0.00144255	+	0.00684507	245.2	21	1	A0A509Y4C3	Long-chain fatty acid--CoA ligase
1.2041	0.033514	+	0.0402504	144.17	22	22	A0A031IEH8	Chromosomal replication initiator protein DnaA
1.20765	0.00669508	+	0.0168571	135.97	16	16	A0A653NIX3	Orotate phosphoribosyltransferase
1.20914	0.0265615	+	0.0337254	149.49	10	1	A0A031H3M5	Uncharacterized protein
1.20936	0.00533261	+	0.0135108	323.31	34	4	A0A1M7EMP9	Phenylalanine--tRNA ligase beta subunit
1.21721	0.0424098	+	0.0499883	19.503	5	5	C5CBL6	C5CBL6_MICLC Formate hydrogenlyase subunit 3/multisubunit Na+/H+ antiporter, MnhD subunit
1.22018	0.00812544	+	0.0161877	323.31	32	5	A0A5F0I888	ABC transporter
1.22019	0.0357138	+	0.0441068	4.8942	19	0	A0A6N4C4E7	Adenylosuccinate lyase
1.22148	0.0145035	+	0.0211593	230.54	17	3	A0A5F0I7J4	Cell division protein ZapE
1.22222	0.0166481	+	0.0228986	19.93	5	5	A0A4U1LWM5	Antibiotic biosynthesis monooxygenase
1.22229	0.0121601	+	0.0190358	286.38	20	20	A0A653J4D0	Uncharacterized protein
1.22611	0.00769439	+	0.0158679	181.31	12	1	A0A653J4J4	Aldose epimerase
1.22705	0.00186729	+	0.00974359	282.07	11	1	A0A6N4C8C7	Carbamoyl-phosphate synthase small chain
1.22716	0.00847091	+	0.0167106	211.84	20	2	A0A6N4C084	D-3-phosphoglycerate dehydrogenase
1.22911	0.0222392	+	0.0295744	323.31	22	19	A0A4Y8PM63	Porphobilinogen deaminase
1.23457	0.0423931	+	0.0500613	147.65	14	8	A0A4P8HFW4	O-acetylhomoserine aminocarboxypropyltransferase/cysteine synthase
1.23595	0.00301998	+	0.0121608	168.76	22	12	A0A5F0IAN3	Signal recognition particle protein
1.23703	0.028506	+	0.0351618	71.337	17	16	A0A5F0IAF3	Uncharacterized protein
1.23911	0.0212129	+	0.0287476	323.31	67	2	A0A509Y5Z4	DNA topoisomerase 1
1.23939	0.0205455	+	0.0279295	41.978	16	14	A0A031GZ94	Histidine kinase
1.24173	0.00069998	+	0.00677895	323.31	27	0	A0A653ISM3	5-carboxymethyl-2-hydroxymuconate semialdehyde dehydrogenase
1.24186	0.000500918	+	0.00858667	323.31	47	4	A0A653N9G5	Leucine--tRNA ligase
1.24522	0.0126587	+	0.0202635	188.3	17	17	A0A031HXR1	Alkene reductase
1.24547	0.00992394	+	0.0171667	85.653	18	15	A0A031IU11	UDP-glucose 6-dehydrogenase
1.24562	0.00438467	+	0.0147581	323.31	47	40	A0A1M7CQB9	Polyribonucleotide nucleotidyltransferase
1.24688	0.0092358	+	0.0164022	299.32	20	20	A0A562G4R0	4-hydroxy-3-methylbut-2-en-1-yl diphosphate synthase (flavodoxin)
1.25179	0.00643067	+	0.0167815	90.053	13	13	A0A5F0I8B3	Uncharacterized protein
1.25322	0.000144545	+	0.00355556	323.31	31	0	A0A4Y8PKN6	Penicillin-insensitive transglycosylase
1.25585	0.00314331	+	0.0123922	54.683	9	8	A0A1M7D9S6	Putative tRNA (cytidine(34)-2-O)-methyltransferase
1.25628	0.0165098	+	0.0227469	323.31	38	0	D3LS51	AMP-binding enzyme
1.25666	0.0236191	+	0.0311941	91.132	14	14	A0A1M7BQ59	Trk system potassium uptake protein TrkA
1.25692	0.00617495	+	0.0158243	56.907	5	5	A0A2I1XXA6	Cytidine deaminase
1.25764	0.0270372	+	0.0337491	323.31	28	4	A0A1R4IWK6	30S ribosomal protein S2
1.25776	0.0340997	+	0.0411164	20.732	6	6	A0A2I1XX52	Rubrerythrin family protein
1.25909	0.0164193	+	0.0227942	155.87	15	6	A0A509Y4F8	Phosphoserine aminotransferase
1.25939	0.00287756	+	0.0114583	144.32	14	1	A0A4Y8PLH1	Uncharacterized protein
1.2597	0.00682772	+	0.0167484	112.88	15	1	C5CAU7	C5CAU7_MICLC Uncharacterized protein
1.26115	0.00816715	+	0.0160933	132.56	18	1	A0A5E8QC71	Nitrite reductase
1.26123	0.0371765	+	0.0450432	82.689	14	5	A0A6N4C0P1	Isochorismate synthase
1.2645	0.0230165	+	0.0308971	177.42	19	13	A0A653J452	Queuine tRNA-ribosyltransferase
1.26637	0.000169921	+	0.006375	323.31	29	0	A0A653IWU2	Oligopeptidase B
1.27057	6.94661e-05	+	0.00685714	190.28	14	14	A0A5F0UNM1	UDP-N-acetyl-D-mannosamine dehydrogenase
1.27445	0.00505074	+	0.0139628	100.98	22	0	A0A031IHV9	DNA helicase
1.27707	0.0330505	+	0.0399545	50.917	13	11	A0A031GDP3	23S rRNA (Uracil(747)-C(5))-methyltransferase RlmC
1.27748	0.00558462	+	0.0149614	316.41	30	30	D3LP96	UDP-N-acetylglucosamine 1-carboxyvinyltransferase
1.27825	0.02874	+	0.0356599	16.192	5	5	A0A4Y8PMU5	VOC family protein
1.28316	0.00867928	+	0.0165212	253.33	16	1	D3LLL0	Bifunctional protein GlmU
1.28511	0.0274222	+	0.0337301	5.1455	4	4	A0A4V5PUS2	GNAT family N-acetyltransferase
1.28748	0.0215365	+	0.0292107	64.196	8	3	A0A562FSV6	Endopeptidase La
1.28845	0.0277225	+	0.0338694	39.469	7	6	A0A653IY08	4-amino-4-deoxychorismate lyase
1.29095	0.0255761	+	0.0331693	25.914	6	6	A0A6N4F717	MFS transporter
1.29228	0.00293251	+	0.0119179	308.2	19	17	A0A031H208	Glutamate 5-kinase
1.29393	0.0323159	+	0.0399018	103.14	12	12	A0A031INT7	1-deoxy-D-xylulose 5-phosphate reductoisomerase
1.29414	0.0167955	+	0.0230206	54.312	8	8	A0A031H7T6	Uncharacterized protein
1.29496	0.0344055	+	0.042381	66.517	9	6	A0A031IFI6	Zn_protease domain-containing protein
1.29607	0.00901009	+	0.0164543	29.519	6	4	A0A5F0ICD1	Pyrimidine reductase family protein
1.2964	0.00163648	+	0.008	136.39	8	1	A0A5F0I826	Phosphoribosylformylglycinamidine synthase subunit PurQ
1.29665	0.0162095	+	0.0225126	2.0702	8	0	A0A4P8HH10	Dihydroorotate dehydrogenase (quinone)
1.30055	0.00267983	+	0.0120879	323.31	30	8	A0A2N6RL67	Uncharacterized protein
1.30322	0.00614922	+	0.0159863	164.36	21	1	A0A653PJQ2	Anthranilate synthase component 1
1.30382	0.00758751	+	0.0160121	174.69	19	19	A0A132HKG2	Mannose-1-phosphate guanylyltransferase RfbM
1.31274	0.00216611	+	0.0103614	41.74	6	6	C5CBI5	C5CBI5_MICLC Cys-tRNA(Pro)/Cys-tRNA(Cys) deacylase
1.31434	0.0207731	+	0.0281946	238.99	18	18	A0A562FQT6	Phenylalanine--tRNA ligase alpha subunit
1.31493	0.00885078	+	0.016382	129.2	5	2	C5C9D7	RL25_MICLC 50S ribosomal protein L25
1.31662	0.00511417	+	0.0137582	306.67	18	17	A0A653J5Z6	Phosphotransferase enzyme family protein
1.31797	0.0333564	+	0.0401415	174.97	16	7	A0A4U1MCV9	PhoH family protein
1.31913	0.0146911	+	0.0210198	323.31	31	20	A0A378NKB8	1-deoxy-D-xylulose-5-phosphate synthase
1.32142	0.0129847	+	0.0202943	19.665	7	1	A0A653IZB9	TetR family transcriptional regulator
1.32168	0.0202123	+	0.0268504	122.93	13	6	A0A2A2NVS9	MBL fold metallo-hydrolase
1.3217	0.00910194	+	0.0164918	104.39	7	6	A0A6N4F8W9	N-acetyltransferase
1.32205	0.0210653	+	0.0286499	128.32	6	6	A0A5F0UPZ9	50S ribosomal protein L16
1.32248	0.0343629	+	0.0424483	26.352	7	1	A0A6N4BYD3	Trk system potassium uptake protein TrkA
1.3236	0.00193495	+	0.010075	323.31	22	0	A0A6N4FIG8	3,4-dihydroxyphenylacetate 2,3-dioxygenase
1.32374	0.011778	+	0.0183614	290.38	27	27	A0A2I1XS06	Adenylosuccinate synthetase
1.32396	0.0298511	+	0.0370793	27.183	4	4	A0A5E8QGG7	Vitamin K epoxide reductase
1.32769	0.0366871	+	0.0450853	7.7989	2	1	D3LPI3	Uncharacterized protein
1.32794	0.0332966	+	0.0402061	63.613	10	2	A0A5F0IB21	Uncharacterized protein
1.32882	0.00705077	+	0.0162759	47.141	11	11	A0A1R4K6Y1	Replicative DNA helicase
1.32978	0.0156953	+	0.0227409	171.14	18	3	A0A031IF50	Amidohydrolase
1.33178	0.00746029	+	0.0162086	205.58	22	11	A0A5F0I7B6	Aspartokinase
1.33209	0.0177869	+	0.0241134	43.805	12	11	A0A031I9R2	DUF1949 domain-containing protein
1.3344	0.00772419	+	0.0158204	86.268	10	10	A0A410XN80	Ribosomal RNA small subunit methyltransferase A
1.3344	0.00662183	+	0.0165081	168.69	19	2	A0A031I8L4	L-cysteine:1D-myo-inositol 2-amino-2-deoxy-alpha-D-glucopyranoside ligase
1.33666	0.0149349	+	0.0211179	146.24	16	15	D3LM24	30S ribosomal protein S7
1.33748	0.00199049	+	0.00995062	66.805	6	6	A0A031IVQ6	Ribulose-phosphate 3-epimerase
1.33864	0.00947828	+	0.01664	151.86	4	4	C5CA90	C5CA90_MICLC Nicotinamidase-like amidase
1.33954	0.00674624	+	0.0168026	90.459	12	11	A0A5F0I7F2	Uncharacterized protein
1.34201	0.0377896	+	0.0455115	129.65	15	4	A0A653ITC6	DUF305 domain-containing protein
1.34346	0.0107612	+	0.0173	323.31	38	0	A0A2I1XYR6	Glutamine--fructose-6-phosphate aminotransferase [isomerizing]
1.34467	0.00626109	+	0.0163344	147.97	11	2	A0A2N6RP78	Carbon starvation protein A
1.34665	0.00423181	+	0.0141061	156.54	20	20	A0A031G4B0	Bifunctional protein FolC
1.34743	0.0102326	+	0.0169897	7.4715	15	4	A0A4P8HHZ0	DEAD/DEAH box helicase
1.3491	0.00149135	+	0.00746853	323.31	46	2	A0A653J2R9	Helicase
1.35033	0.000226081	+	0.00485714	323.31	25	0	A0A562FKN1	Phosphomannomutase
1.35243	0.00394257	+	0.013661	323.31	37	6	A0A653IUE5	30S ribosomal protein S1
1.35677	0.0220537	+	0.0296806	46.266	11	11	A0A5E8QCD8	DNA polymerase III subunit delta
1.3606	0.00374371	+	0.0127467	102.96	10	1	A0A3G2SQ35	tRNA N6-adenosine threonylcarbamoyltransferase
1.36128	0.0038243	+	0.0130087	46.747	7	2	A0A6N4C3T2	BFN domain-containing protein
1.36237	0.0203171	+	0.0269784	7.6788	3	1	A0A031HNH3	Transposase
1.36357	0.0128946	+	0.0201016	56.835	10	10	A0A4Y8PLW7	Protein translocase subunit SecD
1.36359	0.0139392	+	0.0212287	80.479	11	11	A0A6N4C1N8	Prephenate dehydrogenase
1.36475	0.000736712	+	0.00644	222.31	19	19	A0A1R4J4T2	Homoserine dehydrogenase
1.36661	0.00241126	+	0.0127168	323.31	34	2	A0A509Y5G2	3-hydroxybenzoate 4-monooxygenase
1.36971	0.0375261	+	0.0452862	323.31	36	15	A0A031HY29	GTP-binding protein TypA
1.37009	0.0220848	+	0.0296243	51.948	4	0	C5CBX8	C5CBX8_MICLC Uncharacterized protein
1.37605	0.0163681	+	0.0229372	62.576	12	12	A0A031I4L3	ATPase
1.37711	0.0166482	+	0.0228512	173.32	19	19	A0A031H4R3	Chaperone protein DnaJ
1.37787	0.00354929	+	0.0125872	62.021	11	11	A0A2I1XLB3	DUF2017 domain-containing protein
1.37935	0.00129309	+	0.00610072	323.31	41	0	A0A031HRI1	Transcription-repair-coupling factor
1.38095	0.00209227	+	0.0104878	96.912	7	4	A0A031HYI7	N5-carboxyaminoimidazole ribonucleotide mutase
1.38153	0.00476509	+	0.0145581	123.56	14	0	A0A562FNQ5	TatD DNase family protein
1.38587	0.00385771	+	0.0129524	146.25	14	12	A0A6N4F8E2	Pantothenate synthetase
1.38613	0.00692522	+	0.0165879	63.962	14	14	A0A653QY14	tRNA (Guanine-N(7)-)-methyltransferase
1.38653	0.000680887	+	0.00685106	323.31	42	0	A0A6N4F710	Isoleucine--tRNA ligase
1.38704	0.0163202	+	0.0227254	77.167	12	1	A0A509Y3M8	NLPA lipoprotein
1.38722	0.00103548	+	0.00695082	197.59	25	17	A0A4Y8PL93	Glucose-6-phosphate 1-dehydrogenase
1.39677	0.00843269	+	0.0164957	323.31	20	20	A0A4Y8PLZ6	Choline oxidase
1.3971	0.00484326	+	0.0142814	48.701	7	7	A0A031GL93	Phosphoserine phosphatase SerB
1.3979	0.00172617	+	0.00784	106.32	18	16	A0A4Y8PL77	GTPase Obg
1.4002	0.000666335	+	0.00707692	109.14	9	9	D3LPF8	Mycothiol S-conjugate amidase
1.40496	0.000452001	+	0.00933333	210.88	37	29	A0A5F0I861	Glycosyltransferase
1.40589	0.00101903	+	0.00700826	171.96	16	11	A0A4Y8PNF9	3-phosphoshikimate 1-carboxyvinyltransferase
1.40633	0.0109711	+	0.0178408	19.396	6	6	A0A4Y8PP56	Holliday junction ATP-dependent DNA helicase RuvB
1.40798	0.000884656	+	0.00666667	176.39	17	17	A0A4Y8PNU4	Riboflavin biosynthesis protein
1.40838	0.0170905	+	0.0231803	323.31	17	7	A0A653J4T6	Acyl-CoA dehydrogenase
1.41339	0.00324333	+	0.0121538	241.7	18	0	A0A653J470	Putative phosphomannomutase
1.4136	0.00516723	+	0.013708	7.6744	5	5	D3LNF8	Protein NrdI
1.41388	0.0213223	+	0.0288692	35.662	6	6	A0A132HXC6	Heme chaperone HemW
1.41457	0.00234949	+	0.0128655	266.58	24	22	A0A031H1F1	Diaminopimelate decarboxylase
1.41513	0.039535	+	0.0476687	146.4	12	5	A0A5E8QDW2	Beta sliding clamp
1.41537	0.00177149	+	0.00844737	300.04	19	8	D3LQL9	Threonine synthase
1.41563	0.000488545	+	0.00882192	220.74	23	0	A0A4U1LLQ2	ATP-grasp domain-containing protein
1.41818	0.000233071	+	0.00463636	276	15	15	A0A5F0UM77	30S ribosomal protein S15
1.41852	0.00563252	+	0.0148056	170.16	33	22	A0A562FW92	Superfamily II DNA/RNA helicases, SNF2 family
1.42195	0.0168304	+	0.0229733	10.524	19	0	A0A653IYK6	UDP-N-acetylmuramoylalanine--D-glutamate ligase
1.42214	0.000798876	+	0.00685185	323.31	49	44	A0A653IP25	DNA topoisomerase (ATP-hydrolyzing)
1.42546	0.000171643	+	0.00582857	2.6472	8	1	A0A4Y8WZ23	Glucose-6-phosphate 1-dehydrogenase
1.42806	0.0217981	+	0.0295496	99.503	15	15	A0A5F0I5K2	TrkA family potassium uptake protein
1.43238	0.0347238	+	0.0431329	262.73	14	0	A0A031GHA2	Histidinol dehydrogenase
1.43301	0.00831813	+	0.016	107.42	8	8	A0A031GTZ0	Deoxyuridine 5-triphosphate nucleotidohydrolase
1.43339	0.0249168	+	0.0330504	78.447	8	1	D3LPT6	Nucleotidyl transferase
1.43424	0.0269404	+	0.0338671	323.31	31	9	A0A4Y1LPK5	Acetyl-CoA C-acyltransferase
1.43758	0.00891057	+	0.0162905	4.7318	9	2	A0A4P8H8J1	A0A4P8H8J1_9MICO 30S ribosomal protein S13
1.43895	0.0001368	+	0.00369231	34.272	4	4	D3LMQ5	FeS_assembly_P domain-containing protein
1.43913	0.0192894	+	0.0266453	323.31	42	1	A0A5E8QAI8	Phenylacetic acid degradation bifunctional protein PaaZ
1.4471	0.00897033	+	0.016546	323.31	20	11	A0A270AX12	Alpha-amylase
1.44873	0.00113556	+	0.006625	148.43	24	1	A0A653LNN7	Acetylneuraminic acid synthetase
1.45073	0.00616366	+	0.015932	2.2211	7	1	A0A4Y8X3V6	Pyruvate dehydrogenase (Acetyl-transferring) E1 component subunit alpha
1.45084	0.0258737	+	0.0333025	242.95	23	23	A0A5F0I663	RNA polymerase sigma factor SigA
1.4532	0.00700585	+	0.0164825	108.89	21	2	A0A4Y9HBX9	ATP-dependent DNA helicase
1.45567	0.00648483	+	0.0167261	141.97	29	12	A0A031HHE0	DNA primase
1.45604	0.0103609	+	0.0174256	298.87	19	2	A0A509Y3R6	D-alanine--D-alanine ligase
1.45692	0.0172996	+	0.0236253	13.244	5	5	A0A031GJ80	tRNA-specific adenosine deaminase
1.45915	0.00113307	+	0.00667717	77.395	3	3	D3LQL1	ATP synthase subunit a
1.46441	0.00283087	+	0.0115789	117.12	9	9	A0A4Y8PM59	Protein-export membrane protein SecF
1.46686	0.00128536	+	0.00614493	78.362	10	10	D3LP99	Transcriptional regulator, IclR family, C-terminal domain protein
1.46785	0.00940845	+	0.0167292	26.563	12	12	A0A562FSS7	Dihydropteroate synthase
1.46948	0.0145793	+	0.0211126	172.73	14	11	A0A1R4JES9	Anthranilate phosphoribosyltransferase
1.47043	0.000460039	+	0.00894444	124.12	12	12	A0A4Y8PLG2	NAD-dependent protein deacetylase
1.47132	0.000668153	+	0.007	130.48	10	10	A0A653IRN2	GntR family transcriptional regulator
1.4743	0.00294723	+	0.0118571	177.03	25	15	A0A1M7A5V8	ATPase components of ABC transporters with duplicated ATPase domains
1.47637	0.0173147	+	0.0235772	9.6411	28	4	A0A4P8H9E6	A0A4P8H9E6_9MICO DNA-directed RNA polymerase subunit beta
1.47759	0.00504477	+	0.0140149	4.0273	2	1	A0A1R4IGC6	MBL fold metallo-hydrolase
1.47764	0.0078987	+	0.0163798	102.76	11	9	C5CCE8	C5CCE8_MICLC Guanylate kinase
1.47982	0.00545719	+	0.0146667	5.9285	20	2	A0A5F0IAZ2	Phosphomannomutase/phosphoglucomutase
1.48085	0.0112069	+	0.0178431	147.93	17	0	A0A2N6RCF6	Alpha-ketoacid dehydrogenase subunit beta
1.48092	0.00432977	+	0.0148178	217.36	16	8	A0A562G4U4	Pyridoxal 5-phosphate synthase subunit PdxS
1.48525	0.000988809	+	0.00632479	232.74	12	2	A0A509Y3L1	MBL fold metallo-hydrolase
1.48693	0.0246343	+	0.0323243	17.802	5	1	C5CA40	C5CA40_MICLC Uncharacterized protein
1.48696	0.00619441	+	0.0160808	124	15	15	A0A031HY75	Magnesium transporter
1.48992	0.0134476	+	0.0206273	146.83	25	4	A0A031I7G2	DNA helicase
1.49467	0.0020287	+	0.00988957	76.486	10	1	C5CC75	RL11_MICLC 50S ribosomal protein L11
1.49488	0.0110486	+	0.0180645	12.181	5	5	A0A1M7C3L6	Thymidylate synthase
1.49704	0.00948546	+	0.0165957	6.3217	14	2	C5CCA8	C5CCA8_MICLC Cytochrome bc1 complex cytochrome b subunit
1.50311	8.55952e-05	+	0.00533333	211.32	18	18	A0A031IUH9	Glycerol-3-phosphate dehydrogenase [NAD(P)+]
1.50536	0.0114634	+	0.0180585	126.93	9	9	A0A031H5M9	Methionine aminopeptidase
1.50616	0.0388385	+	0.046695	21.953	6	6	A0A2N6RI58	Endonuclease III
1.50933	0.00300789	+	0.0122222	263.6	31	17	A0A5F0I9G1	Histidine--tRNA ligase
1.50942	0.0218131	+	0.0294933	323.31	29	1	A0A1M7AQB1	Isocitrase
1.5152	0.00750589	+	0.0161098	39.537	10	2	A0A4P8HGU9	Multifunctional fusion protein
1.5165	0.00389788	+	0.0137778	34.306	8	3	A0A031HT08	Phosphoglycerate mutase family protein
1.51988	0.000627066	+	0.00748837	75.653	12	12	A0A509Y331	Iron-sulfur cluster carrier protein
1.52306	0.00100784	+	0.00621849	74.78	16	1	A0A509Y6D8	Aldehyde dehydrogenase
1.52406	0.000457936	+	0.00907042	68.222	11	11	A0A031IGB9	Uroporphyrinogen-III synthase
1.52412	0.00686683	+	0.016641	37.346	10	4	A0A653MFW8	Aminopeptidase N
1.52637	0.0300153	+	0.0371785	255.41	20	6	A0A031HHJ0	3-hydroxyacyl-CoA dehydrogenase, NAD binding domain protein
1.52668	0.0270147	+	0.033808	23.534	5	5	A0A5F0I8C6	Protein translocase subunit SecY
1.52677	0.0309072	+	0.0377903	86.09	11	11	A0A653IUA2	50S ribosomal protein L19
1.53582	0.037404	+	0.0451649	71.187	17	17	A0A5E8QDZ1	UvrABC system protein C
1.53802	8.91217e-05	+	0.0048	207.69	20	0	A0A6N4F8P6	GTPase HflX
1.53949	0.0240126	+	0.0313321	29.624	11	10	A0A509Y5Q8	DUF1998 domain-containing protein
1.54132	2.14857e-05	+	0.016	201.23	15	12	A0A031H0C6	Formyltetrahydrofolate deformylase
1.54183	0.00443445	+	0.01464	115.33	16	1	A0A6N4FDT8	Deoxyguanosinetriphosphate triphosphohydrolase-like protein
1.54207	0.000171154	+	0.00618182	119.06	11	11	A0A509Y419	Hydroxymethylpyrimidine kinase
1.5484	0.0126399	+	0.0203113	10.777	5	5	A0A562FPL4	Abortive infection bacteriophage resistance protein
1.55116	0.00112637	+	0.00673016	25.806	3	3	A0A653IWX2	Spermidine synthase
1.55398	0.0222219	+	0.0295123	91.631	16	16	A0A509Y3I4	tRNA (Adenine-N1)-methyltransferase
1.55656	0.00734245	+	0.0162585	72.093	8	8	A0A5F0I7S4	D-alanyl-D-alanine carboxypeptidase family protein
1.56044	0.0221494	+	0.0295682	169.29	11	11	A0A653IXG1	50S ribosomal protein L13
1.564	0.0278344	+	0.0341233	13.652	3	3	A0A031ICE0	Phosphate transport system permease protein
1.56461	0.00862219	+	0.0165682	25.782	7	7	A0A653IUN0	PAC2 family
1.57724	0.000435484	+	0.00975758	26.927	7	2	A0A509Y3U7	tRNA (guanine-N(1)-)-methyltransferase
1.57755	0.0366822	+	0.0451553	67.181	8	5	A0A1M7DUJ7	Aldo/keto reductase
1.58175	0.0379464	+	0.0457274	21.648	5	4	A0A031GBX5	DNA polymerase IV
1.58264	0.00321661	+	0.0122718	319.41	34	20	A0A031H3L5	Ribonucleoside-diphosphate reductase
1.58438	0.00217939	+	0.0102994	60.986	9	9	A0A1M7ASZ6	Phosphate import ATP-binding protein PstB
1.58858	0.00274604	+	0.0117647	186.25	16	4	A0A2I1XWJ2	DUF3710 domain-containing protein
1.59119	0.0282608	+	0.0345915	39.424	10	10	A0A2N6RED3	D-inositol 3-phosphate glycosyltransferase
1.5912	0.0274896	+	0.0336138	95.465	6	2	A0A5F0I6E2	Phage holin family protein
1.59652	0.000199528	+	0.00536842	162.72	10	10	A0A270AJH2	CTP synthase
1.60462	0.00902629	+	0.0163636	215.74	16	16	A0A031I9T9	ATP phosphoribosyltransferase
1.60478	0.00380928	+	0.0130655	58.576	5	5	A0A031H3D4	Ribosome maturation factor RimM
1.60688	0.0128096	+	0.0200746	208.29	17	3	A0A031G7U1	Magnesium and cobalt transport protein CorA
1.60732	0.0303362	+	0.0373333	31.482	7	7	A0A1R4JQD9	tRNA pseudouridine synthase A
1.60809	0.00178397	+	0.00839216	43.339	10	10	A0A031GWL1	Uncharacterized protein
1.61047	0.00928953	+	0.016573	88.807	12	12	A0A509Y4R8	Uncharacterized protein
1.6153	0.015645	+	0.0228387	14.745	5	2	A0A031H2V5	RNA methyltransferase, RsmD family
1.61599	0.0152928	+	0.0220693	263.3	17	5	A0A509Y5E9	Enoyl-CoA hydratase/isomerase family protein
1.61796	0.00459246	+	0.0148458	72.125	11	11	A0A4Y8PPY2	SseB family protein
1.62038	0.00249471	+	0.0123596	323.31	29	20	A0A2N6RSP0	DNA gyrase subunit B
1.62098	0.0129487	+	0.020341	165.42	25	2	A0A5F0I5V3	Penicillin-binding protein 2
1.62377	0.00136443	+	0.00694286	144.22	11	10	A0A5F0UPY5	50S ribosomal protein L15
1.6248	0.00972957	+	0.0172565	42.187	4	1	A0A378NHQ5	Spermidine synthase
1.62494	0.000574242	+	0.0081519	113.03	18	11	D3LM19	50S ribosomal protein L10
1.62504	0.0326277	+	0.0398366	5.7557	4	4	D3LQR7	Bacterial type II secretion system domain protein F
1.62776	0.00995662	+	0.0171221	53.058	6	6	C5C8H1	C5C8H1_MICLC Thymidine kinase
1.63011	0.000939403	+	0.00643478	50.142	5	1	D3LPZ9	Uncharacterized protein
1.63162	0.000388486	+	0.0105574	157.83	13	13	D3LQP8	RNA polymerase sigma-70 factor
1.63857	0.00832969	+	0.0159538	7.9047	13	2	A0A4P8HFS6	Dihydroxy-acid dehydratase
1.63929	0.0388332	+	0.046766	29.608	5	1	A0A562G5F8	YlxR domain-containing protein
1.63976	0.000932779	+	0.00649123	323.31	29	8	A0A4Y1LQG5	Phenylacetate-coenzyme A ligase
1.64029	0.00188425	+	0.00968153	184.77	15	15	A0A2I1XW72	RNA-binding protein
1.64352	0.035366	+	0.0439433	22.833	7	5	A0A031IU02	Acyltransferase
1.64468	0.00952832	+	0.0171459	265.39	9	3	D3LRH9	50S ribosomal protein L9
1.64625	0.0115002	+	0.0180146	228.63	25	4	A0A4Y8PPZ9	ATP-dependent RNA helicase DeaD
1.6468	0.0103718	+	0.0173811	6.9455	4	4	A0A031IF72	Acetyltransferase, GNAT family
1.65015	0.000368207	+	0.00750877	14.82	4	0	A0A5F0I9M6	N-acetylglucosamine-6-phosphate deacetylase
1.65079	0.0306631	+	0.0377629	25.437	4	4	A0A031HWZ9	Amino acid permease
1.65598	0.00881522	+	0.0164282	35.499	10	3	A0A4Y8PQA3	Uncharacterized protein
1.65969	0.000579353	+	0.00795062	12.063	4	1	A0A4Y8X3G1	Anthranilate synthase component I
1.66286	0.00536009	+	0.0138065	21.281	5	5	D3LM57	TrkA N-terminal domain protein
1.66471	0.0222474	+	0.0295188	49.424	8	8	A0A2N6RFQ9	Shikimate dehydrogenase
1.66762	0.000984823	+	0.00637931	32.81	8	7	A0A6N4CA15	tRNA dimethylallyltransferase
1.67824	0.00367917	+	0.0123604	223.04	18	18	A0A031HLA6	50S ribosomal protein L5
1.6808	0.00303629	+	0.0120398	59.257	7	7	D3LNT1	Uncharacterized protein
1.69919	0.00292172	+	0.0119794	50.179	11	11	A0A2A2NRB6	Mutator family transposase
1.70101	0.00312298	+	0.0125149	138.68	18	1	A0A5F0IBM6	Pyruvate dehydrogenase (Acetyl-transferring) E1 component subunit alpha
1.70468	0.00634697	+	0.0162259	51.389	11	11	A0A562FMJ4	Putative 3-methyladenine DNA glycosylase
1.70873	0.0106866	+	0.0174307	44.441	14	1	A0A653S2W6	Acyl-CoA synthetases (AMP-forming)/AMP-acid ligases
1.7092	0.000875241	+	0.00672727	76.484	12	12	A0A5F0IAM3	Uncharacterized protein
1.70926	0.0047165	+	0.0146719	206.51	17	17	A0A031HK98	50S ribosomal protein L1
1.71164	0.0222944	+	0.0294634	48.082	11	11	A0A4Y8PLF4	Holliday junction ATP-dependent DNA helicase RuvA
1.71851	0.0412669	+	0.048574	2.8947	2	2	A0A4Y8WX76	Alpha/beta hydrolase
1.72377	0.00734145	+	0.0163086	22.949	8	8	A0A6N4F5Q6	BCCT family transporter
1.72475	0.000787469	+	0.00704762	150.36	17	1	A0A031GIT7	Biotin-dependent carboxylase-like protein
1.72512	0.00079879	+	0.00691589	24.136	7	7	A0A5E8QBZ2	2-dehydro-3-deoxyglucarate aldolase
1.72516	0.000118357	+	0.00436364	73.596	16	16	A0A031GHI4	Exopolyphosphatase
1.72768	0.018095	+	0.0249859	63.14	10	10	A0A1M7EHD3	Two-component system, OmpR family, response regulator
1.73243	0.0145884	+	0.0210661	48.046	11	1	A0A031H457	Mutator family transposase
1.74302	0.00528271	+	0.0136087	25.358	8	7	D3LLY8	O-methyltransferase (Fragment)
1.745	0.026234	+	0.033685	179.22	20	16	A0A2N6RSM0	Glutamate dehydrogenase
1.7461	0.000310508	+	0.00392308	103.52	15	15	C5C7A4	C5C7A4_MICLC Geranylgeranyl pyrophosphate synthase
1.74623	0.0322441	+	0.0396328	81.518	8	8	D3LR26	30S ribosomal protein S19
1.74667	0.000658681	+	0.00731818	196.1	19	19	A0A562FSS5	50S ribosomal protein L3
1.75191	0.000703029	+	0.00670833	51.941	5	5	A0A653R2Q1	5-oxoproline transporter
1.75253	0.000918294	+	0.00660714	172.49	30	1	A0A031GZA2	ATP-dependent DNA helicase
1.764	0.000147842	+	0.00342857	220.69	16	0	A0A4U1LJJ7	Acetyl-CoA hydrolase/transferase family protein
1.79525	0.0193271	+	0.026592	11.78	7	1	A0A132HV83	RutC family protein
1.80326	0.0038625	+	0.0133621	323.31	19	6	A0A4Y8PNN3	50S ribosomal protein L6
1.80804	0.0163835	+	0.0228417	114.13	15	1	A0A562G4G8	Protein RecA
1.82601	0.000357441	+	0.00764286	296.82	54	54	A0A4Y8PLK3	DNA polymerase III subunit alpha
1.82892	0.00363366	+	0.0124163	89.097	10	10	A0A031H0A6	Demethylmenaquinone methyltransferase
1.82991	0.000384869	+	0.0092	27.424	8	8	A0A5F0I810	Thiosulfate sulfurtransferase
1.85892	0.000495649	+	0.0087027	119.57	7	7	D3LQ55	Transcription antitermination protein NusB
1.85983	0.00313051	+	0.0124532	105.05	13	1	A0A4U1MFH2	DUF2662 domain-containing protein
1.87477	0.00245545	+	0.0124294	104.23	18	3	C5CAX2	CLPX_MICLC ATP-dependent Clp protease ATP-binding subunit ClpX
1.88558	0.00127594	+	0.00623529	84.33	8	8	A0A031HQ70	Redoxin family protein
1.89336	0.0302919	+	0.037396	9.3021	4	4	A0A5F0I9Y8	Glycosyltransferase
1.90671	0.00219813	+	0.0113333	125.83	12	12	A0A031IW78	Glutamate racemase
1.90698	0.000231014	+	0.00474419	317.08	27	1	A0A6N4F5K7	Pyridine nucleotide-disulfide oxidoreductase
1.91448	0.0267587	+	0.0338559	109.35	11	11	A0A031G197	Phospholipase
1.92441	0.0148771	+	0.0211641	6.0132	2	2	A0A5F0I9Y6	DUF3000 domain-containing protein
1.92624	0.0278284	+	0.034024	83.283	8	1	A0A5F0I7H5	50S ribosomal protein L22
1.92657	0.00460385	+	0.0147874	72.973	13	2	A0A653IWB8	50S ribosomal protein L17
1.93039	0.0159324	+	0.0226439	72.8	11	11	A0A031GM88	ATPase involved in chromosome partitioning
1.93213	0.00508152	+	0.0138598	102.76	6	6	A0A6N4FB69	Hotdog fold thioesterase
1.94901	0.000270012	+	0.00425	20.725	10	2	A0A4Y8PMZ2	IclR family transcriptional regulator
1.9528	0.0208748	+	0.0280853	3.9916	28	0	A0A378NN38	Maltooligosyl trehalose synthase
1.96581	0.00480936	+	0.0143908	4.2064	13	1	A0A562G4U9	Enoyl-CoA hydratase
1.97002	0.00128363	+	0.00618978	59.002	10	10	A0A6N4FDF3	Pantothenate kinase
1.97858	0.000442323	+	0.00961194	84.443	11	3	A0A031GUX6	Imidazole glycerol phosphate synthase subunit HisF
1.99384	0.00766997	+	0.0159157	7.9944	4	4	D3LR45	50S ribosomal protein L36
2.00479	0.000562178	+	0.00836364	58.876	9	9	A0A653IWM2	Ribosomal protein L18
2.01147	0.000252415	+	0.00453333	124.35	21	7	A0A031IC04	ABC transporter
2.01947	0.00322875	+	0.0122126	72.72	11	1	C5C7B4	C5C7B4_MICLC Protein-tyrosine-phosphatase
2.02445	6.69333e-08	+	0	323.31	93	0	A0A5F0I860	DNA-directed RNA polymerase subunit beta
2.02643	0.0025125	+	0.0122905	27.96	7	7	A0A031IHQ0	Acyltransferase
2.02934	0.0410293	+	0.0486062	36.611	5	5	A0A1R4K6F6	Putative NADH dehydrogenase/NAD(P)H nitroreductase SCO5049
2.04061	7.94029e-05	+	0.006	323.31	76	14	A0A031HM10	DNA-directed RNA polymerase subunit beta
2.04521	0.000133013	+	0.00384	205.96	15	1	A0A378NJ01	Amidophosphoribosyltransferase
2.05081	0.0183943	+	0.0255242	29.204	8	7	A0A378NMS2	Methionine import ATP-binding protein MetN
2.06247	0.0050967	+	0.0138088	60.194	14	3	A0A5F0I971	LLM class flavin-dependent oxidoreductase
2.06473	0.00044841	+	0.00947059	122.4	8	8	D3LLU8	Iron-sulfur cluster assembly accessory protein
2.06608	0.00243077	+	0.0125714	94.435	13	11	A0A653SGZ4	3,4-dihydroxy-2-butanone 4-phosphate synthase
2.07283	0.0310339	+	0.037665	5.0555	15	0	A0A6N4C5N6	Peptide chain release factor 1
2.07457	0.00336625	+	0.012434	52.565	13	13	P33100	50S ribosomal protein L14
2.09047	0.0294368	+	0.0371051	40.143	4	4	A0A653QYW6	Immunoglobulin A1 protease
2.10633	0.00184365	+	0.00980645	82.181	8	2	A0A2N6RFD3	Ribonuclease D
2.11679	0.00417393	+	0.0143402	58.858	8	7	A0A031IGI4	ABC transporter ATP-binding protein
2.12754	0.019657	+	0.0269264	91.828	14	14	A0A5F0I970	50S ribosomal protein L24
2.1291	0.000260112	+	0.00434043	91.667	18	14	A0A4Y8PM45	Uncharacterized protein
2.13108	0.000171572	+	0.006	35.071	10	3	A0A6N4C885	Aminodeoxychorismate synthase component I
2.1522	0.00278466	+	0.0117021	3.9249	3	3	A0A410XTC7	Phosphate transport system permease protein PstA
2.1589	0.00172529	+	0.00789262	74.866	10	10	A0A031GBV1	GntR family transcriptional regulator
2.19007	0.00565149	+	0.0147034	8.2433	3	3	A0A1M7B5T3	Uncharacterized protein
2.20127	0.00439134	+	0.0146988	3.2976	3	3	A0A653RGD0	Uncharacterized protein
2.20625	0.0387609	+	0.0465084	62.196	12	10	A0A562G4A4	Homoserine kinase
2.20869	0.000328129	+	0.00792593	149.72	13	13	A0A562FW33	5-oxoprolinase subunit A
2.23232	0.00912416	+	0.0164469	40.208	8	2	A0A562G5K3	Pyridoxal 5-phosphate synthase subunit PdxT
2.2422	0.00270664	+	0.0119565	161.59	5	5	A0A509Y5Q5	1,2-phenylacetyl-CoA epoxidase subunit B
2.25776	0.0246265	+	0.0323827	10.275	22	1	A0A4Y8ZHN5	30S ribosomal protein S2 (Fragment)
2.27942	0.00418031	+	0.014281	54.678	13	6	A0A5F0I7Z9	Phytoene synthase
2.29847	5.22684e-05	+	0.0096	188.1	19	0	A0A509Y492	Putative tRNA-dihydrouridine synthase
2.3016	0.0135593	+	0.0207783	36.31	5	1	D3LPQ7	Response regulator receiver domain protein
2.33702	6.68956e-06	+	0.048	155.38	10	10	A0A5F0UPL5	Ribosomal silencing factor RsfS
2.34565	0.00123975	+	0.00642424	107.78	10	1	A0A2I1XRV3	Uncharacterized protein
2.47948	0.00484966	+	0.0142273	59.408	9	9	D3LSF2	50S ribosomal protein L28
2.48418	0.00543144	+	0.0147189	20.038	9	3	A0A2I1XYX6	Uncharacterized protein
2.51208	0.0132455	+	0.0201553	75.154	23	19	A0A378NLV1	Linear gramicidin synthase subunit D
2.51747	0.0422501	+	0.0500997	26.214	7	7	A0A410XN31	Methylamine utilization protein MauE
2.5211	0.0023354	+	0.0129412	8.1675	4	4	D3LKH9	50S ribosomal protein L35
2.59625	0.000166383	+	0.0068	95.08	10	6	A0A562FVX5	Uncharacterized protein
2.60844	0.00288704	+	0.011399	104.97	19	19	A0A5E8QDB1	Quinolinate synthase A
2.61936	0.000320094	+	0.00626415	96.175	13	11	A0A378NHT0	Uncharacterized FAD-linked oxidoreductase Rv2280
2.62978	0.0153154	+	0.0222289	29.121	7	7	A0A031GMH5	HTH-type transcriptional repressor NsrR
2.64239	0.00631665	+	0.01628	5.2045	3	3	A0A4Y8WUV9	DNA-directed RNA polymerase subunit omega
2.64732	0.00783859	+	0.0157731	48.181	7	7	D3LKU5	50S ribosomal protein L21
2.6501	0.000736354	+	0.00650505	79.134	8	8	A0A2N6RPF8	ADP-ribosyl-(Dinitrogen reductase) hydrolase
2.6702	0.000430372	+	0.00990769	323.31	22	22	A0A509Y5E7	Phenylacetate-CoA oxygenase subunit PaaC
2.68705	0.0362361	+	0.0443733	23.859	2	1	D3LMW7	Sortase family protein
2.69916	0.0059512	+	0.0152877	184.24	16	7	A0A2N6RLR5	L-lysine N6-monooxygenase MbtG
2.71521	0.0337126	+	0.0409936	19.235	9	2	A0A6N4FEF6	ATP-binding cassette domain-containing protein
2.73189	0.00101578	+	0.00616667	181.69	15	8	A0A1M7A7K4	Threonine ammonia-lyase
2.74506	0.0408552	+	0.0488239	106.79	10	9	A0A132HXJ2	Siderophore-interacting protein
2.7598	0.00127425	+	0.00632836	49.538	5	5	D3LR39	50S ribosomal protein L30
2.76431	0.0119715	+	0.018875	146.11	15	15	A0A031GS27	UDP-N-acetylmuramate--L-alanine ligase
2.78342	0.0341703	+	0.0412229	15.424	3	3	A0A5F0IC20	Recombinase family protein
2.85414	0.000665221	+	0.00715556	61.544	7	7	C5CAT3	C5CAT3_MICLC Peptide methionine sulfoxide reductase MsrA
2.90827	0.0151147	+	0.0217007	152.05	30	1	A0A132HUR1	DNA translocase SpoIIIE
3.02846	0.00370508	+	0.0123049	288.13	21	8	A0A5F0I650	Class I SAM-dependent RNA methyltransferase
3.06255	0.000373971	+	0.00951724	3.8997	2	2	D3LQS1	Transporter, major facilitator family protein
3.12481	0.0096943	+	0.0173018	32.845	6	6	A0A031IA75	RNA methyltransferase
3.14616	0.0128428	+	0.0200279	57.326	5	5	D3LP83	50S ribosomal protein L32
3.19168	0.000199152	+	0.00551351	17.407	92	0	A0A1R4JR45	DNA-directed RNA polymerase subunit beta
3.21899	0.00901027	+	0.0164088	64.674	7	7	D3LR24	50S ribosomal protein L23
3.22789	0.00071483	+	0.00657143	14.02	5	1	D3LNC7	Peptide deformylase
3.36668	6.73404e-05	+	0.00738462	61.807	12	12	D3LQK2	Endonuclease NucS
3.43568	0.0271678	+	0.0336319	61.86	9	9	C5C8D0	C5C8D0_MICLC Uncharacterized protein
3.46937	0.00153259	+	0.00741667	102.15	15	15	A0A031IAK8	Glutamate synthase (NADH) small subunit
3.76583	0.00826221	+	0.0160465	9.1346	5	5	A0A5F0IAI0	Glycosyltransferase family 2 protein
3.78322	0.0167741	+	0.0228041	5.132	2	2	D3LMK0	ABC transporter, permease protein
3.79236	0.00959882	+	0.0173931	157.24	23	1	A0A653IT38	Uncharacterized protein
3.86084	0.00899397	+	0.0165	55.25	5	3	A0A5F0UJA9	Disulfide bond formation protein DsbA
3.9014	0.000617067	+	0.00766667	194	31	1	A0A5F0I820	Phosphomethylpyrimidine synthase
3.91164	0.0416379	+	0.0492212	6.6291	2	2	A0A509Y511	Amino acid permease
3.94243	0.00412491	+	0.0138833	94.615	6	6	D3LKU4	50S ribosomal protein L27
4.00512	0.0156532	+	0.0227897	15.561	5	5	A0A4Y8ZII3	MFS transporter (Fragment)
4.21826	0.000179577	+	0.00566667	323.31	33	2	A0A509Y5H4	Phenylacetate-CoA oxygenase/reductase subunit PaaK
4.36101	0.000350925	+	0.00778182	83.025	12	12	A0A4Y8PIM2	CoA ester lyase
4.39716	0.0084595	+	0.0167586	48.277	19	4	A0A4U1LDJ4	DEAD/DEAH box helicase
4.43561	0.0237393	+	0.0313638	2.2211	9	1	A0A4U1L0C0	PqqD family peptide modification chaperone
4.48868	0.000166828	+	0.00658065	323.31	35	2	A0A6N4FDS1	Phosphomethylpyrimidine synthase
4.51778	0.00507308	+	0.0139111	161.3	17	17	A0A4Y8PMN5	Glutamyl-tRNA reductase
4.6271	0.0160197	+	0.0225478	34.718	4	3	A0A5F0IAY0	LysM peptidoglycan-binding domain-containing protein
4.66487	0.0270513	+	0.0336904	33.614	6	1	A0A653J0H8	Iron dependent repressor DNA binding domain protein
4.75179	0.00445406	+	0.0145817	53.6	7	7	A0A5E8QEG6	NAD-dependent protein deacylase
5.65639	0.000128602	+	0.00417391	234.98	20	6	A0A5E8QEK0	Peroxidase
5.88738	2.4775e-05	+	0.0137143	190.56	13	13	D3LS10	CarD-like protein
5.93012	0.00617445	+	0.015878	29.616	7	3	A0A6N4C5X5	Peptidase S8
6.06255	5.82904e-05	+	0.00872727	323.31	26	9	A0A509Y5M5	1,2-phenylacetyl-CoA epoxidase subunit A
6.13868	1.21134e-05	+	0.032	203.2	22	5	A0A031HVC9	Uncharacterized protein
6.66726	0.000663439	+	0.00723596	13.402	5	5	A0A410XTU2	Uncharacterized protein
6.90091	3.41847e-05	+	0.012	11.57	31	1	A0A4P8HG52	Phosphomethylpyrimidine synthase
8.51408	0.00141088	+	0.00689362	96.742	10	10	C5CCM9	C5CCM9_MICLC Octanoyltransferase
9.73433	1.76902e-05	+	0.024	9.6723	19	3	A0A4Y8PM80	tRNA dihydrouridine synthase DusB
10.9068	0.00703855	+	0.0163785	63.902	10	10	A0A031IAN7	tRNA-2-methylthio-N(6)-dimethylallyladenosine synthase
11.0978	0.0137484	+	0.0210607	2.0402	1	1	A0A1R4IQ99	Uncharacterized protein
11.6119	0.00761915	+	0.0159637	16.148	2	2	A0A4Y8PMC6	Uncharacterized protein
11.8048	0.0199251	+	0.0268198	120.27	2	2	A0A4Y8ZDI0	Uncharacterized protein (Fragment)
14.8926	0.000580399	+	0.00785366	47.384	6	6	A0A5F0I771	Glutaredoxin-like protein NrdH
17.9638	0.00076921	+	0.00711538	153.41	18	18	A0A653NBM2	IucA/IucC family siderophore biosynthesis protein
21.191	0.000202436	+	0.00523077	81.796	8	2	A0A562FUE9	PKD domain-containing protein
24.4594	0.000674466	+	0.00692473	2.436	2	2	A0A4Y8WUB7	CRISPR-associated endonuclease Cas1
35.6016	0.000575719	+	0.00805	133.15	21	21	A0A031IKX3	CpaF family protein
58.2278	8.09592e-05	+	0.00564706	97.785	18	1	D3LQV1	Lipoyl synthase
