# Supplementary material for: Epinephrine Affects Ribosomes, Cell Division, and Catabolic Processes in Micrococcus luteus Skin Strain C01: Revelation of the Conditionally Extensive Hormone Effect Using Orbitrap Mass Spectrometry and Proteomic Analysis
Source: Microorganisms. 2023 Aug 29;11(9):2181. doi: 10.3390/microorganisms11092181 (PMC10535722; doi:10.3390/microorganisms11092181)
Supplement: Supplementary file 1 [file microorganisms-11-02181-s001.zip › supplementary tables/Table S4.xlsx]

## Sheet: Лист1
Fold change	Student's T-test p-value	Student's T-test Significant	Student's T-test q-value	Andromeda score	Peptides	Unique peptides	Majority protein IDs	Protein name
0.024	0.000213741	+	0.003	2.5059	11	1	A0A562G4U9	Enoyl-CoA hydratase
0.041	1.96735e-05	+	0.036	3.1509	17	0	A0A6N4C4E7	Adenylosuccinate lyase
0.067	0.00865206	+	0.0208456	181.86	18	18	A0A509Y4N1	Alpha/beta hydrolase
0.087	0.000254028	+	0.0081	30.172	5	0	A0A1M7C2Q1	Phage shock protein C (PspC) family protein
0.11	0.00277895	+	0.0115028	16.571	1	1	D3LLH5	Uncharacterized protein
0.145	0.00282774	+	0.0113111	196.97	17	15	A0A4Y8PMN5	Glutamyl-tRNA reductase yunnanensis
0.15	0.00450443	+	0.011009	33.669	4	1	A0A5E8QR72	Integral membrane protein
0.151	3.83819e-05	+	0.0135	296.55	34	29	A0A1R4K7K8	Malate synthase
0.152	0.0087832	+	0.0202345	40.336	22	3	A0A1M7CZ32	Ring-1,2-phenylacetyl-CoA epoxidase subunit PaaE
0.153	7.48746e-05	+	0.00635294	323.31	24	0	C5C8G7	Isocitrase
0.174	0.000817322	+	0.0097284	111.02	5	5	A0A509Y5Q5	1,2-phenylacetyl-CoA epoxidase subunit B
0.177	6.85788e-05	+	0.0072	73.174	6	6	A0A509Y5E6	Phenylacetate-CoA oxygenase subunit PaaJ
0.193	0.000457684	+	0.00975439	158.13	13	13	A0A2I1XVC7	tRNA-specific 2-thiouridylase MnmA
0.202	0.000113844	+	0.0045	262.44	23	9	A0A509Y5M5	1,2-phenylacetyl-CoA epoxidase subunit A
0.221	0.000100871	+	0.00514286	323.31	26	2	A0A509Y5H4	Phenylacetate-CoA oxygenase/reductase subunit PaaK
0.223	6.22798e-05	+	0.00830769	229.43	14	3	A0A031HHJ0	3-hydroxyacyl-CoA dehydrogenase, NAD binding domain protein
0.236	0.0151618	+	0.0312386	72.21	20	20	A0A4Y8PKX3	Assimilatory sulfite reductase (ferredoxin) yunnanensis
0.238	0.00203214	+	0.0125974	24.058	7	7	A0A4V5PVB0	Ubiquinone biosynthesis protein UbiD
0.244	0.0212183	+	0.03929	5.6697	7	0	A0A4P8HC17	Uracil phosphoribosyltransferase
0.245	0.000653619	+	0.00962319	59.507	12	1	A0A2N6REG1	3-hydroxybutyryl-CoA dehydrogenase
0.252	0.000239065	+	0.00291892	18.284	1	1	A0A2I1XUS9	Peptidase S1 domain-containing protein
0.256	0.00255449	+	0.011345	37.555	6	1	A0A5F0IAX0	Pyridoxal 5-phosphate synthase subunit PdxT
0.273	3.33201e-05	+	0.018	107.39	15	8	D3LQV1	Lipoyl synthase
0.278	0.000715041	+	0.00909589	323.31	19	19	A0A509Y5E7	Phenylacetate-CoA oxygenase subunit PaaC
0.286	0.00155673	+	0.0109457	43.912	10	10	D3LQK2	Endonuclease NucS
0.286	0.000131208	+	0.00385714	190.43	8	6	A0A562G5G6	Enoyl-CoA hydratase/carnithine racemase
0.305	0.000589162	+	0.010375	221.52	13	3	A0A509Y5E9	Enoyl-CoA hydratase/isomerase family protein
0.32	0.000582011	+	0.0105397	112.23	16	9	A0A4Y8PM33	Quinolinate synthase A yunnanensis
0.324	0.00622739	+	0.015387	200.93	23	4	A0A1M7C3Y9	ATP-dependent RNA helicase DeaD
0.326	0.0166628	+	0.0336602	86.466	6	6	D3LP84	Putative ACR, COG1399
0.344	0.0134741	+	0.0264865	7.0097	4	4	A0A5F0IAI0	Glycosyltransferase family 2 protein
0.351	0.000426759	+	0.00815094	28.342	7	1	A0A562G5K3	Pyridoxal 5-phosphate synthase subunit PdxT
0.356	0.0180002	+	0.0344558	53.043	7	1	A0A1M7DNK5	Multifunctional fusion protein
0.359	0.0202375	+	0.036574	1.4573	1	1	A0A653J2P5	Abi_C domain-containing protein
0.361	0.000743331	+	0.00862338	90.273	6	6	A0A031GD01	ADP-ribose pyrophosphatase
0.367	0.000827292	+	0.00960976	70.502	11	11	A0A031IAN7	tRNA-2-methylthio-N(6)-dimethylallyladenosine synthase
0.368	0.0249216	+	0.0427419	55.613	11	11	A0A562FVM1	Putative membrane protein
0.369	0.00560693	+	0.0122072	55.406	7	5	A0A132HL80	Uncharacterized protein
0.373	0.000505467	+	0.00926667	20.201	3	3	A0A1R4J688	CblZ, a non-orthologous displasment for Alpha-ribazole-5-phosphate phosphatase
0.379	0.00122997	+	0.00933333	32.968	10	1	A0A132H9G0	Uncharacterized protein
0.38	0.0101033	+	0.0208822	4.3043	15	0	A0A562FUZ6	Indole-3-glycerol phosphate synthase
0.387	0.00175912	+	0.0117101	22.909	11	10	A0A378NKV9	tRNA uridine(34) hydroxylase
0.388	0.00119556	+	0.0096	8.7607	2	2	A0A2N6RLH0	Methyl viologen resistance protein SmvA
0.393	0.00701809	+	0.0164783	221.29	14	7	A0A562G4U4	Pyridoxal 5-phosphate synthase subunit PdxS
0.396	0.000439487	+	0.00771429	323.31	35	0	A0A5E8QAI8	Phenylacetic acid degradation bifunctional protein PaaZ
0.402	0.000175412	+	0.00308571	72.922	7	6	A0A1M7CS39	Histidinol-phosphate aminotransferase
0.406	0.00036359	+	0.0093913	323.31	26	6	A0A4Y1LPK5	Acetyl-CoA C-acyltransferase
0.411	0.00343215	+	0.0116062	117.89	9	0	D3LLJ6	Glucose-1-phosphate thymidylyltransferase
0.415	0.00950295	+	0.020675	16.819	5	5	D3LPB2	Ribonuclease P protein component
0.417	0.000737872	+	0.00873684	323.31	26	26	C5CCR7	Glycosyl hydrolase, glucoamylase
0.418	0.00569675	+	0.0121107	36.572	6	1	A0A5E8QEQ6	Dolichyl-phosphate-mannose--protein mannosyltransferase
0.42	0.00451573	+	0.0109107	100.1	6	6	A0A6N4FB69	Hotdog fold thioesterase
0.421	0.00153062	+	0.0113871	140.3	10	10	C5CCM9	Octanoyltransferase
0.423	3.19768e-05	+	0.027	4.361	4	4	A0A653IR20	DnaJ domain protein
0.426	0.00122022	+	0.00942056	288.2	10	0	D3LRU4	GroES-like protein
0.44	0.00205684	+	0.0123567	18.981	7	7	A0A031GMH5	HTH-type transcriptional repressor NsrR
0.454	0.00701284	+	0.0165382	24.091	6	1	A0A5F0I6N7	Phosphatidylserine/phosphatidylglycerophosphate/ cardiolipin synthase family protein
0.469	0.00811471	+	0.0187766	32.316	5	5	A0A031IF69	Acetyltransferase, GNAT family
0.47	0.0185853	+	0.0357352	92.202	7	6	A0A031I5Q8	Putative membrane protein
0.473	0.0178378	+	0.0343645	24.564	3	3	C5CB26	Glutaredoxin-like protein NrdH
0.474	0.014803	+	0.0295692	12.254	9	1	A0A653N390	DNA polymerase III subunit epsilon
0.479	0.00280563	+	0.0113743	38.718	4	4	D3LM38	Transcriptional regulator WhiB
0.484	0.00297404	+	0.0115243	83.186	12	0	A0A031GIW9	ABC-type multidrug transport system, ATPase component
0.489	0.00398427	+	0.011451	323.31	21	0	A0A562FP22	Ribosomal RNA small subunit methyltransferase H
0.49	0.00794768	+	0.0185241	115.02	6	6	A0A2N6RLI0	TetR/AcrR family transcriptional regulator
0.494	0.0167492	+	0.0337971	59.772	22	3	A0A653IVW8	DNA topoisomerase (ATP-hydrolyzing)
0.495	0.00236532	+	0.0116168	232.38	17	7	A0A031I761	Pseudouridine synthase
0.496	0.0112656	+	0.0235301	10.637	3	3	A0A5F0I661	Protoheme IX farnesyltransferase
0.501	0.00424096	+	0.0114206	323.31	27	25	A0A031HUI2	Dihydrolipoamide acetyltransferase component of pyruvate dehydrogenase complex
0.502	5.68323e-05	+	0.00981818	33.383	8	8	A0A6N4CA15	tRNA dimethylallyltransferase
0.506	0.0218789	+	0.0399151	198.55	11	11	D3LS10	CarD-like protein
0.508	0.018486	+	0.0357609	93.7	12	12	A0A4Y8PIM2	CoA ester lyase yunnanensis
0.51	0.00147606	+	0.0115738	75.371	7	7	A0A5E8QEG6	NAD-dependent protein deacylase
0.511	0.0226004	+	0.0405356	242.91	14	0	A0A031GHA2	Histidinol dehydrogenase
0.514	0.00130918	+	0.0108214	10.121	5	5	A0A1M7C3L6	Thymidylate synthase
0.517	0.00705896	+	0.0166308	211.65	18	5	A0A2N6RGQ0	Pyridoxal phosphate homeostasis protein
0.518	0.00752504	+	0.0175694	30.51	8	7	A0A378NMS2	Methionine import ATP-binding protein MetN
0.521	0.0123813	+	0.0249724	53.71	12	2	A0A653QJR5	Uncharacterized protein
0.523	0.00232291	+	0.0116867	91.067	10	0	D3LMR8	HEAT repeat protein
0.526	0.00901572	+	0.0204204	11.341	5	5	D3LM23	30S ribosomal protein
0.526	0.0109384	+	0.0225455	116.45	8	8	A0A031HKG9	Uncharacterized protein
0.528	0.00195015	+	0.0129333	37.147	8	3	A0A562FSV6	Endopeptidase La
0.53	0.00689632	+	0.0159259	84.357	9	9	C5C8D0	Uncharacterized protein
0.531	0.0085459	+	0.0203797	8.399	3	3	A0A2I1XX25	Uncharacterized protein
0.531	0.00114815	+	0.0101818	202.59	10	10	A0A4Y8PLS3	Sec-independent protein translocase protein TatB yunnanensis
0.533	0.00411446	+	0.0116938	323.31	23	9	A0A031H6Z1	DNA/RNA helicase, superfamily II
0.533	0.000666341	+	0.00948571	196.57	13	0	A0A378NJ01	Amidophosphoribosyltransferase
0.533	0.00116972	+	0.00988235	60.78	17	17	A0A5E8QDZ1	UvrABC system protein C
0.541	0.014859	+	0.0296939	41.158	5	5	C5CBJ9	Phosphoribosyl-ATP pyrophosphatase
0.542	0.00503522	+	0.0124576	263.88	34	11	A0A562FNR0	DNA topoisomerase (ATP-hydrolyzing)
0.543	0.0139429	+	0.0282639	27.222	5	5	A0A2I1XX52	Rubrerythrin family protein
0.543	0.000327118	+	0.00981818	139.83	8	8	D3LQ82	Probable transcriptional regulatory protein HMPREF0569_2452
0.544	0.0089292	+	0.0201406	24.71	5	5	A0A031GID3	YihY family protein
0.546	0.01087	+	0.0223127	57.249	12	2	A0A4Y8PLY1	UDP-N-acetylmuramoyl-tripeptide--D-alanyl-D-alanine ligase yunnanensis
0.548	0.000365593	+	0.00919149	248.31	26	20	A0A4Y8PJW7	Iron-sulfur cluster-binding protein yunnanensis
0.549	0.00616485	+	0.0150769	45.065	11	11	A0A031GDP3	23S rRNA (Uracil(747)-C(5))-methyltransferase RlmC
0.549	0.000595725	+	0.0100606	186.41	10	2	A0A653MV51	Citrate lyase subunit beta / citryl-CoA lyase
0.551	0.0175139	+	0.0343962	4.2552	13	0	A0A6N4C5N6	Peptide chain release factor 1
0.552	0.00410296	+	0.0118068	15.859	9	2	A0A6N4FEF6	ATP-binding cassette domain-containing protein
0.553	0.0283955	+	0.0488279	4.4782	78	0	A0A5F0I860	DNA-directed RNA polymerase subunit beta
0.553	0.00887717	+	0.0199743	184.22	7	2	A0A5F0IA82	Nuclease
0.555	0.00665164	+	0.0158045	56.873	6	6	A0A5F0URB8	DUF808 domain-containing protein
0.559	0.00154332	+	0.0111181	115.12	20	16	A0A562FU40	Probable dual-specificity RNA methyltransferase RlmN
0.559	0.00203493	+	0.0125161	57.331	5	5	A0A4Y8PKK4	PLDc_N domain-containing protein yunnanensis
0.561	0.014926	+	0.0301272	155.8	10	1	A0A3G2SQ35	tRNA N6-adenosine threonylcarbamoyltransferase
0.562	0.0176248	+	0.0345258	9.8481	5	5	A0A2N6RI35	Transcriptional regulator
0.562	0.0110832	+	0.0230904	323.31	25	15	A0A4Y1LQG5	Phenylacetate-coenzyme A ligase
0.562	0.0120664	+	0.0244034	323.31	53	12	A0A4Y8PRG6	Translation initiation factor IF-2 yunnanensis
0.563	0.0147129	+	0.0294845	151.1	7	0	A0A653TNA3	Uncharacterized protein
0.564	0.00994403	+	0.0207805	16.414	8	1	A0A562FTL6	LuxR family two component transcriptional regulator
0.566	0.00262186	+	0.0117011	317.76	25	5	D3LLS5	Phospho-2-dehydro-3-deoxyheptonate aldolase
0.566	0.0169457	+	0.0337033	81.126	8	4	A0A4Y8PLV1	Quinolinate phosphoribosyltransferase [decarboxylating] yunnanensis
0.576	0.00475631	+	0.0123668	177.67	27	14	A0A4Y9HBN9	Thiol reductant ABC exporter subunit CydC yunnanensis
0.576	0.000728686	+	0.00897297	36.172	12	3	A0A509Y331	Iron-sulfur cluster carrier protein
0.577	0.0135114	+	0.0267493	39.829	15	0	A0A653J637	Phospholipase C
0.578	0.0017599	+	0.0116259	117.61	13	7	A0A4P8HFW4	O-acetylhomoserine aminocarboxypropyltransferase/cysteine synthase
0.578	0.0252053	+	0.0433159	21.473	25	0	A0A5F0I932	ATP-grasp domain-containing protein
0.583	0.00985388	+	0.0209723	2.8564	10	1	A0A4Y8X4C8	NAD-dependent succinate-semialdehyde dehydrogenase flavus 384602
0.584	0.00502686	+	0.0125106	243.58	23	2	A0A1M7ABR1	ATP-dependent DNA helicase
0.584	0.00320182	+	0.0112804	209.75	6	1	A0A4V5PZD3	DUF1461 domain-containing protein
0.588	0.00306152	+	0.0114624	143.96	11	0	A0A1R4JE65	Cytochrome bc1 complex cytochrome b subunit
0.59	0.00683652	+	0.0156866	208.23	17	8	A0A4U1MCV9	PhoH family protein
0.59	0.00186902	+	0.0127448	115.41	5	5	A0A2N6RJI6	UPF0336 protein CJ227_06335
0.591	0.00107539	+	0.00940426	9.9921	3	1	D3LP72	Transport permease protein
0.592	0.0276957	+	0.0469049	6.5506	4	4	D3LNF8	Protein NrdI
0.592	0.017853	+	0.0342844	163.95	17	2	A0A5E8QC73	Aldehyde dehydrogenase
0.593	0.00441267	+	0.011211	321.93	30	25	A0A031HY29	GTP-binding protein TypA
0.595	0.005337	+	0.0125061	86.471	11	11	A0A653IUA2	50S ribosomal protein L19
0.596	0.0222458	+	0.0404042	108.51	12	12	A0A5F0I5K2	TrkA family potassium uptake protein
0.599	0.00625266	+	0.0153282	136.35	15	15	A0A031HY75	Magnesium transporter
0.6	0.00122998	+	0.00924771	323.31	24	9	A0A031IUM3	Probable malate:quinone oxidoreductase
0.601	0.023752	+	0.0420289	168.42	8	3	A0A031IAZ7	Cytochrome aa3 subunit 2
0.602	0.0262025	+	0.0450317	323.31	29	0	A0A4Y8PKF3	FMN-binding glutamate synthase family protein yunnanensis
0.605	0.00887673	+	0.0200387	35.116	9	8	A0A4Y8PK61	ABC transporter ATP-binding protein yunnanensis
0.607	0.000916019	+	0.0100455	36.805	13	2	A0A378NJ14	Magnesium transport protein CorA
0.611	8.8138e-05	+	0.00568421	304.82	23	4	A0A031H1F1	Diaminopimelate decarboxylase
0.62	0.0155387	+	0.0316591	261.59	23	1	A0A4Y8PLM8	DNA topoisomerase (ATP-hydrolyzing) yunnanensis
0.62	0.00839498	+	0.0197816	52.091	14	14	A0A653S2W6	Acyl-CoA synthetases (AMP-forming)/AMP-acid ligases
0.621	0.0111927	+	0.0235977	33.164	5	5	A0A031H0H6	DedA family protein
0.621	0.0152275	+	0.0311595	323.31	30	0	A0A6N4C567	Uncharacterized protein
0.623	0.0164924	+	0.0328725	34.604	9	9	A0A4Y8PLY4	MarR family transcriptional regulator yunnanensis
0.623	0.00486562	+	0.0122069	78.205	16	16	A0A5F0IAF3	Uncharacterized protein
0.626	0.0173662	+	0.0338673	314.27	18	2	A0A653ITN3	Glutamate 5-kinase
0.626	0.00470183	+	0.0111404	124.55	13	1	A0A653SQ58	Methionyl-tRNA formyltransferase
0.627	0.00127417	+	0.00916364	211.84	20	7	A0A031IC04	ABC transporter
0.627	0.0267263	+	0.0452338	306.65	21	21	A0A4Y8PLV0	Coenzyme A biosynthesis bifunctional protein CoaBC yunnanensis
0.628	0.00720635	+	0.0179433	35.89	9	4	A0A5E8QAZ9	NAD(+) diphosphatase
0.63	0.0054203	+	0.0124049	92.995	10	10	A0A4U1LZU1	Universal stress protein
0.636	0.00113057	+	0.00902041	52.569	4	4	A0A2I1XXA6	Cytidine deaminase
0.637	0.00353616	+	0.0119184	158.99	12	3	A0A132HY84	Anthranilate phosphoribosyltransferase
0.638	0.00390445	+	0.0115644	236.99	20	9	A0A2I1XS04	GTPase Der
0.638	0.00596542	+	0.0135039	218.23	16	3	A0A2N6RJ59	Ribosome-binding ATPase YchF
0.639	0.0208807	+	0.0378915	58.74	12	12	A0A6N4C4S0	TetR family transcriptional regulator
0.64	0.0143957	+	0.0288586	116.31	13	1	C5CAU7	Uncharacterized protein
0.642	0.0182377	+	0.0351336	28.44	4	4	A0A4Y8PKW3	DNA-(apurinic or apyrimidinic site) lyase yunnanensis
0.643	0.000731203	+	0.00885333	138	7	1	A0A5F0IA97	Penicillin-binding protein 2
0.644	0.00255775	+	0.0112791	6.1537	5	1	C5C7K7	Acetyltransferase
0.646	0.0168655	+	0.0336346	164.23	15	1	A0A031GTB5	Dehydrogenase E1 component
0.646	0.0144273	+	0.0290653	161.63	10	10	A0A031HP17	4-diphosphocytidyl-2-C-methyl-D-erythritol kinase
0.646	0.00690481	+	0.0158672	73.689	6	6	C5CCF3	Uncharacterized protein
0.647	0.00134726	+	0.0106316	116.98	17	17	A0A509Y3B2	HlyC/CorC family transporter
0.648	0.0108209	+	0.0223787	93.592	10	10	C5C9W6	Imidazoleglycerol-phosphate dehydratase
0.648	4.69435e-05	+	0.0108	31.694	65	0	A0A031H2K8	2-oxoglutarate dehydrogenase E1 component
0.648	0.00348057	+	0.0115464	92.97	17	3	A0A1R4K2G9	Ubiquinone biosynthesis monooxygenase UbiB
0.65	0.0204914	+	0.0370678	72.539	11	11	A0A031IGB9	Uroporphyrinogen-III synthase
0.65	0.0188907	+	0.0357909	112.7	8	8	A0A653NIX3	Orotate phosphoribosyltransferase
0.652	0.00103626	+	0.00950538	20.711	10	0	C5CB81	DNA polymerase III, epsilon subunit
0.653	0.00421653	+	0.0115283	206.07	17	13	A0A4Y8PNF9	3-phosphoshikimate 1-carboxyvinyltransferase yunnanensis
0.656	0.00352592	+	0.0119795	56.403	5	5	A0A031H5J5	Transcription termination/antitermination protein NusG
0.657	0.0104771	+	0.0215476	24.061	7	7	A0A6N4C5W9	Cytochrome
0.659	0.00142229	+	0.011	243.93	17	17	A0A653J410	4-hydroxy-3-methylbut-2-enyl diphosphate reductase
0.66	0.0109275	+	0.0226118	204.37	17	13	A0A562G4P6	tRNA pseudouridine synthase B
0.661	0.00564847	+	0.0121587	164.57	30	21	A0A031GTV9	DEAD/DEAH box helicase
0.662	0.0237895	+	0.0418563	303.37	19	9	A0A562G4R0	4-hydroxy-3-methylbut-2-en-1-yl diphosphate synthase (flavodoxin)
0.662	0.0228723	+	0.0408917	170.63	28	12	A0A031HHE0	DNA primase
0.662	0.0248348	+	0.042915	13.406	3	3	A0A2I1XVZ6	Nitrate reductase
0.663	0.00452559	+	0.0108622	201.44	9	9	A0A031H5M9	Methionine aminopeptidase
0.669	0.0189353	+	0.0357098	48.476	4	4	A0A4Y8PLE0	Ribosomal RNA small subunit methyltransferase E yunnanensis
0.67	0.00174263	+	0.0117956	225.73	23	23	A0A562FTY5	Cystathionine beta-synthase
0.67	0.00220873	+	0.0120497	246.71	15	2	A0A2N6RJ79	Putative glutamate--cysteine ligase 2
0.672	0.00515393	+	0.0127137	323.31	36	27	A0A562FUJ2	Threonine--tRNA ligase
0.672	0.024822	+	0.043002	30.497	6	6	A0A5E8QC07	DegV family protein
0.673	0.0199857	+	0.0365778	102.33	5	1	A0A653ITS2	Ribose-5-phosphate isomerase B
0.674	0.00135212	+	0.0105391	323.31	30	17	A0A2N6RFG9	Aspartate--tRNA(Asp/Asn) ligase
0.674	0.023587	+	0.0420332	132.1	13	4	A0A509Y4F8	Phosphoserine aminotransferase
0.674	0.0143262	+	0.0289344	74.966	14	4	A0A5F0I971	LLM class flavin-dependent oxidoreductase
0.677	0.0180376	+	0.0348399	316.57	15	1	D3LLL0	Bifunctional protein GlmU
0.678	0.0212857	+	0.0395011	155.9	17	0	A0A2N6RCF6	Alpha-ketoacid dehydrogenase subunit beta
0.678	0.00378824	+	0.0118579	232.14	19	2	A0A6N4C084	D-3-phosphoglycerate dehydrogenase
0.679	0.000109691	+	0.00469565	251.65	16	16	A0A270AYY8	Uroporphyrinogen decarboxylase
0.685	0.015423	+	0.0315466	55.688	9	8	A0A031IGI4	ABC transporter ATP-binding protein
0.685	0.00872652	+	0.0204342	220.59	15	15	A0A4Y8PNU4	Riboflavin biosynthesis protein yunnanensis
0.687	0.0140495	+	0.0284737	4.511	21	2	A0A4Y8PM80	tRNA dihydrouridine synthase DusB yunnanensis
0.687	0.00205644	+	0.0124359	323.31	21	18	A0A509Y337	Porphobilinogen deaminase
0.688	0.00694292	+	0.0157509	81.136	15	6	C5CBN3	AB hydrolase-1 domain-containing protein
0.688	0.0220003	+	0.0400339	142.5	8	8	A0A6N4F9W0	ATP-binding cassette domain-containing protein
0.69	0.00534055	+	0.0124553	323.31	25	15	A0A2N6RP88	Dihydroxy-acid dehydratase
0.693	0.000436434	+	0.00785454	68.364	23	15	A0A5F0UMS7	Amino acid adenylation domain-containing protein
0.693	0.000830466	+	0.00938095	180.34	21	2	A0A1M7A5V8	ATPase components of ABC transporters with duplicated ATPase domains
0.695	0.0156408	+	0.0320898	281.46	21	0	A0A5E8QF41	Glutaminase
0.696	0.00402613	+	0.0113951	323.31	28	7	A0A2N6RL67	Uncharacterized protein
0.696	0.000420178	+	0.00847059	31.897	20	1	A0A6N4FA22	Lysine--tRNA ligase
0.697	0.0253989	+	0.0435511	122.51	12	10	A0A653SGZ4	3,4-dihydroxy-2-butanone 4-phosphate synthase
0.698	0.00150825	+	0.0114797	243.75	23	15	A0A4Y8PL93	Glucose-6-phosphate 1-dehydrogenase yunnanensis
0.701	0.0111635	+	0.0233545	295.54	25	25	C5CAS9	Uncharacterized conserved protein
0.701	0.0159036	+	0.0319305	323.31	21	16	A0A1M7BCP4	Cell division protein FtsZ
0.705	0.00942423	+	0.0207398	21.199	2	2	D3LKS1	Uncharacterized protein
0.705	0.0013068	+	0.0109189	107.91	29	2	A0A132HUR1	DNA translocase SpoIIIE
0.705	0.00163032	+	0.0115114	203.09	17	12	A0A2N6RI90	Phosphoribosylamine--glycine ligase
0.707	0.014518	+	0.0291192	235.33	13	0	A0A5F0I5N2	Universal stress protein
0.715	0.0028814	+	0.0116503	114.65	10	10	A0A4Y8PLG2	NAD-dependent protein deacetylase yunnanensis
0.716	0.0122947	+	0.0244321	323.31	17	16	A0A653J5Z6	Phosphotransferase enzyme family protein
0.717	0.00011794	+	0.00432	232.19	21	0	A0A6N4F8P6	GTPase HflX
0.72	0.00269127	+	0.0116343	217.36	14	3	A0A031G7U1	Magnesium and cobalt transport protein CorA
0.724	0.0086738	+	0.0207759	176.6	20	20	A0A4Y8ZJ85	30S ribosomal protein S3 (Fragment) endophyticus
0.727	0.00278682	+	0.0114382	131.47	15	0	A0A653PIT6	Indole-3-glycerol-phosphate synthase
0.728	0.011729	+	0.0245408	295.25	18	18	A0A1R4K478	RNA polymerase sigma factor SigA
0.733	0.00497079	+	0.0121026	294	10	8	A0A132HRT2	Aminotransferase
0.733	0.0216233	+	0.0394444	182.75	10	10	A0A2I1XKS9	Metal-dependent transcriptional regulator
0.734	0.00988441	+	0.020844	282.45	51	51	A0A4Y8PLK3	DNA polymerase III subunit alpha yunnanensis
0.735	0.021844	+	0.0397702	155.51	10	3	A0A6N4C418	D-glycerate dehydrogenase
0.736	0.00250507	+	0.0114793	171.36	26	12	A0A031IM63	S-adenosylmethionine synthase
0.738	0.000431949	+	0.008	323.31	27	3	A0A1M7EMP9	Phenylalanine--tRNA ligase beta subunit
0.738	0.00215899	+	0.012125	300.87	21	0	A0A2N6RLG4	Tryptophan synthase beta chain
0.741	0.0258445	+	0.0440398	323.31	26	26	A0A031GJX6	Glycine--tRNA ligase
0.741	0.0216574	+	0.0393603	281.48	11	8	A0A031H2B3	Adenylate kinase
0.741	0.0144392	+	0.0289143	17.944	19	1	A0A562FTH2	Imidazolonepropionase-like amidohydrolase
0.75	0.0134473	+	0.0265583	17.646	6	1	A0A031HPL9	Methylamine utilization protein MauE
0.75	0.0267361	+	0.0451451	149.16	25	0	A0A562FPB7	DNA helicase
0.751	0.00542084	+	0.0123548	110.61	6	6	A0A1M7DUJ7	Aldo/keto reductase
0.753	0.0203404	+	0.0370396	323.31	24	2	A0A6N4F9N7	GMP synthase [glutamine-hydrolyzing]
0.756	0.000977735	+	0.0096087	323.31	23	1	A0A6N4F5K7	Pyridine nucleotide-disulfide oxidoreductase
0.76	0.00863307	+	0.0209158	323.31	22	0	A0A653IZ02	UDP-N-acetylmuramoyl-L-alanyl-D-glutamate--2, 6-diaminopimelate ligase
0.762	0.00312976	+	0.0113404	233.34	16	7	D3LQL9	Threonine synthase
0.766	0.0203594	+	0.0369582	281.35	19	9	A0A5F0I7B6	Aspartokinase
0.766	0.00832196	+	0.0198493	121.9	18	13	A0A031H2N8	GTPase Obg
0.767	0.0144335	+	0.0289896	266.61	25	7	A0A031GQV2	Aspartyl/glutamyl-tRNA(Asn/Gln) amidotransferase subunit B
0.769	0.00574927	+	0.0120157	193.4	13	1	A0A5E8QDN2	SPFH/Band 7/PHB domain protein
0.769	0.0166081	+	0.0333594	242.95	14	2	A0A653J071	UDP-N-acetylmuramoyl-tripeptide--D-alanyl-D-alanine ligase
0.771	0.00203211	+	0.0126797	78.558	7	7	A0A2N6RLS2	Lipoate--protein ligase
0.774	0.0087794	+	0.0203007	9.8093	8	8	A0A6N4F5Q6	BCCT family transporter
0.774	0.00118236	+	0.00978641	205.56	15	15	A0A6N4F8E2	Pantothenate synthetase
0.776	0.00462414	+	0.0107665	323.31	36	16	A0A1M6ZPT7	Transcription termination factor Rho
0.776	0.00869009	+	0.0206379	266.25	39	39	A0A5E8QE06	UvrABC system protein B
0.777	0.00867552	+	0.0207067	69.249	22	22	A0A4Y8PLH0	GNAT family N-acetyltransferase yunnanensis
0.777	0.00616037	+	0.0151351	225.22	19	3	A0A6N4C3W8	Haloacid dehalogenase
0.781	0.00444079	+	0.0111598	125.84	11	1	A0A4Y8PLZ4	3-5 exonuclease yunnanensis
0.781	0.0190014	+	0.0358462	29.983	5	5	C5C870	Fe2+/Zn2+ uptake regulation protein
0.784	0.0131926	+	0.0259235	45.095	6	6	A0A509Y4W0	Spermidine synthase
0.786	0.0267813	+	0.0450568	187.18	9	9	A0A031H6X6	Glutamate-1-semialdehyde 2,1-aminomutase
0.786	0.0138203	+	0.0271618	323.31	15	15	A0A6N4C5V3	ATP phosphoribosyltransferase
0.787	0.00511657	+	0.0127667	323.31	27	26	A0A378NLQ5	Acetolactate synthase
0.788	0.0180648	+	0.0347593	323.31	27	1	A0A132HKC6	Succinate dehydrogenase flavoprotein subunit
0.788	0.0242923	+	0.0423788	144.23	13	1	A0A653PUG0	Chlorite O(2)-lyase
0.789	0.0290774	+	0.0498585	39.08	11	2	A0A5E8QFI4	ATP-dependent helicase HrpB
0.795	0.01368	+	0.0266059	144.7	14	0	A0A562FNQ5	TatD DNase family protein
0.798	0.00180238	+	0.0115429	112.23	7	7	A0A6N4FEQ8	HAD-IA family hydrolase
0.799	0.0166562	+	0.0337421	102.65	7	2	A0A653J007	Single-stranded DNA-binding protein
0.803	0.0101244	+	0.0207568	114.59	13	13	A0A378NHT0	Uncharacterized FAD-linked oxidoreductase Rv2280
0.808	0.0172978	+	0.0336912	158.07	9	9	D3LPF8	Mycothiol S-conjugate amidase
0.81	0.0110954	+	0.0230233	323.31	12	5	A0A5F0I7C6	Cystathionine gamma-synthase
0.81	0.00714333	+	0.0173	323.31	78	0	D3LM22	DNA-directed RNA polymerase subunit beta
0.813	0.000594246	+	0.0102154	89.21	11	3	A0A4Y8PMN9	Uracil phosphoribosyltransferase yunnanensis
0.815	0.0283064	+	0.0489225	197.29	17	1	A0A562FV06	Aspartate-semialdehyde dehydrogenase
0.816	0.00984629	+	0.021037	85.951	12	12	D3LP67	TrkA C-terminal domain protein
0.826	0.0152378	+	0.0310808	100.28	12	9	A0A6N4C0P1	Isochorismate synthase
0.828	0.00703838	+	0.0167509	178.27	10	10	A0A031I7D6	ATPase involved in chromosome partitioning
0.83	0.0175568	+	0.0346071	277.77	20	18	A0A1R4JR84	Protoporphyrinogen IX oxidase, aerobic, HemY
0.833	0.0194703	+	0.0364843	226.51	21	21	A0A031H6B1	Chorismate synthase
0.847	0.00698652	+	0.0165985	323.31	34	0	A0A2N6RS86	DNA polymerase III subunit gamma and tau
0.853	0.0288968	+	0.0499692	188.59	14	3	A0A1M6ZPK3	Translation factor SUA5
0.858	0.0196399	+	0.0368233	305.9	18	15	A0A270AX12	Alpha-amylase
0.858	0.000893067	+	0.0102791	323.31	57	1	A0A509Y5Z4	DNA topoisomerase 1
0.865	0.0222995	+	0.0403193	202.96	9	9	D3LL93	Acetohydroxy-acid synthase small subunit
0.867	0.0205091	+	0.0371416	323.31	37	2	A0A5F0IB30	Phosphoenolpyruvate carboxykinase [GTP]
0.871	0.0263346	+	0.0449291	17.732	5	5	A0A4Y8ZII3	MFS transporter (Fragment) endophyticus
0.877	0.00860227	+	0.0209865	146.46	13	13	A0A031HHW3	Polyprenyl synthetase
0.879	0.00190606	+	0.0130201	175.23	20	20	A0A4U1LHP2	Chromosomal replication initiator protein DnaA
0.885	0.000780152	+	0.00997468	63.608	10	1	A0A509Y396	HAD-IIA family hydrolase
0.906	0.0188551	+	0.0356538	323.31	20	1	A0A410XTR5	UDP-N-acetylglucosamine 2-epimerase (Non-hydrolyzing)
0.909	0.0274267	+	0.046786	111.73	9	9	A0A5F0UPL5	Ribosomal silencing factor RsfS
1.11	0.0199522	+	0.0366592	168.41	28	25	A0A5F0I861	Glycosyltransferase
1.133	0.00392689	+	0.0115074	318.5	21	12	A0A031G1V8	Succinate-semialdehyde dehydrogenase
1.139	0.0205014	+	0.0372227	111.17	11	5	D3LSC2	Hypoxanthine phosphoribosyltransferase
1.142	0.0122153	+	0.0242674	261.88	13	3	A0A031H3N9	ABC transporter, solute-binding protein
1.154	0.0213522	+	0.0394163	10.031	5	5	A0A1R4K066	A/G-specific adenine glycosylase
1.202	0.0221473	+	0.0402954	86.34	11	11	A0A031GM16	Oxidoreductase, short chain dehydrogenase/reductase family protein
1.205	0.0102068	+	0.020982	30.59	64	0	A0A6N4F7M0	2-oxoglutarate dehydrogenase E1 component
1.233	0.0289867	+	0.0500499	47.707	5	5	A0A509Y5Z8	Uncharacterized protein
1.234	0.029478	+	0.0499389	323.31	34	0	A0A5F0IC68	ABC transporter family substrate-binding protein
1.248	0.0196543	+	0.0367411	226.13	15	10	A0A031IF50	Amidohydrolase
1.255	0.0212282	+	0.0392052	155.24	13	2	A0A562FP60	Methionine aminopeptidase
1.272	0.0059211	+	0.0135564	250.49	18	0	A0A653J470	Putative phosphomannomutase
1.277	0.0262099	+	0.0449426	323.31	34	5	A0A031GWM9	(1->4)-alpha-D-glucan 1-alpha-D-glucosylmutase
1.28	0.0137981	+	0.027234	49.146	7	7	A0A653IY08	4-amino-4-deoxychorismate lyase
1.281	0.0236598	+	0.0419462	323.31	30	0	A0A5E8QGG3	Succinate--CoA ligase [ADP-forming] subunit beta
1.282	0.00384578	+	0.01168	179.87	16	16	A0A4Y9HB25	Amidohydrolase yunnanensis
1.289	0.00169175	+	0.0120597	154.19	9	1	A0A5E8QHN8	Sirohydrochlorin cobaltochelatase
1.293	0.0226891	+	0.040977	315.95	34	0	A0A4Y8PK19	TM0106 family RecB-like putative nuclease yunnanensis
1.304	0.0133076	+	0.0258529	312.91	24	15	A0A4Y8PMH7	Aminopeptidase P family protein yunnanensis
1.305	0.00449017	+	0.0110588	323.31	23	18	A0A509Y3R5	NAD-dependent succinate-semialdehyde dehydrogenase
1.31	0.0161519	+	0.0321867	30.439	9	5	A0A6N4C885	Aminodeoxychorismate synthase component I
1.312	0.0257496	+	0.044	95.628	10	10	D3LQA8	Exonuclease
1.314	0.00587825	+	0.0136094	323.31	31	0	A0A031GKZ6	ATP-dependent DNA helicase RecQ
1.322	0.0135805	+	0.0266774	54.709	11	4	A0A653IPQ6	Putative membrane protein
1.328	0.020047	+	0.0364159	232.01	17	0	A0A031I9J3	Proteasome accessory factor PafA2
1.333	0.0262666	+	0.0448538	159.12	13	1	A0A4Y8PPY5	Mycothiol acetyltransferase yunnanensis
1.336	0.0133628	+	0.0260435	99.662	13	13	A0A509Y3I4	tRNA (Adenine-N1)-methyltransferase
1.341	0.00872243	+	0.0205016	47.156	2	1	A0A509Y4T3	BCCT family transporter
1.343	0.0224792	+	0.0406205	323.31	28	1	A0A5F0IA76	S9 family peptidase
1.352	0.00321895	+	0.0112211	187.4	18	18	A0A653ITB0	Flavin-containing monooxygenase
1.353	0.0287719	+	0.0495367	44.651	5	5	A0A410XNT2	Glutamine amidotransferase
1.355	0.00433708	+	0.0113148	113.66	10	9	C5CCE8	Guanylate kinase
1.358	0.0247219	+	0.0430894	35.416	9	0	A0A562FNZ6	Coenzyme PQQ synthesis protein D (PqqD)
1.36	0.00914307	+	0.0201635	203.99	19	5	A0A031I8L4	L-cysteine:1D-myo-inositol 2-amino-2-deoxy-alpha-D-glucopyranoside ligase
1.367	0.0111396	+	0.0228902	246.17	24	2	A0A4Y8PLE8	WYL domain-containing protein yunnanensis
1.371	0.00515974	+	0.0126612	153.05	18	3	A0A5E8Q9Q0	Exodeoxyribonuclease 7 large subunit
1.372	0.0182351	+	0.0352148	12.922	6	2	A0A653J2G6	D-inositol 3-phosphate glycosyltransferase
1.375	0.00508641	+	0.012874	25.868	5	5	C5C8H1	Thymidine kinase
1.384	0.00135854	+	0.0104483	175.82	9	9	A0A562FPE1	ATP-dependent Clp protease proteolytic subunit
1.399	0.00445843	+	0.0111091	147.82	13	0	A0A2N6REE2	WcbI domain-containing protein
1.411	0.000122655	+	0.00415385	323.31	19	19	A0A4Y8PLZ6	Choline oxidase yunnanensis
1.413	0.0203695	+	0.0368772	57.33	8	3	A0A031HT08	Phosphoglycerate mutase family protein
1.417	0.0110958	+	0.0229565	257.51	12	12	A0A410XSN7	Dipeptidase
1.42	0.0268611	+	0.0448811	89.412	12	12	A0A031GTE9	Purine nucleoside phosphorylase
1.42	0.0120697	+	0.0243352	74.944	16	16	A0A5F0I8A8	SMP-30/gluconolactonase/LRE family protein
1.427	0.00214961	+	0.0122013	59.329	7	7	A0A031GQ58	Serine/threonine protein phosphatase
1.43	0.000302179	+	0.0102857	62.144	10	4	C5CBP3	Superoxide dismutase
1.432	0.000683082	+	0.00935211	46.291	5	4	A0A2N6RJA9	Phosphatidylinositol kinase
1.434	0.00107963	+	0.00930526	129.62	11	1	A0A5F0I9K7	Formaldehyde dehydrogenase, glutathione-independent
1.436	0.0145261	+	0.029323	178.33	13	4	A0A5E8QEM4	Aspartate aminotransferase
1.436	0.000549638	+	0.00911475	260.31	21	21	A0A5F0I7M5	4-aminobutyrate--2-oxoglutarate transaminase
1.44	0.00435228	+	0.0112627	8.0911	8	6	A0A4U1L0F9	Uncharacterized protein
1.447	0.0169367	+	0.0337842	5.4071	2	1	A0A5F0I9Y6	DUF3000 domain-containing protein
1.454	0.00483514	+	0.012313	110.27	8	1	A0A132HCD9	DNA-binding protein
1.459	0.00891311	+	0.0202051	119.65	9	6	A0A031IFI6	Zn_protease domain-containing protein
1.461	0.00416289	+	0.0115829	323.31	15	0	D3LNE8	Mycothiol-dependent formaldehyde dehydrogenase
1.466	0.0236719	+	0.0418595	126.03	14	0	A0A653M1B1	Putative oxidoreductase
1.471	0.0159113	+	0.0318515	16.642	3	3	A0A6N4FAK5	D-aminoacyl-tRNA deacylase
1.471	0.0268243	+	0.0449688	201.28	12	6	A0A653IRU5	Alanine dehydrogenase
1.472	0.0237869	+	0.0419424	24.805	8	0	A0A653NS97	Uncharacterized oxidoreductase YdgJ
1.476	0.0160657	+	0.032	163.55	48	4	A0A5E8QD70	Chaperone protein DnaK
1.476	0.000954318	+	0.00982222	314.22	18	3	A0A653IXU2	1,4-dihydroxy-2-naphthoyl-CoA synthase
1.481	0.0290465	+	0.049954	57.594	11	1	C5C7B4	Protein-tyrosine-phosphatase
1.482	0.0170879	+	0.033852	138.27	13	1	D3LR76	NAD dependent epimerase/dehydratase family protein
1.484	0.0166385	+	0.0338244	323.31	30	1	A0A653IXM7	Glutaryl-CoA dehydrogenase
1.492	0.0101084	+	0.0208193	73.867	14	9	A0A031H050	Tryptophan synthase beta chain
1.497	0.0288063	+	0.0496802	64.982	6	6	A0A6N4FAU7	Isopentenyl-diphosphate Delta-isomerase
1.499	0.00166865	+	0.0121504	323.31	23	23	A0A1M7AKN8	Pyruvate dehydrogenase (Quinone)
1.499	0.00285238	+	0.0112486	238.79	23	14	A0A653ISM3	5-carboxymethyl-2-hydroxymuconate semialdehyde dehydrogenase
1.503	0.0168083	+	0.0337157	323.31	11	11	A0A4U1MC43	Aldo/keto reductase
1.504	0.002605	+	0.0112139	19.003	7	7	A0A2N6RP12	Uncharacterized protein
1.508	0.00485235	+	0.0122597	55.572	10	10	A0A031GWL1	Uncharacterized protein
1.508	0.000912958	+	0.0101609	220.69	20	1	A0A031IEK1	M18 family aminopeptidase
1.508	0.0147285	+	0.0294087	290.96	16	1	A0A4Y8PIJ2	3-hydroxyacyl-CoA dehydrogenase yunnanensis
1.512	0.0212631	+	0.0393534	236.84	14	14	A0A5E8QGG5	Nif3-like dinuclear metal center hexameric protein
1.516	0.00385219	+	0.0116219	323.31	56	13	A0A2N6RSH2	NDP-hexose 4-ketoreductase
1.517	0.0015429	+	0.0112063	70.743	7	1	C5C7W4	Thioredoxin
1.518	0.00716015	+	0.0175658	129.97	18	18	A0A653J3L8	Adenylate cyclase
1.522	0.0166759	+	0.0338789	323.31	19	17	A0A031I437	Aminomethyltransferase
1.531	0.00225361	+	0.0119753	90.24	4	1	A0A509Y3I5	Phosphoribosyl-AMP cyclohydrolase
1.537	0.00688895	+	0.0159851	80.523	6	6	A0A2I1XU89	Thioesterase
1.546	0.0194524	+	0.0365663	134.22	10	10	A0A1M7A6U4	Mannose-6-phosphate isomerase
1.553	0.000248217	+	0.00830769	222.41	15	15	A0A6N4F6S7	DUF21 domain-containing protein
1.554	0.00153437	+	0.011296	212.56	12	11	D3LPA2	Putative thioredoxin-disulfide reductase
1.556	0.0216074	+	0.0395289	18.7	11	1	A0A1M7ABK6	Glutathione-independent formaldehyde dehydrogenase
1.559	0.01577	+	0.03201	323.31	31	31	A0A4Y8PMY3	Catalase yunnanensis
1.562	0.00909176	+	0.0203556	323.31	21	2	A0A031H3E9	Aldehyde dehydrogenase (NAD) family protein
1.573	0.0114133	+	0.0235909	16.845	2	2	A0A4Y8PMC6	Uncharacterized protein yunnanensis
1.579	0.00174121	+	0.0118824	118.91	12	12	A0A1R4J5P6	NADH:flavin oxidoreductases, Old Yellow Enzyme family
1.587	0.00208787	+	0.0122785	323.31	18	16	A0A031IAD4	Acetyl-CoA C-acetyltransferase
1.592	0.00637209	+	0.01527	318.46	23	0	A0A6N4F867	Urocanate hydratase
1.594	0.0206871	+	0.0377652	14.475	17	1	A0A4Y8PKI8	ATP-grasp domain-containing protein yunnanensis
1.599	0.015622	+	0.03185	238.18	15	15	A0A5E8QGF7	Histidine ammonia-lyase
1.61	0.000481408	+	0.00942373	26.446	8	0	A0A6N4FBG5	Peptidyl-arginine deiminase
1.613	0.000634576	+	0.00976471	206.63	8	8	A0A562G4L0	2,5-diketo-D-gluconate reductase A
1.615	0.019987	+	0.0364967	3.8898	2	2	A0A6N4C0Z4	Tat (Twin-arginine translocation) pathway signal sequence (Fragment)
1.619	0.000952905	+	0.00993258	159.95	15	0	A0A031GMY1	3-oxoacyl-[acyl-carrier protein] reductase
1.62	0.0138697	+	0.0274286	16.245	18	1	A0A5F0I9H6	DUF4032 domain-containing protein
1.625	0.0018684	+	0.0128333	323.31	32	7	A0A4Y8PLX1	M3 family peptidase yunnanensis
1.631	8.03358e-05	+	0.006	23.299	10	10	A0A562FU81	Urocanate hydratase
1.633	0.0114711	+	0.0235241	138.75	10	10	A0A509Y4I0	Agmatinase
1.633	0.00853062	+	0.020449	5.5387	3	3	A0A1M7B5T3	Uncharacterized protein
1.635	0.00381261	+	0.0117387	323.31	32	29	A0A031H7A0	M13 family metallopeptidase
1.645	0.00911466	+	0.0202911	46.351	4	3	A0A5F0I6M5	Lactoylglutathione lyase
1.654	0.00231926	+	0.0117576	323.31	21	5	A0A653IS58	Oxaloacetate decarboxylase
1.665	0.01738	+	0.0342222	323.31	15	15	A0A653IRL3	Beta-ketoadipyl-CoA thiolase
1.665	0.00326957	+	0.0111623	323.31	56	3	A0A4Y8PLW4	Pyruvate carboxylase yunnanensis
1.667	0.0242443	+	0.0422694	323.31	24	3	A0A5E8QQL0	Alpha-D-glucose phosphate-specific phosphoglucomutase
1.674	0.010443	+	0.0212418	61.675	9	2	A0A653PZD2	ABC transporter permease
1.684	0.00551223	+	0.0123052	5.323	20	0	A0A509Y5G1	3,4-dihydroxyphenylacetate 2,3-dioxygenase
1.693	0.00510345	+	0.0128201	28.786	8	8	A0A085E015	Ferritin
1.693	0.00188152	+	0.0125714	207.78	13	4	A0A509Y333	Glutamate ABC transporter substrate-binding protein
1.705	0.00119546	+	0.00969231	192.66	14	14	A0A5E8QFG6	N-acetyltransferase
1.706	0.00723583	+	0.0178799	206.03	11	11	A0A653IWI6	MarR family transcriptional regulator
1.714	0.0194456	+	0.0366486	108.04	12	0	A0A1M6ZNI8	ABC-2 type transport system ATP-binding protein
1.718	0.00970681	+	0.0211677	54.076	9	8	A0A031H077	Cell envelope-like function transcriptional attenuator common domain protein
1.718	0.00570845	+	0.012063	25.6	4	4	D3LPQ2	L-ectoine synthase
1.723	0.00414736	+	0.0116381	47.924	20	0	A0A031HYL1	Aldehyde dehydrogenase (NAD) family protein
1.727	0.000395651	+	0.00881633	164.66	15	1	C5C7U3	SSU ribosomal protein S6P modification protein
1.736	0.00188355	+	0.0124865	141.34	8	0	A0A509Y4H3	Protein-disulfide isomerase
1.741	0.00379084	+	0.011798	323.31	23	1	A0A5F0I5P1	ABC transporter substrate-binding protein
1.751	0.000105733	+	0.00490909	51.159	13	1	A0A653J368	GTP pyrophosphokinase
1.754	0.0184964	+	0.0356789	86.535	3	3	A0A5F0IAN1	RNA-binding S4 domain-containing protein
1.754	0.0148478	+	0.0297698	71.409	9	2	C5CAB6	3-isopropylmalate dehydrogenase
1.758	0.00494051	+	0.0121545	106.63	10	10	A0A562FVX5	Uncharacterized protein
1.772	0.0248361	+	0.0428283	206.79	28	0	A0A4Y8PLQ5	NADPH-dependent 2,4-dienoyl-CoA reductase yunnanensis
1.781	0.0185301	+	0.0355973	135.8	12	12	A0A031G8N2	ATP-grasp superfamily enzyme
1.788	0.00229265	+	0.0118293	46.104	13	2	A0A132HQ13	Putative phenylalanine aminotransferase
1.796	0.0109768	+	0.0227953	5.3713	2	2	D3LQV4	3-dehydroquinate dehydratase
1.797	0.0116545	+	0.0246102	128.89	8	6	A0A653IRN2	GntR family transcriptional regulator
1.803	0.0137896	+	0.0273067	199.72	9	1	A0A1M7AA05	Phosphoglycerate dehydrogenase
1.812	0.00450875	+	0.0109596	323.31	19	0	A0A6N4C5S1	Acetyl-CoA acetyltransferase
1.833	6.60824e-05	+	0.00771429	143.42	10	10	A0A085E0T8	NAD(P)-dependent oxidoreductase
1.846	0.010047	+	0.0207173	87.802	11	11	A0A562G3T9	3-oxoadipate CoA-transferase alpha subunit
1.859	0.00875328	+	0.0203672	68.366	7	7	A0A031H793	bPH_2 domain-containing protein
1.862	0.00169222	+	0.0119704	68.144	7	7	C5CAT3	Peptide methionine sulfoxide reductase MsrA
1.862	0.00187271	+	0.0126575	123.7	10	8	A0A562FVN5	Adenine-specific DNA-methyltransferase
1.869	3.48686e-05	+	0.0154286	308.9	20	0	A0A6N4FIG8	3,4-dihydroxyphenylacetate 2,3-dioxygenase
1.871	0.0055278	+	0.012256	24.553	16	1	A0A6N4FIN7	M18 family aminopeptidase
1.873	0.0108103	+	0.0224451	323.31	20	20	A0A0C2MFT3	DNA-binding response regulator
1.876	0.00693938	+	0.0158088	58.313	11	1	A0A653IZT4	N-acetyltransferase
1.878	0.00952129	+	0.0206106	323.31	36	0	A0A5E8QGB1	Catalase
1.89	0.0171019	+	0.0337714	194.36	14	4	A0A5E8QEW2	Uncharacterized protein
1.908	0.00180914	+	0.011461	63.053	14	14	A0A031GZ94	Histidine kinase
1.908	0.00195203	+	0.0128477	120.27	10	0	A0A4Y8PMX4	Formimidoylglutamase yunnanensis
1.908	0.00131032	+	0.0107257	323.31	19	0	A0A6N4F9H2	TIGR01777 family protein
1.909	0.00287233	+	0.0111868	60.911	8	7	D3LQZ5	Transcriptional regulator, GntR family
1.91	0.00664315	+	0.0158642	38.718	54	1	A0A509Y394	Pyruvate carboxylase
1.914	0.000763641	+	0.00851282	99.792	9	9	C5C8A9	Uncharacterized protein
1.928	0.00507127	+	0.0129283	45.112	11	11	A0A031GN67	GDSL-like protein
1.935	0.00665564	+	0.0157453	113.03	7	4	A0A031HYI7	N5-carboxyaminoimidazole ribonucleotide mutase
1.948	0.0113956	+	0.023396	85.302	9	1	A0A4Y8PI47	Lsr2 family protein yunnanensis
1.949	0.0073994	+	0.0176923	24.943	6	6	A0A031GVR3	ABC transporter, permease protein
1.956	0.000699305	+	0.00922222	323.31	20	1	A0A5E8QG57	Enoyl-CoA hydratase/isomerase family protein
1.968	0.0221356	+	0.0403806	56.686	8	3	A0A5F0IAG4	MarR family transcriptional regulator
1.989	0.000870919	+	0.0104	277.1	21	1	A0A6N4FHA7	Dipeptide ABC transporter ATP-binding protein
1.996	0.0130672	+	0.0257692	78.634	12	12	A0A1M7AJD2	Glutaryl-CoA dehydrogenase
2.002	0.00240203	+	0.0115476	323.31	36	0	A0A5F0IBK0	Glycine dehydrogenase (decarboxylating)
2.01	0.00972261	+	0.0211022	323.31	15	6	A0A031HMU6	ABC-type uncharacterized transport system, periplasmic component
2.014	0.0072702	+	0.0178169	323.31	44	1	A0A5E8QFG8	Uncharacterized protein
2.028	0.00985479	+	0.020908	30.107	7	7	A0A031IHQ0	Acyltransferase
2.054	0.00310191	+	0.0114011	50.433	5	5	A0A562G4I2	Putative hydrolase of the HAD superfamily
2.057	0.00109313	+	0.00920833	278.66	17	2	A0A6N4FBI3	Alcohol dehydrogenase catalytic domain-containing protein
2.065	0.00407629	+	0.0113398	323.31	28	1	A0A6N4C449	Methylcrotonoyl-CoA carboxylase
2.072	0.0256265	+	0.043896	42.559	18	0	A0A1R4K9B9	Cell division inhibitor
2.097	0.00297005	+	0.011587	43.434	10	10	A0A5F0IBM9	Flavohemoglobin
2.099	0.00526667	+	0.0126091	231.6	12	12	A0A2N6RL63	Mak_N_cap domain-containing protein
2.118	0.0122453	+	0.0242	323.31	52	0	A0A2N6RI12	1-pyrroline-5-carboxylate dehydrogenase
2.15	0.0131443	+	0.0259945	29.508	3	2	A0A1M7EMV5	LysM domain-containing protein (Fragment)
2.163	0.00655953	+	0.0155606	24.561	6	6	A0A1R4I995	4-carboxymuconolactone decarboxylase domain/alkylhydroperoxidase AhpD family core domain protein
2.166	0.00273208	+	0.0115682	2.5827	3	3	D3LNH7	S4 domain protein
2.173	0.000290057	+	0.00790244	141.78	9	8	D3LM35	Luciferase family oxidoreductase, FMN-dependent, PP_0088 family
2.186	0.000397413	+	0.00864	112.4	11	11	A0A5F0I9F7	Peptide-methionine (R)-S-oxide reductase
2.208	0.000151198	+	0.00372414	187.21	16	16	A0A4Y1LNT2	Aldo/keto reductase
2.224	0.00912318	+	0.0202271	103.5	6	6	A0A031GJY3	Ankyrin repeat protein
2.238	0.000355383	+	0.0096	234.33	21	2	A0A6N4F8T2	Acetyl/propionyl-CoA carboxylase subunit alpha
2.254	0.00140008	+	0.0111864	138.15	6	6	A0A031H243	MBL fold metallo-hydrolase
2.289	0.00227801	+	0.0119018	175.69	9	9	A0A1R4IWQ1	Hydroxymethylglutaryl-CoA lyase
2.292	0.0190282	+	0.0357652	15.891	5	5	D3LL64	Uncharacterized protein
2.31	0.0053311	+	0.0125574	19.852	20	2	A0A4Y8PMM5	Enoyl-CoA hydratase/isomerase family protein yunnanensis
2.327	0.0160635	+	0.032079	285.41	15	4	A0A5F0I8L9	Acyl-CoA dehydrogenase
2.337	0.000616917	+	0.00991045	323.31	25	5	A0A509Y5T1	AMP-binding protein
2.419	0.00137242	+	0.010359	82.006	7	5	A0A085E174	MaoC family dehydratase
2.43	0.00748181	+	0.0176307	13.831	5	5	A0A132HXU5	N-alpha-acetyl-L-2,4-diaminobutyric acid deacetylase
2.453	0.000975069	+	0.00971429	71.271	10	10	A0A031H457	Mutator family transposase
2.476	0.00115298	+	0.0099802	111.67	13	11	A0A509Y4M5	Enoyl-CoA hydratase
2.48	0.00183965	+	0.0121408	226.8	15	0	A0A6N4FB85	AMP-binding protein
2.523	0.00158754	+	0.0116	46.293	9	9	A0A653IXE4	Acetyltransferase
2.524	0.00142117	+	0.0110924	7.4586	13	0	A0A5F0I7S2	SDR family oxidoreductase
2.634	0.00119837	+	0.00950943	323.31	21	21	A0A031I772	Citrate synthase
2.702	0.00196843	+	0.0127632	323.31	28	26	A0A031I5N2	2-methylcitrate dehydratase 2
2.703	0.0113177	+	0.0234629	323.31	25	21	A0A4Y8ZJ73	Aldehyde dehydrogenase family protein endophyticus
2.769	0.000829519	+	0.00949398	60.295	9	9	A0A4U1MBX8	ABC transporter permease
2.818	0.0176795	+	0.034445	38.491	7	7	A0A653IUN0	PAC2 family
2.818	0.00887073	+	0.0201036	65.555	7	7	D3LNP8	Hydrolase, alpha/beta domain protein
2.846	0.000129265	+	0.004	176.55	11	9	A0A562FSM2	Methylisocitrate lyase
2.895	0.00410739	+	0.01175	323.31	26	22	A0A2N6RFG1	3-hydroxyacyl-CoA dehydrogenase
2.919	0.00016075	+	0.0036	20.824	3	1	C5C8E7	Nicotinamidase-like amidase
2.998	0.00109743	+	0.0091134	293.8	14	0	A0A031HL62	Acetyl-CoA C-acetyltransferase
3.013	0.0241112	+	0.0424426	12.114	50	0	A0A5E8QD22	1-pyrroline-5-carboxylate dehydrogenase
3.022	0.000311568	+	0.0100465	323.31	14	14	A0A031I2T4	3-hydroxyacyl-CoA dehydrogenase
3.03	3.32879e-05	+	0.0216	105.83	8	0	A0A4U1LCK4	Thiamine-phosphate synthase
3.052	0.00422537	+	0.0114742	137.43	28	1	A0A4Y8PIB8	Propionyl-CoA synthetase yunnanensis
3.058	0.0263136	+	0.0450178	70.499	8	8	A0A562G4K9	Uncharacterized protein
3.145	0.000246163	+	0.00852632	104.61	7	7	A0A509Y5C1	Acetyl-CoA C-acetyltransferase
3.198	0.015441	+	0.0314673	6.4093	3	3	A0A653J3V1	Antitoxin
3.321	0.0129725	+	0.0258402	166.69	9	1	D3LMU4	Tat pathway signal sequence domain protein
3.37	0.0117555	+	0.0244719	197.97	15	0	A0A410XQG4	Acyl-CoA dehydrogenase
3.518	0.00334601	+	0.0111042	121.97	11	11	D3LR83	ABC transporter, ATP-binding protein
3.594	0.00433319	+	0.0113674	14.35	29	0	A0A4Y8PN80	AMP-dependent synthetase yunnanensis
3.603	0.00154998	+	0.0110312	10.926	9	1	A0A4Y8X379	Acetyl-coenzyme A synthetase flavus 384602
3.721	0.0137613	+	0.0270481	12.744	20	0	A0A653IWJ3	Pyridine nucleotide-disulfide oxidoreductase
3.797	0.00460034	+	0.0108142	127.66	6	6	A0A5F0I6S6	Uncharacterized protein
3.868	0.000464019	+	0.00958621	17.834	5	1	A0A5F0I9B7	Uncharacterized protein
4.024	0.000798847	+	0.00985	323.31	15	8	A0A5F0IA94	3-hydroxyisobutyrate dehydrogenase
4.065	0.00735139	+	0.0177544	41.478	3	1	A0A6N4C3Z1	Uncharacterized protein
4.074	0.0253778	+	0.0436386	84.379	9	8	A0A031IE58	Siderophore-interacting FAD-binding domain protein
4.089	7.26371e-05	+	0.00675	46.325	4	4	A0A653QYW6	Immunoglobulin A1 protease
4.129	0.0014599	+	0.0116694	323.31	20	0	A0A1M7AJU5	Methylmalonate-semialdehyde dehydrogenase [acylating]
4.188	0.00186485	+	0.0129231	323.31	29	0	C5C8P4	Acyl-CoA synthetase/AMP-acid ligase
4.257	0.0258416	+	0.0441275	152.5	22	0	A0A5F0IB54	3-hydroxyacyl-CoA dehydrogenase
4.592	0.000555541	+	0.00896774	61.777	7	7	D3LRW4	ABC transporter, ATP-binding protein
4.776	0.00703978	+	0.0166906	8.7793	16	1	A0A410XQN2	Acetoin utilization protein AcuC
5.147	0.0233002	+	0.0414802	24.198	4	4	A0A562FV44	Lysine N-acyltransferase MbtK
5.59	0.00885119	+	0.0201688	64.027	13	0	A0A6N4FER7	Histidinol dehydrogenase
5.601	0.00115019	+	0.01008	146.61	15	0	A0A031H1P4	AMP-binding enzyme
5.966	0.00252874	+	0.0114118	27.064	4	4	A0A5F0I6D3	2-amino-4-hydroxy-6-hydroxymethyldihydropteridine pyrophosphokinase
6.665	0.00773347	+	0.0178824	32.527	9	1	A0A4Y8PI91	Uncharacterized protein yunnanensis
7.37	0.00870925	+	0.0205695	66.247	5	5	A0A132HU52	Uncharacterized protein
7.597	0.000161938	+	0.00348387	260.69	9	0	A0A1M7BJU6	Thiamine transport system substrate-binding protein
8.088	1.74888e-05	+	0.054	168.48	15	15	A0A562G4V4	Adenylyltransferase/sulfurtransferase
9.604	0.000169594	+	0.00327273	89.018	8	8	A0A031GGI2	ABC transporter, ATP-binding protein
10.166	0.000383756	+	0.009	167.95	11	11	A0A4Y8PNI0	DASS family sodium-coupled anion symporter yunnanensis
11.019	9.12816e-05	+	0.0054	125.09	12	12	A0A5F0I7X1	Thiazole synthase
12.985	0.0100613	+	0.0206545	16.417	14	1	A0A5E8QD12	Acetyl-CoA C-acyltransferase
15.672	0.000422149	+	0.00830769	56.271	5	5	A0A653ISJ3	Sulfur carrier protein ThiS
15.745	0.000166326	+	0.003375	2.3655	2	1	A0A4Y8X2Y3	Enoyl-CoA hydratase/isomerase family protein flavus 384602
16.647	4.51269e-05	+	0.012	6.7681	9	0	A0A5F0IBK1	Thiamine ABC transporter substrate-binding protein
20.017	0.0242064	+	0.0423558	176.25	20	20	A0A653ISZ0	Siderophore biosynthesis protein, IucA/IucC family
69.008	0.00163976	+	0.0114242	97.71	16	2	A0A6N4F7R1	FAD-dependent oxidoreductase
69.629	0.000171987	+	0.00317647	11.675	31	1	A0A4P8HG52	Phosphomethylpyrimidine synthase
84.909	5.9283e-05	+	0.009	106.74	32	1	A0A5F0I820	Phosphomethylpyrimidine synthase
268.557	4.81711e-06	+	0	323.31	34	0	A0A6N4FDS1	Phosphomethylpyrimidine synthase
