# Supplementary material for: Epinephrine Affects Ribosomes, Cell Division, and Catabolic Processes in Micrococcus luteus Skin Strain C01: Revelation of the Conditionally Extensive Hormone Effect Using Orbitrap Mass Spectrometry and Proteomic Analysis
Source: Microorganisms. 2023 Aug 29;11(9):2181. doi: 10.3390/microorganisms11092181 (PMC10535722; doi:10.3390/microorganisms11092181)
Supplement: Supplementary file 1 [file microorganisms-11-02181-s001.zip › supplementary tables/Table S5.xlsx]

## Sheet: Лист1
Fold change	Student's T-test p-value	Student's T-test Significant	Student's T-test q-value	Andromeda score	Peptides	Unique peptides	Majority protein IDs	Protein name
0.0163153	4.63242e-05	+	0	9.5445	22	3	A0A4P8HJK2	DUF885 domain-containing protein
0.0348442	0.00310755	+	0.0122885	3.3273	17	0	A0A1M6ZAN5	Sulfurtransferase
0.0413141	0.000350511	+	0.006	32.143	14	0	A0A4P8HJE0	FAD-dependent oxidoreductase
0.0488735	0.001446	+	0.00571831	97.71	16	2	A0A6N4F7R1	FAD-dependent oxidoreductase
0.0613857	0.000459266	+	0.00523944	11.675	31	1	A0A4P8HG52	Phosphomethylpyrimidine synthase
0.0639662	0.014851	+	0.025808	36.91	5	2	A0A4Y8X2B6	Dyp-type peroxidase
0.0668846	0.00015184	+	0	56.271	5	5	A0A653ISJ3	Sulfur carrier protein ThiS
0.0678532	0.000600517	+	0.00413333	110.38	2	2	A0A4Y8ZDI0	Uncharacterized protein (Fragment)
0.0720603	0.00494672	+	0.0182835	6.7681	9	0	A0A5F0IBK1	Thiamine ABC transporter substrate-binding protein
0.0757393	0.0248574	+	0.0412881	303.71	16	16	A0A2N6RLR5	L-lysine N6-monooxygenase MbtG
0.0776866	0.000251988	+	0.00476923	125.09	12	12	A0A5F0I7X1	Thiazole synthase
0.0871741	0.00274425	+	0.0108	168.48	15	15	A0A562G4V4	Adenylyltransferase/sulfurtransferase
0.0877336	0.000443042	+	0.00531429	20.706	4	4	A0A1R4IRH1	Predicted biotin repressor from TetR family
0.089773	0.00689891	+	0.0197124	323.31	34	0	A0A6N4FDS1	Phosphomethylpyrimidine synthase
0.101869	0.0173522	+	0.0291106	16.495	2	1	A0A1R4IGC6	MBL fold metallo-hydrolase
0.102176	0.000334746	+	0.00406557	260.69	9	0	A0A1M7BJU6	Thiamine transport system substrate-binding protein
0.123139	4.58318e-05	+	0	2.9252	28	0	A0A378NN38	Maltooligosyl trehalose synthase
0.123763	0.00610514	+	0.0180138	2.4264	21	1	A0A5E8QA42	ABC transporter ATP-binding protein
0.123962	0.0128091	+	0.0235176	5.6145	5	1	A0A653NQQ6	Uncharacterized protein
0.127393	0.0223132	+	0.0378012	18.272	10	0	A0A378NGS6	NUDIX domain
0.131901	0.000477	+	0.00489474	25.874	7	1	A0A562FX01	Peptidoglycan glycosyltransferase
0.150342	0.00542283	+	0.0179631	106.74	32	1	A0A5F0I820	Phosphomethylpyrimidine synthase
0.152833	0.00964202	+	0.0213782	24.618	12	0	A0A6N4F9C5	Amidase
0.1553	0.00478313	+	0.0180155	6.8981	1	1	A0A5F0I9G6	Uncharacterized protein
0.162695	0.0210906	+	0.0351102	66.247	5	5	A0A132HU52	Uncharacterized protein
0.164019	0.00297232	+	0.0116162	63.56	9	3	A0A2N6RRZ2	LLM class flavin-dependent oxidoreductase
0.167314	0.0155204	+	0.0257849	2.635	36	0	A0A031I3D1	Glycine dehydrogenase (decarboxylating)
0.168044	0.000974126	+	0.00383607	323.31	26	22	A0A2N6RFG1	3-hydroxyacyl-CoA dehydrogenase
0.169628	0.00460943	+	0.0178814	84.379	9	8	A0A031IE58	Siderophore-interacting FAD-binding domain protein
0.17332	0.00839458	+	0.0212663	105.92	6	4	A0A653IS40	3-oxoacid CoA-transferase subunit B
0.192129	0.0117164	+	0.0221649	17.709	7	0	A0A5F0I9T0	DUF4921 family protein
0.195166	0.00200366	+	0.00836364	62.645	4	4	D3LRI9	Rho_N domain-containing protein
0.196672	0.0134981	+	0.0241546	86.533	1	1	D3LSF8	Uncharacterized protein
0.198281	0.00300569	+	0.0114428	18.767	7	1	D3LNP1	ATP-dependent Clp protease proteolytic subunit
0.199998	0.000765879	+	0.00454369	52.899	18	0	A0A653LS22	Putative phosphomannomutase
0.205832	0.000143591	+	0	323.31	15	15	A0A653IRL3	Beta-ketoadipyl-CoA thiolase
0.210399	0.000857995	+	0.00417857	57.73	7	0	A0A5E8QBF8	Thiamine_BP domain-containing protein
0.211147	0.0036083	+	0.0133392	71.766	1	1	D3LQR2	Tad domain-containing protein
0.212031	4.11284e-05	+	0	87.802	11	11	A0A562G3T9	3-oxoadipate CoA-transferase alpha subunit
0.215885	0.00442199	+	0.0167541	33.022	15	1	A0A562FNC6	Glutamine synthetase
0.217451	0.000137681	+	0	323.31	23	23	A0A031HM56	Glutamate dehydrogenase
0.225742	5.6664e-05	+	0	147.41	5	5	A0A031GDX8	Uncharacterized protein
0.228339	0.0014716	+	0.00654545	62.112	6	6	A0A653IP62	Acyl-CoA hydrolase
0.23054	0.000523595	+	0.00465	65.029	5	5	D3LMQ6	Putative neutral zinc metallopeptidase
0.230779	0.000754535	+	0.00364706	231.6	12	12	A0A2N6RL63	Mak_N_cap domain-containing protein
0.231167	0.0161272	+	0.0283167	127.66	6	6	A0A5F0I6S6	Uncharacterized protein
0.23483	0.00444722	+	0.0170526	21.932	6	1	A0A031GH91	MBL fold metallo-hydrolase
0.235851	0.0154494	+	0.0256184	59.341	1	1	A0A562FVI3	Uncharacterized protein
0.239244	0.0119562	+	0.0226154	32.25	1	1	A0A6N4FHY7	Uncharacterized protein
0.239548	0.0149618	+	0.0260374	89.018	8	8	A0A031GGI2	ABC transporter, ATP-binding protein
0.242422	5.86634e-05	+	0	91.883	10	3	A0A5F0IAP2	Acyl-CoA dehydrogenase
0.242782	0.000904722	+	0.004	13.521	5	5	A0A5F0IAZ6	ATP-binding protein
0.246043	0.0276508	+	0.0433237	1.7922	2	2	D3LQS1	Transporter, major facilitator family protein
0.246825	0.0108455	+	0.0215873	9.7395	10	1	A0A031G8I6	Isoprenyl transferase
0.250916	0.00439391	+	0.0158025	60.295	9	9	A0A4U1MBX8	ABC transporter permease
0.258785	2.22365e-05	+	0	137.43	28	1	A0A4Y8PIB8	Propionyl-CoA synthetase
0.262608	0.000944111	+	0.00393277	323.31	21	21	A0A031I772	Citrate synthase
0.264216	0.000227007	+	0.00516667	110.27	8	1	A0A132HCD9	DNA-binding protein
0.272678	0.0187586	+	0.0317305	43.763	13	0	A0A4Y8PK06	TatD family deoxyribonuclease
0.276671	0.000782397	+	0.00445714	70.743	7	1	C5C7W4	C5C7W4_MICLC Thioredoxin
0.277657	0.0205004	+	0.0340243	55.779	8	7	A0A4Y8PK44	Four-helix bundle copper-binding protein
0.279452	0.000563844	+	0.00453659	201.89	17	17	A0A5F0I7C3	Ribonucleoside-diphosphate reductase subunit beta
0.280333	0.000162789	+	0	5.7995	13	1	A0A562FU75	Mycothiol acetyltransferase
0.280888	0.006027	+	0.0182021	63.339	6	6	A0A5F0IBK4	Dienelactone hydrolase family protein
0.285146	0.0040109	+	0.0141207	67.211	11	10	A0A5F0I7Y0	Acyl-CoA hydrolase
0.28758	0.00805338	+	0.0209249	54.709	11	4	A0A653IPQ6	Putative membrane protein
0.292309	0.00155132	+	0.00728767	25.6	4	4	D3LPQ2	L-ectoine synthase
0.298252	0.000309827	+	0.00413333	176.55	11	9	A0A562FSM2	Methylisocitrate lyase
0.301877	0.0137772	+	0.0241818	4.8333	9	0	A0A1M7CG89	MaoC like domain-containing protein
0.303613	0.00133777	+	0.0058	201.28	12	6	A0A653IRU5	Alanine dehydrogenase
0.304994	0.00125515	+	0.00610526	40.312	8	2	A0A562FU95	D-methionine transport system substrate-binding protein
0.305697	0.00216706	+	0.00952047	135.8	12	12	A0A031G8N2	ATP-grasp superfamily enzyme
0.306499	0.014518	+	0.0254024	323.31	14	0	A0A031IHD7	NAD dependent epimerase/dehydratase family protein
0.307289	0.0022109	+	0.00935632	323.31	24	3	A0A5E8QQL0	Alpha-D-glucose phosphate-specific phosphoglucomutase
0.307967	0.0056303	+	0.018087	21.141	2	1	A0A5F0IC76	Amino acid ABC transporter permease
0.308311	0.000410205	+	0.00555224	58.313	11	1	A0A653IZT4	N-acetyltransferase
0.309167	0.00179212	+	0.00807547	18.099	4	4	A0A4U1LWM5	Antibiotic biosynthesis monooxygenase
0.310942	0.0005703	+	0.00437647	113.76	33	0	A0A653LJL0	Dipeptidyl aminopeptidase/acylaminoacyl peptidase
0.313549	0.0103614	+	0.0214309	20.671	6	1	A0A132HV83	RutC family protein
0.314693	0.0202641	+	0.034302	27.142	10	0	A0A653IZW6	Copper (Cu(I)) transporter ATPase
0.315717	0.0132777	+	0.0240295	71.925	7	7	A0A5F0I9K3	N-acetyltransferase
0.316624	2.00706e-05	+	0	46.293	9	9	A0A653IXE4	Acetyltransferase
0.316679	0.000187855	+	0	138.75	10	10	A0A509Y4I0	Agmatinase
0.32069	0.0123624	+	0.0229898	1.4573	1	1	A0A653J2P5	Abi_C domain-containing protein
0.323163	0.0184089	+	0.0309407	9.2462	17	0	A0A6N4C3E1	Long-chain fatty acid--CoA ligase
0.323938	0.00648241	+	0.019165	45.112	11	11	A0A031GN67	GDSL-like protein
0.324781	0.00113578	+	0.0036	169.86	9	1	A0A2I1XRV3	Uncharacterized protein
0.330961	0.00806693	+	0.0212335	323.31	15	6	A0A031HMU6	ABC-type uncharacterized transport system, periplasmic component
0.331163	0.0155634	+	0.025726	126.03	7	7	C5CAV0	C5CAV0_MICLC Uncharacterized protein
0.334749	0.00724784	+	0.0197308	323.31	31	31	A0A4Y8PMY3	Catalase
0.335206	0.000595923	+	0.00417978	174.67	8	1	C5C846	C5C846_MICLC Universal stress protein UspA-like protein
0.339593	0.00167137	+	0.00833766	238.18	15	15	A0A5E8QGF7	Histidine ammonia-lyase
0.340917	0.00405387	+	0.0140601	69.548	3	3	D3LRQ4	3-phenylpropionate/cinnamic acid dioxygenase ferredoxin subunit
0.345167	0.00453912	+	0.0176707	42.559	18	0	A0A1R4K9B9	Cell division inhibitor
0.346824	0.00015828	+	0	138	7	1	A0A5F0IA97	Penicillin-binding protein 2
0.348651	0.00452172	+	0.0173548	92.199	10	8	A0A653IVI0	NH(3)-dependent NAD(+) synthetase
0.349866	0.0302421	+	0.048375	61.777	7	7	D3LRW4	ABC transporter, ATP-binding protein
0.351209	0.0126607	+	0.0230227	39.33	5	5	A0A562G4E5	Uncharacterized protein DUF4352
0.35187	0.0217379	+	0.0360711	44.688	7	7	A0A031I3K5	MarR family transcriptional regulator
0.353846	0.0152625	+	0.0257367	5.3713	2	2	D3LQV4	3-dehydroquinate dehydratase
0.354202	0.00588334	+	0.0180141	138.65	8	1	A0A562G510	Carbon starvation protein
0.356007	0.0033747	+	0.0122374	105.83	8	0	A0A4U1LCK4	Thiamine-phosphate synthase
0.356088	3.20991e-05	+	0	65.555	7	7	D3LNP8	Hydrolase, alpha/beta domain protein
0.357125	6.18775e-05	+	0	99.792	9	9	C5C8A9	C5C8A9_MICLC Uncharacterized protein
0.358954	0.000656177	+	0.00391579	323.31	28	26	A0A031I5N2	2-methylcitrate dehydratase 2
0.359542	0.0150746	+	0.0259163	184.78	16	0	A0A5E8QFH4	Acetolactate synthase
0.363792	0.00477888	+	0.0180856	21.231	3	3	A0A132HCR0	Uncharacterized protein
0.364846	0.0017481	+	0.00828387	121.97	11	11	D3LR83	ABC transporter, ATP-binding protein
0.368221	0.0102293	+	0.0214137	2.1651	7	0	A0A653TX18	Hydroxyacid dehydrogenase
0.373719	0.00709477	+	0.019521	126.03	14	0	A0A653M1B1	Putative oxidoreductase
0.376818	0.0275724	+	0.0430325	115.41	5	5	A0A2N6RJI6	UPF0336 protein CJ227_06335
0.380121	0.0248702	+	0.0412105	312.11	22	6	A0A4Y8PNX2	Dihydrolipoamide acetyltransferase component of pyruvate dehydrogenase complex
0.38138	0.0288087	+	0.0466833	49.858	4	0	A0A378NHQ5	Spermidine synthase
0.381631	0.00838501	+	0.0213294	323.31	29	0	C5C8P4	C5C8P4_MICLC Acyl-CoA synthetase/AMP-acid ligase
0.383957	0.0096696	+	0.0215754	162.59	15	15	A0A031GKT9	Phosphoglycerate mutase family protein
0.383993	0.00189338	+	0.00797516	278.66	17	2	A0A6N4FBI3	Alcohol dehydrogenase catalytic domain-containing protein
0.386193	0.0013025	+	0.00588406	38.374	6	6	A0A031GEK1	Putative phenylacetic acid degradation protein PaaD
0.387994	0.00743841	+	0.0191776	2.7	25	1	A0A509Y488	TIM barrel protein
0.388854	0.0200613	+	0.0337413	289.97	10	2	A0A562FSJ5	Putative intracellular protease/amidase
0.391345	0.031646	+	0.0495661	23.065	9	8	A0A031I6M8	Tyrosine recombinase XerD
0.393101	0.00871871	+	0.0213918	47.707	5	5	A0A509Y5Z8	Uncharacterized protein
0.3934	0.000827344	+	0.00437383	138.05	11	11	A0A031H3M5	Uncharacterized protein
0.394397	0.000294337	+	0.00450909	79.724	14	3	C5CC19	C5CC19_MICLC Alanine racemase
0.395427	0.00163534	+	0.00839216	133.34	9	9	A0A509Y670	Amidohydrolase
0.396605	0.00351774	+	0.0130045	132.45	5	5	A0A2N6RSN2	Polyisoprenoid-binding protein
0.396926	0.0081099	+	0.0211701	46.104	13	2	A0A132HQ13	Putative phenylalanine aminotransferase
0.397138	0.0199506	+	0.0339504	20.824	3	1	C5C8E7	C5C8E7_MICLC Nicotinamidase-like amidase
0.39804	0.000124286	+	0	192.66	14	14	A0A5E8QFG6	N-acetyltransferase
0.398504	0.0268716	+	0.0424436	36.572	6	1	A0A5E8QEQ6	Dolichyl-phosphate-mannose--protein mannosyltransferase
0.40354	0.000870716	+	0.00414159	129.62	11	1	A0A5F0I9K7	Formaldehyde dehydrogenase, glutathione-independent
0.403787	0.00726098	+	0.0196677	196.83	12	2	A0A031GG35	GroES-like protein
0.40448	0.000570709	+	0.00432558	323.31	11	11	A0A4U1MC43	Aldo/keto reductase
0.405086	0.00419601	+	0.0148136	43.434	10	10	A0A5F0IBM9	Flavohemoglobin
0.405336	0.0151334	+	0.0258561	12.807	19	1	A0A4Y9H8Q6	Catalase
0.405976	0.0262154	+	0.0414725	22.677	3	3	A0A653TK14	Lipoprotein-releasing system ATP-binding protein LolD 1
0.408586	0.0241682	+	0.040616	34.565	2	2	A0A562G4D2	Putative PurR-regulated permease PerM
0.409698	0.00420287	+	0.0147511	56.97	8	0	A0A653LU13	Inositol-1-monophosphatase
0.410331	0.00704864	+	0.0196482	187.21	16	16	A0A4Y1LNT2	Aldo/keto reductase
0.411649	4.79991e-05	+	0	323.31	30	1	A0A653IXM7	Glutaryl-CoA dehydrogenase
0.412075	0.00422982	+	0.0146276	323.31	22	22	A0A4Y9H892	Dyp-type peroxidase
0.413588	0.0287714	+	0.0465954	22.67	4	4	C5C734	C5C734_MICLC Uncharacterized protein
0.414061	0.00468208	+	0.0182275	102.92	12	12	A0A5F0I8A2	GntR family transcriptional regulator
0.414598	0.0105025	+	0.0213154	323.31	16	15	A0A031GBG9	Putative mycothione reductase
0.41493	0.0219858	+	0.0364173	79.466	7	1	C5CAE0	COAD_MICLC Phosphopantetheine adenylyltransferase
0.416029	0.000564768	+	0.00448193	138.15	6	6	A0A031H243	MBL fold metallo-hydrolase
0.41626	0.00573497	+	0.0181418	209.75	6	1	A0A4V5PZD3	DUF1461 domain-containing protein
0.419177	0.0132786	+	0.0239706	38.687	11	10	A0A031I845	SAM-dependent methyltransferase
0.423372	0.00309131	+	0.011165	152.5	22	0	A0A5F0IB54	3-hydroxyacyl-CoA dehydrogenase
0.42382	0.0298886	+	0.0483287	323.31	11	2	C5C750	C5C750_MICLC Mn-containing catalase
0.423934	0.00266583	+	0.0105161	261.88	13	3	A0A031H3N9	ABC transporter, solute-binding protein
0.425992	0.00153888	+	0.00733793	120.27	10	0	A0A4Y8PMX4	Formimidoylglutamase
0.427245	0.0284683	+	0.0463184	14.35	29	0	A0A4Y8PN80	AMP-dependent synthetase
0.42733	0.0115182	+	0.0222798	154.19	9	1	A0A5E8QHN8	Sirohydrochlorin cobaltochelatase
0.427454	0.000235174	+	0.00506122	111.67	13	11	A0A509Y4M5	Enoyl-CoA hydratase
0.431462	0.00559637	+	0.0181527	46.793	4	4	A0A653R2Q1	5-oxoproline transporter
0.431651	0.00127406	+	0.0060597	257.51	12	12	A0A410XSN7	Dipeptidase
0.432646	0.00962519	+	0.0214382	41.003	8	1	A0A2N6RED3	D-inositol 3-phosphate glycosyltransferase
0.432874	0.00870874	+	0.0214545	53.043	7	1	A0A1M7DNK5	Multifunctional fusion protein
0.433385	0.0180412	+	0.0304051	323.31	12	0	D3LKY2	L-asparaginase, thermolabile
0.434354	0.00161935	+	0.00856	71.409	9	2	C5CAB6	C5CAB6_MICLC 3-isopropylmalate dehydrogenase
0.435704	0.00947553	+	0.021209	123.7	10	8	A0A562FVN5	Adenine-specific DNA-methyltransferase
0.438513	0.000471376	+	0.00502703	323.31	20	1	A0A562FQG9	Cation diffusion facilitator CzcD-associated flavoprotein CzcO
0.442914	0.000308921	+	0.00420339	246.17	24	2	A0A4Y8PLE8	WYL domain-containing protein
0.447821	0.00738447	+	0.0194196	226.8	15	0	A0A6N4FB85	AMP-binding protein
0.447884	0.00437106	+	0.016	312.91	24	15	A0A4Y8PMH7	Aminopeptidase P family protein
0.449743	0.00370513	+	0.0137043	92.405	9	0	A0A2I1XSF8	Uncharacterized protein
0.451075	0.00519305	+	0.0183698	167.1	30	19	A0A562FW92	Superfamily II DNA/RNA helicases, SNF2 family
0.453402	0.00300374	+	0.0115	52.635	9	3	A0A562FU49	Uncharacterized protein
0.453447	0.00060126	+	0.00408791	323.31	19	1	A0A653T9U7	Serine/threonine-protein kinase
0.453513	0.00489242	+	0.0183538	199.29	12	12	A0A031HWZ4	2-dehydro-3-deoxygluconokinase
0.457595	0.00071718	+	0.00372	207.78	13	4	A0A509Y333	Glutamate ABC transporter substrate-binding protein
0.458951	0.0172751	+	0.0292375	268.65	16	4	A0A653IQT7	Inorganic diphosphatase
0.459305	0.00220222	+	0.00946512	323.31	33	3	A0A653LUS5	Uncharacterized protein
0.462373	0.00674577	+	0.0188477	139.77	13	13	A0A5E8QDW2	Beta sliding clamp
0.462614	0.00270504	+	0.0104599	40.209	5	3	C5CAX3	C5CAX3_MICLC DSBA-like thioredoxin
0.462935	0.00379032	+	0.013645	46.407	8	7	A0A031HU76	3-oxoadipate enol-lactonase
0.463207	0.0220318	+	0.0365894	85.917	4	4	D3LPS6	Uncharacterized protein
0.464709	0.00604507	+	0.0181389	141.78	9	8	D3LM35	Luciferase family oxidoreductase, FMN-dependent, PP_0088 family
0.466263	0.00512542	+	0.0185095	259.9	13	12	A0A562FK88	Hydroxymethylpyrimidine kinase
0.466568	0.00179145	+	0.00817834	190.63	15	3	A0A509Y5H1	Putative phenylalanine aminotransferase
0.46722	0.00262359	+	0.0106885	11.554	5	2	A0A4Y8X3G1	Anthranilate synthase component I
0.469303	0.0133699	+	0.0238537	237.75	7	7	A0A6N4C1A9	Sodium:alanine symporter
0.469466	0.00029536	+	0.00442857	174.81	9	9	A0A031ISQ0	Uncharacterized protein
0.470324	0.0314635	+	0.0490662	16.483	6	6	A0A4U1LKT6	Response regulator transcription factor
0.472729	0.0167061	+	0.0286269	27.959	40	0	A0A2N6RL36	DNA helicase
0.472836	0.000828088	+	0.00433333	161.63	10	10	A0A031HP17	4-diphosphocytidyl-2-C-methyl-D-erythritol kinase
0.474869	0.0130831	+	0.0234541	323.31	20	0	A0A1M7AJU5	Methylmalonate-semialdehyde dehydrogenase [acylating]
0.475369	0.000171889	+	0	77.94	6	1	A0A5E8EF60	Uracil-DNA glycosylase
0.476556	0.000130891	+	0	80.51	12	10	A0A509Y378	NUDIX hydrolase
0.478368	0.00906683	+	0.0211168	102.74	13	1	A0A5F0I5B8	Amidase
0.481344	0.00569443	+	0.0183369	323.31	44	1	A0A5E8QFG8	Uncharacterized protein
0.481403	0.00500612	+	0.0182137	323.31	23	20	A0A5E8QDD8	sn-glycerol-3-phosphate ABC transporter ATP-binding protein UgpC
0.483222	0.00263396	+	0.010573	323.31	52	0	A0A2N6RI12	1-pyrroline-5-carboxylate dehydrogenase
0.486386	0.000745546	+	0.00368317	132.53	6	1	A0A562FWB6	Glyoxylase-like metal-dependent hydrolase (Beta-lactamase superfamily II)
0.488033	0.00232851	+	0.00989831	112.4	11	11	A0A5F0I9F7	Peptide-methionine (R)-S-oxide reductase
0.488099	0.000355145	+	0.00590476	144.67	10	8	A0A653IUI8	Uncharacterized protein
0.488274	0.0164742	+	0.0283929	44.433	3	3	A0A031GGQ9	Putative integral membrane protein
0.48882	3.4766e-05	+	0	27.073	10	10	D3LNK4	NAD kinase
0.492134	0.0159202	+	0.0276009	323.31	21	21	C5CCR8	C5CCR8_MICLC Glucose-6-phosphate 1-dehydrogenase
0.496965	0.00981935	+	0.0217716	143.42	10	10	A0A085E0T8	NAD(P)-dependent oxidoreductase
0.497427	0.0271601	+	0.0428167	61.265	16	16	A0A132HBC7	ATP-dependent DNA helicase RecG
0.498614	6.94009e-05	+	0	323.31	34	0	A0A6N4C6N6	S9 family peptidase
0.498672	0.00204363	+	0.00821429	62.909	10	2	A0A653SJD9	Thiosulfate reductase
0.499635	0.000304363	+	0.00427586	202.52	7	7	A0A031GTZ0	Deoxyuridine 5-triphosphate nucleotidohydrolase
0.501173	0.00742737	+	0.0192978	323.31	25	21	A0A4Y8ZJ73	Aldehyde dehydrogenase family protein
0.501468	0.0157277	+	0.0266727	50.871	15	13	D3LMM1	ABC transporter, ATP-binding protein
0.501736	0.0231479	+	0.0387621	170.64	11	11	A0A562FW46	Sugar phosphate isomerase/epimerase
0.502978	0.00220239	+	0.0094104	323.31	32	29	A0A031H7A0	M13 family metallopeptidase
0.502982	0.0108016	+	0.0214187	64.715	9	9	A0A1M7BLI6	Putative copper resistance protein D
0.504165	0.00757429	+	0.0194161	323.31	25	1	A0A4Y8PN17	1,4-alpha-glucan branching enzyme GlgB
0.505458	0.00328934	+	0.0124074	99.662	13	13	A0A509Y3I4	tRNA (Adenine-N1)-methyltransferase
0.506674	0.00289532	+	0.011159	318.46	23	0	A0A6N4F867	Urocanate hydratase
0.506916	0.00106413	+	0.00365625	39.375	9	1	D3LPG3	Aldose 1-epimerase
0.50818	0.000199122	+	0.00281818	194.22	16	4	A0A4P8HI69	PspA/IM30 family protein
0.508954	1.07045e-05	+	0	56.835	10	10	A0A031H6W8	Prephenate dehydratase
0.509437	0.0134586	+	0.0240292	280.75	8	7	C5C9Q9	C5C9Q9_MICLC Uncharacterized protein
0.510787	0.00215906	+	0.00963314	323.31	19	0	A0A6N4F9H2	TIGR01777 family protein
0.512393	0.00129688	+	0.00592701	290.96	16	1	A0A4Y8PIJ2	3-hydroxyacyl-CoA dehydrogenase
0.512778	0.0013172	+	0.00584173	143.32	10	2	A0A562FRP6	Protein-disulfide isomerase
0.515741	0.000148369	+	0	323.31	10	10	D3LKZ8	Cyclic nucleotide-binding domain protein
0.516001	1.73498e-05	+	0	130.78	10	10	A0A031G197	Phospholipase
0.518915	0.0163632	+	0.0281892	93.689	5	1	A0A2I1XVZ4	FHA domain-containing protein
0.51923	3.22085e-05	+	0	323.31	32	7	A0A4Y8PLX1	M3 family peptidase
0.519567	0.00623488	+	0.0180952	23.848	7	7	A0A031I5T4	Ornithine cyclodeaminase
0.520531	0.00892823	+	0.0212674	33.77	9	3	A0A1M7EBQ5	L-lactate dehydrogenase
0.520975	0.013468	+	0.0239709	90.574	13	13	A0A5F0IAM3	Uncharacterized protein
0.522043	0.0144243	+	0.0252293	219.67	16	16	A0A653LRD3	dTDP-4-dehydrorhamnose reductase
0.523106	0.0108449	+	0.0216446	122.8	12	3	D3LPG1	Uncharacterized protein
0.523573	0.00355688	+	0.0134578	199.72	9	1	A0A1M7AA05	Phosphoglycerate dehydrogenase
0.524147	0.0221151	+	0.0371608	26.564	6	6	A0A1M7AT39	Uncharacterized protein
0.524806	0.0263629	+	0.0416234	260.31	21	21	A0A5F0I7M5	4-aminobutyrate--2-oxoglutarate transaminase
0.525526	0.0165762	+	0.0285422	323.31	20	20	A0A0C2MFT3	DNA-binding response regulator
0.527774	0.0106433	+	0.0215335	308.36	14	8	A0A653SUY4	Meso-diaminopimelate D-dehydrogenase
0.528133	0.000684193	+	0.00379592	323.31	56	3	A0A4Y8PLW4	Pyruvate carboxylase
0.529629	0.00200955	+	0.00831325	144.29	12	2	A0A4Y8PKQ3	Methyltransferase
0.530486	0.00288017	+	0.0112165	8.0911	8	6	A0A4U1L0F9	Uncharacterized protein
0.532743	0.0260536	+	0.0411691	10.482	6	6	A0A132HPZ8	Uridine kinase
0.534239	0.0174464	+	0.0295844	12.96	12	1	A0A4P8HJJ3	Glutamyl-tRNA(Gln) amidotransferase subunit A
0.534402	0.023088	+	0.0389126	323.31	14	2	A0A5E8Q9G1	NAD(P)-dependent dehydrogenase
0.53481	0.000651716	+	0.00395745	86.34	11	11	A0A031GM16	Oxidoreductase, short chain dehydrogenase/reductase family protein
0.536307	0.0221679	+	0.0370881	323.31	23	18	A0A509Y3R5	NAD-dependent succinate-semialdehyde dehydrogenase
0.537802	0.00950847	+	0.0214986	89.21	11	3	A0A4Y8PMN9	Uracil phosphoribosyltransferase
0.537918	0.000688606	+	0.00375758	175.22	11	1	A0A2N6RSB7	Formimidoylglutamase
0.537954	5.10227e-05	+	0	25.691	4	4	A0A031IGH5	SCP_3 domain-containing protein
0.53806	0.00228462	+	0.00995455	112.7	8	8	A0A653NIX3	Orotate phosphoribosyltransferase
0.538497	0.003158	+	0.0120566	323.31	15	0	D3LNE8	Mycothiol-dependent formaldehyde dehydrogenase
0.541753	0.000769047	+	0.0045	323.31	36	0	A0A5F0IBK0	Glycine dehydrogenase (decarboxylating)
0.542636	0.010992	+	0.0213613	64.982	6	6	A0A6N4FAU7	Isopentenyl-diphosphate Delta-isomerase
0.542872	0.00366126	+	0.0138246	323.31	23	1	A0A5F0I5P1	ABC transporter substrate-binding protein
0.545154	0.00539243	+	0.0180967	323.31	25	5	A0A509Y5T1	AMP-binding protein
0.545181	0.0166436	+	0.0286903	14.369	4	4	A0A2N6REG3	Sodium-independent anion transporter
0.545684	0.0055395	+	0.0182857	8.1413	14	0	A0A5F0IBZ9	RNB domain-containing ribonuclease
0.546684	0.00461309	+	0.017811	323.31	34	5	A0A031GWM9	(1->4)-alpha-D-glucan 1-alpha-D-glucosylmutase
0.550559	0.00235425	+	0.0098427	85.46	8	7	A0A4Y8PJT2	ABC transporter ATP-binding protein
0.551801	0.0276139	+	0.0431784	63.608	10	1	A0A509Y396	HAD-IIA family hydrolase
0.554127	7.47979e-05	+	0	220.69	20	1	A0A031IEK1	M18 family aminopeptidase
0.555725	0.00620142	+	0.0182192	198.67	18	3	A0A562G4M3	Putative superfamily III holin-X
0.55624	0.00128322	+	0.00601481	93.601	16	12	A0A2N6RP82	3-isopropylmalate dehydratase large subunit
0.558187	0.0266707	+	0.0421752	62.382	6	6	A0A031GS85	3-methyl-2-oxobutanoate hydroxymethyltransferase
0.558358	0.000394739	+	0.00572308	123.26	8	2	A0A1M7A6K7	TIGR03089 family protein
0.560888	0.000822044	+	0.00441509	323.31	30	0	A0A5E8QGG3	Succinate--CoA ligase [ADP-forming] subunit beta
0.562105	0.0303229	+	0.0482912	191.11	16	0	A0A5E8QBF9	NAD(P)/FAD-dependent oxidoreductase
0.562412	0.00572023	+	0.0182714	146.64	26	9	A0A1R4K1M8	Type II restriction enzyme, methylase subunit YeeA
0.563549	0.0101764	+	0.0215317	28.283	5	5	A0A2I1XTY4	LysR family transcriptional regulator
0.563939	0.005649	+	0.0180217	138.69	7	7	A0A1M7BL69	Uncharacterized protein
0.566071	0.00780616	+	0.0202569	323.31	20	1	A0A5E8QG57	Enoyl-CoA hydratase/isomerase family protein
0.566287	0.0145057	+	0.0251698	183.08	17	15	D3LLM2	Oxidoreductase, FAD/FMN-binding protein
0.56635	0.00155568	+	0.0072381	250.49	18	0	A0A653J470	Putative phosphomannomutase
0.566576	0.0133272	+	0.023912	232.01	17	0	A0A031I9J3	Proteasome accessory factor PafA2
0.56695	0.00572695	+	0.0182064	206.66	39	5	A0A653N178	Exonuclease SbcC
0.567301	0.0302138	+	0.0484591	171.86	11	2	A0A653IXQ3	Putative 2-succinylbenzoate--CoA ligase
0.567826	2.95688e-05	+	0	323.31	30	1	A0A2I1XHF1	Long-chain fatty acid--CoA ligase
0.570571	0.010822	+	0.0213617	145.7	7	7	A0A4Y8PNN6	Peptidylprolyl isomerase
0.570575	0.0295077	+	0.0481197	84.319	5	5	A0A653MVZ4	p-hydroxybenzoate hydroxylase transcriptional activator
0.570651	0.0184369	+	0.0308753	115.86	7	7	A0A5F0IAR4	PHP domain-containing protein
0.571004	0.009036	+	0.0212378	114.61	11	11	A0A4Y8PPE3	Cysteine synthase
0.574824	0.000841141	+	0.00429358	24.71	5	5	A0A031GID3	YihY family protein
0.575731	0.0259183	+	0.0413974	89.412	12	12	A0A031GTE9	Purine nucleoside phosphorylase
0.577851	0.0230926	+	0.0388372	165.34	16	16	A0A4Y8PKX5	D-inositol 3-phosphate glycosyltransferase
0.577934	0.0204085	+	0.0341626	76.482	12	12	A0A031GIZ8	Thioesterase family protein
0.580798	0.0233501	+	0.0388516	103.5	6	6	A0A031GJY3	Ankyrin repeat protein
0.585087	0.00228066	+	0.0100114	323.31	34	0	A0A5F0IC68	ABC transporter family substrate-binding protein
0.587805	0.000678857	+	0.00383505	30.681	7	7	A0A031H3H6	cAMP-binding protein
0.588279	0.00157069	+	0.00718919	236.84	14	14	A0A5E8QGG5	Nif3-like dinuclear metal center hexameric protein
0.591468	0.0214383	+	0.0354651	60.071	6	6	A0A031GIH7	Integral membrane protein
0.594749	9.81638e-05	+	0	159.12	13	1	A0A4Y8PPY5	Mycothiol acetyltransferase
0.595422	0.000646276	+	0.00404348	259.43	22	20	A0A2N6RGI5	Probable cytosol aminopeptidase
0.595519	0.00351961	+	0.0129464	323.31	23	2	A0A410XSL4	Pyruvate kinase
0.595946	0.00823908	+	0.0211071	210.82	21	0	A0A1M7BYI9	ADP-dependent (S)-NAD(P)H-hydrate dehydratase
0.59797	0.0261632	+	0.0415486	74.944	16	16	A0A5F0I8A8	SMP-30/gluconolactonase/LRE family protein
0.599317	0.0245138	+	0.0409754	164.78	6	6	C5C835	C5C835_MICLC Peptidyl-prolyl cis-trans isomerase
0.602912	0.00270853	+	0.0104043	323.31	11	11	C5CA87	C5CA87_MICLC Uncharacterized protein
0.6048	0.00198994	+	0.00841463	132.9	12	12	A0A4Y8PLG9	Dephospho-CoA kinase
0.606655	0.00479744	+	0.0179459	203.99	19	5	A0A031I8L4	L-cysteine:1D-myo-inositol 2-amino-2-deoxy-alpha-D-glucopyranoside ligase
0.608702	0.0129778	+	0.02363	67.675	15	4	A0A509Y563	SDR family oxidoreductase
0.612515	0.0318955	+	0.0494478	146.61	15	0	A0A031H1P4	AMP-binding enzyme
0.616174	0.0125701	+	0.0231392	60.078	6	1	A0A5F0ICW3	Alanine:cation symporter family protein
0.616853	0.0165079	+	0.0283296	147.72	23	23	A0A0C2RIB7	Ribonuclease J
0.617553	0.000380767	+	0.0058125	203.36	20	1	A0A653IUF5	Glyceraldehyde-3-phosphate dehydrogenase (NAD-dependent, glycolytic)
0.618229	0.00607723	+	0.0180761	72.962	11	8	C5CBL3	C5CBL3_MICLC Response regulator with putative antiterminator output domain
0.619189	0.0192769	+	0.0323507	323.31	40	40	A0A4U1MBF7	Acyl-CoA dehydrogenase
0.619332	0.000567475	+	0.00442857	160.7	14	2	A0A653SJT8	NUDIX hydrolase
0.619594	0.000889134	+	0.00410526	315.95	34	0	A0A4Y8PK19	TM0106 family RecB-like putative nuclease
0.621165	0.012148	+	0.0225575	85.951	12	12	D3LP67	TrkA C-terminal domain protein
0.623297	0.00442919	+	0.0171918	58.473	7	7	A0A4Y1LQ67	G/U mismatch-specific DNA glycosylase
0.623754	0.00680087	+	0.0190689	95.803	10	1	D3LMS7	Oxidoreductase, 2-nitropropane dioxygenase family protein
0.623762	0.00092759	+	0.0039661	137.19	8	0	A0A5E8QEK2	Thioredoxin
0.625683	8.37307e-05	+	0	323.31	28	1	A0A5F0IA76	S9 family peptidase
0.628587	0.0310962	+	0.0484361	261	29	29	A0A1R4IZQ5	Energy-dependent translational throttle protein EttA
0.629935	0.000218662	+	0.0026383	112.23	7	7	A0A6N4FEQ8	HAD-IA family hydrolase
0.630147	0.0259636	+	0.041321	323.31	18	16	A0A031IAD4	Acetyl-CoA C-acetyltransferase
0.632009	0.024014	+	0.0406119	69.562	9	9	A0A2N6RAV1	Uncharacterized protein
0.632351	0.0112389	+	0.0218229	178.27	10	10	A0A031I7D6	ATPase involved in chromosome partitioning
0.632534	0.0150324	+	0.0259767	323.31	21	18	A0A4Y8PNB8	Alpha-1,4-glucan:maltose-1-phosphate maltosyltransferase
0.632563	0.0210034	+	0.0349317	34.103	7	7	A0A5F0I8C1	Uncharacterized protein
0.636451	0.00104511	+	0.00368504	285.69	16	3	A0A5F0I8Q4	Succinate--CoA ligase [ADP-forming] subunit alpha
0.638689	0.0113423	+	0.0220883	77.352	6	6	A0A1M7EIP5	Osmoprotectant transport system substrate-binding protein
0.640142	0.0241179	+	0.040771	206.79	28	0	A0A4Y8PLQ5	NADPH-dependent 2,4-dienoyl-CoA reductase
0.643979	0.0153312	+	0.0256774	1.4544	3	1	A0A4Y8WTG2	Proteasome accessory factor PafA2
0.645	0.0131542	+	0.0239703	118.91	12	12	A0A1R4J5P6	NADH:flavin oxidoreductases, Old Yellow Enzyme family
0.645637	0.00901459	+	0.0212989	253.62	18	1	A0A509Y4C3	Long-chain fatty acid--CoA ligase
0.646283	0.00246417	+	0.0102667	134.22	10	10	A0A1M7A6U4	Mannose-6-phosphate isomerase
0.647005	0.00278752	+	0.0107435	28.278	8	8	C5C737	C5C737_MICLC Acyl-CoA hydrolase
0.647162	0.0216104	+	0.036	122.17	12	11	A0A4Y8PLP1	Antigen 84
0.647702	0.00860777	+	0.0211412	177.16	7	1	A0A562FQ77	ATP-dependent Clp protease proteolytic subunit
0.647752	0.000203506	+	0.00275556	119.65	9	6	A0A031IFI6	Zn_protease domain-containing protein
0.648638	0.00802611	+	0.0206024	194.13	13	1	A0A4U1LGW6	Malate dehydrogenase
0.650757	0.00568631	+	0.0179568	137.01	18	2	A0A562FP89	Signal recognition particle receptor FtsY
0.651657	0.0200215	+	0.0338107	323.31	36	0	A0A5E8QGB1	Catalase
0.651948	0.000469284	+	0.00509589	323.31	33	10	C5C8K7	C5C8K7_MICLC Phosphoribosylformylglycinamidine synthase subunit PurL
0.653049	0.0257789	+	0.0410667	323.31	27	1	A0A132HKC6	Succinate dehydrogenase flavoprotein subunit
0.654656	0.00260258	+	0.0107473	323.31	12	0	A0A562FUT1	3-oxoacyl-[acyl-carrier protein] reductase
0.655128	0.0152211	+	0.0257963	138.72	17	17	A0A031HLT1	ATP-dependent 6-phosphofructokinase
0.657734	0.00546695	+	0.0178971	126.7	12	12	A0A031GEW2	Imidazolonepropionase
0.65788	0.00469043	+	0.0181562	316.06	21	0	A0A410XQ35	UPF0371 protein MT1254_05535
0.658043	0.00282953	+	0.0112746	323.31	52	2	A0A562FJF5	Chaperone protein ClpB
0.661819	0.0252627	+	0.0413734	271.51	21	18	A0A4Y8PKN3	Phosphoribosylaminoimidazole-succinocarboxamide synthase
0.662184	0.0236893	+	0.0400768	276.7	40	0	A0A509Y3C5	Bifunctional [glutamine synthetase] adenylyltransferase/[glutamine synthetase]-adenylyl-L-tyrosine phosphorylase
0.662368	0.00944223	+	0.0212691	323.31	31	0	A0A031GKZ6	ATP-dependent DNA helicase RecQ
0.662556	0.00596165	+	0.0182657	310.71	34	27	A0A653M3V9	Proline--tRNA ligase
0.66763	0.0201635	+	0.0339262	323.31	19	19	A0A4Y8PLZ6	Choline oxidase
0.669956	0.0207954	+	0.034503	314.64	24	23	A0A132HRE0	Inosine-5-monophosphate dehydrogenase
0.670767	0.00357747	+	0.0133982	323.31	42	6	A0A031HS73	Alanine aminopeptidase
0.671111	0.0176658	+	0.0295332	82.602	8	7	A0A5F0I8Q9	Adenosine deaminase
0.671367	0.0178963	+	0.0302051	103.11	6	6	A0A031GHU9	Exodeoxyribonuclease 7 small subunit
0.672798	0.00666884	+	0.0189103	314.22	18	3	A0A653IXU2	1,4-dihydroxy-2-naphthoyl-CoA synthase
0.672932	0.0308518	+	0.0480956	156.99	19	19	A0A0C2M4F0	Serine--tRNA ligase
0.675995	0.00102769	+	0.00371429	320.27	24	3	A0A562FPD3	Adenosylhomocysteinase
0.677646	0.00772796	+	0.0205077	235.09	35	0	A0A2I1XTG5	ATP-dependent helicase
0.680003	0.013755	+	0.0240385	323.31	40	1	A0A031I8L8	4-alpha-glucanotransferase
0.68409	0.00129067	+	0.00597059	71.551	8	8	A0A132I3A1	Uncharacterized protein
0.685747	0.0162539	+	0.0282528	323.31	17	1	A0A031GQ66	Flavoprotein disulfide reductase
0.68609	0.0245612	+	0.0411321	23.299	10	10	A0A562FU81	Urocanate hydratase
0.688781	0.0217164	+	0.0361426	323.31	12	5	A0A5F0I7C6	Cystathionine gamma-synthase
0.690051	0.00309879	+	0.0111111	180.4	12	10	A0A031I7F0	GroES-like protein
0.690552	0.000542008	+	0.00459259	235.69	19	1	D3LPI5	Succinate dehydrogenase iron-sulfur subunit
0.690881	0.0303525	+	0.0482076	323.31	31	1	A0A653LTW2	DNA ligase (NAD(+))
0.693911	0.0102237	+	0.0214725	238.97	23	3	A0A1M7ATP7	Lysine--tRNA ligase
0.695176	0.000207683	+	0.00269565	208.59	17	17	A0A132HKG2	Mannose-1-phosphate guanylyltransferase RfbM
0.699285	0.0055921	+	0.018219	129.97	18	18	A0A653J3L8	Adenylate cyclase
0.701596	0.0192341	+	0.0324184	94.95	7	7	A0A2I1XL52	HlyC/CorC family transporter
0.706288	0.0170793	+	0.0291579	239.03	10	2	A0A509Y3L1	MBL fold metallo-hydrolase
0.707215	0.00678553	+	0.0187237	142.5	8	8	A0A6N4F9W0	ATP-binding cassette domain-containing protein
0.707722	0.0134739	+	0.0239128	192.32	12	12	D3LQP8	RNA polymerase sigma-70 factor
0.708877	0.0318892	+	0.0495312	33.164	5	5	A0A031H0H6	DedA family protein
0.71048	0.0137751	+	0.0242398	131.74	12	12	A0A509Y419	Hydroxymethylpyrimidine kinase
0.713467	0.0115801	+	0.0222222	96.117	10	4	A0A031GF69	Geranylgeranyl pyrophosphate synthase
0.714092	0.00538734	+	0.0181642	169.92	12	10	A0A4Y9H8T5	HAD family phosphatase
0.716912	0.00272109	+	0.0108571	224.53	18	18	A0A653N1S9	Hemin-binding lipoprotein
0.729409	0.00855343	+	0.0212035	323.31	28	21	A0A4Y8PK97	Acetolactate synthase
0.731568	0.017484	+	0.0295205	323.31	23	2	A0A562FNT9	Argininosuccinate synthase
0.734567	0.0293211	+	0.047788	102.33	5	1	A0A653ITS2	Ribose-5-phosphate isomerase B
0.736008	0.00179197	+	0.00812658	192.02	19	19	A0A031GZE8	Glutaminase
0.736507	0.0102953	+	0.021297	116.38	10	10	A0A031H0A6	Demethylmenaquinone methyltransferase
0.736558	0.00338785	+	0.0121818	323.31	24	21	A0A5F0IAG8	Redoxin domain-containing protein
0.742339	3.87716e-05	+	0	323.31	49	1	A0A653IQX5	Protein translocase subunit SecA
0.749334	0.0256833	+	0.0411429	164.68	20	20	A0A031G4B0	Bifunctional protein FolC
0.75142	0.00122479	+	0.00451908	323.31	30	5	A0A5F0I888	ABC transporter
0.752409	0.0067491	+	0.0187855	323.31	21	5	A0A653IS58	Oxaloacetate decarboxylase
0.753806	0.00311183	+	0.0121714	323.31	29	29	A0A4Y8PKN6	Penicillin-insensitive transglycosylase
0.763775	0.00539895	+	0.0180296	255.09	15	3	A0A031H4D9	3-oxoacyl-[acyl-carrier-protein] synthase 3
0.767049	0.0295774	+	0.0480351	193.01	6	4	D3LQ55	Transcription antitermination protein NusB
0.769739	0.0296026	+	0.0479509	323.31	22	19	A0A2A2NWY2	Phosphoglycerate kinase
0.770811	0.0233201	+	0.0389266	92.97	17	3	A0A1R4K2G9	Ubiquinone biosynthesis monooxygenase UbiB
0.773662	0.012505	+	0.0229313	323.31	16	2	A0A653J1D4	Aminotransferase, class III
0.775162	0.0172261	+	0.0293654	323.31	11	11	A0A5F0IA38	Response regulator transcription factor
0.790846	0.000142431	+	0	281.46	21	0	A0A5E8QF41	Glutaminase
0.791307	0.00150525	+	0.00738889	323.31	44	4	A0A6N4FC00	DNA helicase
0.802708	0.0304689	+	0.0480414	69.029	9	9	A0A2I1XLB3	DUF2017 domain-containing protein
0.804366	0.00281217	+	0.0106875	117.89	9	0	D3LLJ6	Glucose-1-phosphate thymidylyltransferase
0.805708	0.00894539	+	0.0211445	228.82	12	12	A0A0C2MWT4	GDSL-like Lipase/Acylhydrolase family protein
0.808773	0.0294005	+	0.047873	148.27	18	1	A0A1M7AD53	DUF4032 domain-containing protein
0.814923	0.0126059	+	0.0230808	100.11	6	6	A0A5F0I8I8	Preprotein translocase subunit YajC
0.819028	0.014272	+	0.0251211	323.31	32	0	A0A2I1XYR6	Glutamine--fructose-6-phosphate aminotransferase [isomerizing]
0.821033	0.0280103	+	0.044	181.96	6	6	A0A653P1M7	Uncharacterized protein
0.827478	0.00324072	+	0.0119439	218.06	18	11	A0A562FKC8	Queuine tRNA-ribosyltransferase
0.829008	0.0163658	+	0.0281258	323.31	16	1	A0A5F0IC31	RNA polymerase subunit sigma-70
0.838993	0.0241228	+	0.0406933	214.56	14	12	A0A2N6RPZ4	Transcription termination/antitermination protein NusA
0.880673	0.0101598	+	0.0215912	323.31	34	0	A0A2N6RS86	DNA polymerase III subunit gamma and tau
1.10993	0.0304576	+	0.0481244	323.31	31	4	A0A653IUE5	30S ribosomal protein S1
1.12066	0.0286093	+	0.0464571	59.13	22	2	A0A1R4IGQ9	ATP synthase subunit alpha
1.17881	0.00739995	+	0.0193585	305.24	20	2	A0A5E8QET4	DUF501 domain-containing protein
1.19166	0.018515	+	0.0310127	323.31	24	11	A0A5E8QFH1	Serine hydroxymethyltransferase
1.20166	0.00216667	+	0.00957647	233.34	16	7	D3LQL9	Threonine synthase
1.2274	0.00719227	+	0.0193955	70.427	11	8	A0A410XN80	Ribosomal RNA small subunit methyltransferase A
1.25352	0.0293128	+	0.0478726	316.33	27	16	A0A378NKB8	1-deoxy-D-xylulose-5-phosphate synthase
1.25633	0.00347978	+	0.0130631	164.57	30	21	A0A031GTV9	DEAD/DEAH box helicase
1.28175	0.00308501	+	0.0112195	314.27	18	2	A0A653ITN3	Glutamate 5-kinase
1.28217	0.0300581	+	0.0484119	219.27	11	1	A0A6N4C8C7	Carbamoyl-phosphate synthase small chain
1.28554	0.00776198	+	0.0204444	164.23	15	1	A0A031GTB5	Dehydrogenase E1 component
1.28793	0.0103119	+	0.0214891	218.51	12	4	C5CB83	C5CB83_MICLC Delta-aminolevulinic acid dehydratase
1.30949	0.000997807	+	0.00380488	95.628	10	10	D3LQA8	Exonuclease
1.31647	0.00313288	+	0.0121137	136.35	15	15	A0A031HY75	Magnesium transporter
1.32408	0.0125696	+	0.023198	52.569	4	4	A0A2I1XXA6	Cytidine deaminase
1.326	0.0199684	+	0.0338804	282.45	51	51	A0A4Y8PLK3	DNA polymerase III subunit alpha
1.34073	0.0154714	+	0.0255596	323.31	51	0	A0A562G491	ATP-dependent helicase HrpA
1.36079	0.0172995	+	0.0291739	242.95	14	2	A0A653J071	UDP-N-acetylmuramoyl-tripeptide--D-alanyl-D-alanine ligase
1.37453	0.00802499	+	0.0206647	251.65	16	16	A0A270AYY8	Uroporphyrinogen decarboxylase
1.3786	0.00444687	+	0.017122	61.836	11	9	A0A1M7AC47	ATP-binding cassette, subfamily C
1.38495	0.0102379	+	0.0213552	263.88	34	11	A0A562FNR0	DNA topoisomerase (ATP-hydrolyzing)
1.39404	0.0106235	+	0.0215914	323.31	17	16	A0A653J5Z6	Phosphotransferase enzyme family protein
1.39644	0.0277424	+	0.0438851	122.42	12	12	A0A031GS27	UDP-N-acetylmuramate--L-alanine ligase
1.3987	0.00460185	+	0.018096	323.31	14	14	A0A653IQ80	(Fe-S)-binding protein
1.40274	0.00202214	+	0.00826347	323.31	24	2	A0A6N4F9N7	GMP synthase [glutamine-hydrolyzing]
1.40631	0.0175523	+	0.0293305	147.52	9	9	A0A410XRK1	Ornithine carbamoyltransferase
1.41386	0.026868	+	0.0425209	91.116	8	8	A0A031H1B2	Ribonuclease PH
1.43554	0.0318031	+	0.0496149	114.65	10	10	A0A4Y8PLG2	NAD-dependent protein deacetylase
1.43637	0.00422677	+	0.0146891	304.82	23	4	A0A031H1F1	Diaminopimelate decarboxylase
1.43773	0.0144042	+	0.0250616	70.148	12	8	C5CA30	C5CA30_MICLC UDP-N-acetylglucosamine--N-acetylmuramyl-(pentapeptide) pyrophosphoryl-undecaprenol N-acetylglucosamine transferase
1.44169	0.00162153	+	0.00850331	323.31	25	2	A0A509Y5G2	3-hydroxybenzoate 4-monooxygenase
1.44434	0.00258106	+	0.0108066	131.47	15	0	A0A653PIT6	Indole-3-glycerol-phosphate synthase
1.45522	0.0219049	+	0.0362446	63.283	12	4	A0A031ILP6	D-inositol 3-phosphate glycosyltransferase
1.45726	0.00316957	+	0.012	125.43	8	5	A0A031HW76	Phosphomutase family protein
1.46778	0.00368163	+	0.0137642	56.403	5	5	A0A031H5J5	Transcription termination/antitermination protein NusG
1.46812	0.0191005	+	0.0322851	295.25	18	18	A0A1R4K478	RNA polymerase sigma factor SigA
1.49243	0.0155716	+	0.0256674	323.31	27	26	A0A378NLQ5	Acetolactate synthase
1.50142	0.00778956	+	0.0203815	193.4	13	1	A0A5E8QDN2	SPFH/Band 7/PHB domain protein
1.50266	0.00299513	+	0.0115578	323.31	78	0	D3LM22	DNA-directed RNA polymerase subunit beta
1.50884	0.000489531	+	0.00483117	323.31	25	14	C5CB72	C5CB72_MICLC Uncharacterized conserved protein
1.51144	0.0206554	+	0.0345726	53.086	10	10	A0A562FUM8	Glucose-6-phosphate dehydrogenase assembly protein OpcA
1.51354	0.0307612	+	0.0481778	166.39	6	6	A0A5F0UMP1	Uncharacterized protein
1.51999	0.0215662	+	0.0360716	114.59	13	13	A0A378NHT0	Uncharacterized FAD-linked oxidoreductase Rv2280
1.52362	0.00307182	+	0.0112745	247.02	18	0	A0A031HU56	Putative acetyl-CoA carboxylase, biotin carboxylase subunit
1.53055	0.00190285	+	0.00792593	111.63	13	13	A0A6N4C1N8	Prephenate dehydrogenase
1.53295	0.0136522	+	0.0240964	203.83	10	3	A0A1R4IDN8	Diaminopimelate epimerase
1.54931	0.0030701	+	0.01133	187.18	9	9	A0A031H6X6	Glutamate-1-semialdehyde 2,1-aminomutase
1.56466	0.0256355	+	0.0412961	243.58	23	2	A0A1M7ABR1	ATP-dependent DNA helicase
1.56639	0.00742776	+	0.0192375	28.342	7	1	A0A562G5K3	Pyridoxal 5-phosphate synthase subunit PdxT
1.57554	0.0306215	+	0.0482612	30.518	7	2	A0A031IUE0	Signal peptidase I
1.57864	0.0203962	+	0.0342322	323.31	27	25	A0A031HUI2	Dihydrolipoamide acetyltransferase component of pyruvate dehydrogenase complex
1.57928	0.00579252	+	0.0180777	155.51	10	3	A0A6N4C418	D-glycerate dehydrogenase
1.5815	0.00347626	+	0.0131222	269.99	9	9	A0A562FPM7	Cytochrome bc1 complex Rieske iron-sulfur subunit
1.58315	0.031735	+	0.0496988	90.251	13	9	A0A4Y8PJE2	Ribose-phosphate pyrophosphokinase
1.60805	0.0138107	+	0.0241241	109.06	8	8	A0A5F0I8E8	Thiol peroxidase
1.61748	0.000468316	+	0.00516667	261.59	23	1	A0A4Y8PLM8	DNA topoisomerase (ATP-hydrolyzing)
1.63935	0.00438371	+	0.0158678	323.31	21	16	A0A1M7BCP4	Cell division protein FtsZ
1.6444	0.000250675	+	0.00486275	323.31	66	11	A0A031HM10	DNA-directed RNA polymerase subunit beta
1.66789	0.00310916	+	0.0122297	232.14	19	2	A0A6N4C084	D-3-phosphoglycerate dehydrogenase
1.67162	0.0230199	+	0.0389883	323.31	23	4	A0A1R4IWK6	30S ribosomal protein S2
1.67604	0.01096	+	0.0215303	68.27	10	9	A0A5F0UKW0	Phosphate-specific transport system accessory protein PhoU
1.69152	0.0196847	+	0.0331203	139.83	8	8	D3LQ82	Probable transcriptional regulatory protein HMPREF0569_2452
1.69443	0.00737557	+	0.0195429	177.67	27	14	A0A4Y9HBN9	Thiol reductant ABC exporter subunit CydC
1.71107	0.02147	+	0.0356414	323.31	36	16	A0A1M6ZPT7	Transcription termination factor Rho
1.71182	0.0119061	+	0.0223548	24.221	6	6	A0A5E8QBZ2	2-dehydro-3-deoxyglucarate aldolase
1.72932	0.00325904	+	0.0118884	117.61	13	7	A0A4P8HFW4	O-acetylhomoserine aminocarboxypropyltransferase/cysteine synthase
1.74788	0.0172427	+	0.0293013	129.57	9	9	A0A031GZS6	Glutamate racemase
1.75729	0.0289051	+	0.0469627	122.51	12	10	A0A653SGZ4	3,4-dihydroxy-2-butanone 4-phosphate synthase
1.76373	0.0169174	+	0.0288018	164.02	13	2	C5C9Z7	C5C9Z7_MICLC Ribosome small subunit-dependent GTPase A
1.77459	0.0236011	+	0.0401538	38.67	3	2	D3LKG8	Endoribonuclease YbeY
1.77624	0.00133797	+	0.00575887	211.84	20	7	A0A031IC04	ABC transporter
1.77726	0.00407471	+	0.014	180.32	16	10	A0A5F0I9H7	30S ribosomal protein S4
1.77944	0.0306173	+	0.0483442	29.436	11	11	A0A562FSS7	Dihydropteroate synthase
1.78114	0.00095799	+	0.0039	35.724	6	5	A0A5F0I5D1	tRNA(Ile)-lysidine synthase
1.78555	0.0198674	+	0.0335072	121.49	10	1	C5C9A1	C5C9A1_MICLC Isoprenyl transferase
1.79342	0.00738303	+	0.019481	91.067	10	0	D3LMR8	HEAT repeat protein
1.79789	0.0165781	+	0.0284789	248.31	26	20	A0A4Y8PJW7	Iron-sulfur cluster-binding protein
1.83416	0.00163262	+	0.00844737	321.93	30	25	A0A031HY29	GTP-binding protein TypA
1.83506	0.0301868	+	0.0485436	166.54	14	1	A0A031GIT7	Biotin-dependent carboxylase-like protein
1.852	0.0132429	+	0.0240887	151.78	13	13	A0A562FSS5	50S ribosomal protein L3
1.87432	0.0077909	+	0.020319	202.59	10	10	A0A4Y8PLS3	Sec-independent protein translocase protein TatB
1.88897	0.0195584	+	0.0329979	125.27	8	7	A0A1M7BYF8	t(6)A37 threonylcarbamoyladenosine biosynthesis protein TsaE
1.90398	0.0289473	+	0.0470993	233.43	22	0	A0A509Y492	Putative tRNA-dihydrouridine synthase
1.9298	0.00801547	+	0.0207273	232.38	17	7	A0A031I761	Pseudouridine synthase
1.94023	0.00997887	+	0.021651	100.5	8	1	A0A5F0UML6	dITP/XTP pyrophosphatase
1.94764	0.012914	+	0.0234586	56.134	7	7	A0A031GKZ0	OmpR family two component system phosphate regulon response regulator
1.95057	0.00333961	+	0.0123502	116.98	17	17	A0A509Y3B2	HlyC/CorC family transporter
1.9997	0.0255134	+	0.0415281	242.91	14	0	A0A031GHA2	Histidinol dehydrogenase
2.00184	0.00291112	+	0.0110457	72.434	11	7	A0A1M7BCL5	Uncharacterized protein
2.01196	0.0256561	+	0.0412193	196.57	13	0	A0A378NJ01	Amidophosphoribosyltransferase
2.01228	0.000104986	+	0	52.937	10	9	A0A4Y8PLW7	Protein translocase subunit SecD
2.03829	0.000580962	+	0.00427586	303.37	19	9	A0A562G4R0	4-hydroxy-3-methylbut-2-en-1-yl diphosphate synthase (flavodoxin)
2.06033	0.0130653	+	0.0235124	18.981	7	7	A0A031GMH5	HTH-type transcriptional repressor NsrR
2.07384	0.0112314	+	0.0218799	114.02	18	15	A0A5F0I7K1	Phytoene desaturase
2.10301	0.0163925	+	0.028278	19.755	3	2	D3LQS9	Imidazole glycerol phosphate synthase subunit HisH
2.1414	0.0107276	+	0.0214759	132.1	13	4	A0A509Y4F8	Phosphoserine aminotransferase
2.16789	0.02733	+	0.0429638	49.237	4	4	C5C6P0	C5C6P0_MICLC Proton-translocating NADH-quinone oxidoreductase, chain N
2.1761	0.000473006	+	0.00496	34.138	8	3	A0A5F0I951	D-inositol 3-phosphate glycosyltransferase
2.19543	0.0174958	+	0.0293935	6.846	23	0	A0A1M7CIK8	Transcriptional regulator
2.19816	0.0296893	+	0.048028	84.357	9	9	C5C8D0	C5C8D0_MICLC Uncharacterized protein
2.20391	0.00290924	+	0.011102	170.47	12	11	A0A031HQM6	Heat-inducible transcription repressor HrcA
2.23593	0.00460355	+	0.0180239	8.7157	2	2	D3LND6	Fe-S metabolism associated domain protein
2.23915	0.025998	+	0.0412449	114.62	7	7	D3LR30	50S ribosomal protein L29
2.26843	0.0018792	+	0.008025	323.31	35	0	A0A5E8QAI8	Phenylacetic acid degradation bifunctional protein PaaZ
2.27073	0.014722	+	0.0256432	106.43	10	10	D3LP99	Transcriptional regulator, IclR family, C-terminal domain protein
2.28496	0.0204159	+	0.0340933	197.8	11	11	A0A509Y5N6	2-oxo-hepta-3-ene-1,7-dioate hydratase
2.3362	0.0190173	+	0.0323529	34.249	5	5	A0A5F0I4Z1	Cation transporter
2.35119	0.00718943	+	0.0194581	7.2704	2	2	A0A6N4FDG0	CoA-binding protein
2.38482	0.00519585	+	0.0183008	14.475	17	1	A0A4Y8PKI8	ATP-grasp domain-containing protein
2.42318	2.43269e-05	+	0	323.31	26	6	A0A4Y1LPK5	Acetyl-CoA C-acyltransferase
2.42548	0.00894411	+	0.0212058	72.21	20	20	A0A4Y8PKX3	Assimilatory sulfite reductase (ferredoxin)
2.44267	8.43626e-05	+	0	176.6	20	20	A0A4Y8ZJ85	30S ribosomal protein S3 (Fragment)
2.45408	0.000893003	+	0.00406957	317.76	25	5	D3LLS5	Phospho-2-dehydro-3-deoxyheptonate aldolase
2.47699	0.00593386	+	0.0183298	57.303	7	2	A0A4Y8PL47	SDR family NAD(P)-dependent oxidoreductase
2.51517	0.00630973	+	0.0184542	115.12	20	16	A0A562FU40	Probable dual-specificity RNA methyltransferase RlmN
2.52035	0.00906542	+	0.0211771	58.74	12	12	A0A6N4C4S0	TetR family transcriptional regulator
2.54092	0.00659411	+	0.0189733	76.648	6	6	D3LLR8	Transcriptional regulator MraZ
2.54716	0.0238921	+	0.0406897	136.37	11	10	D3LM24	30S ribosomal protein S7
2.60094	0.000191645	+	0	160.79	11	6	A0A5F0I890	30S ribosomal protein S13
2.60463	0.0256161	+	0.0413731	323.31	21	0	A0A562FP22	Ribosomal RNA small subunit methyltransferase H
2.61189	0.00650458	+	0.0191007	45.065	11	11	A0A031GDP3	23S rRNA (Uracil(747)-C(5))-methyltransferase RlmC
2.6338	0.0183007	+	0.0310064	202.29	12	4	D3LRI2	30S ribosomal protein S6
2.65113	0.0256007	+	0.0414505	30.172	5	0	A0A1M7C2Q1	Phage shock protein C (PspC) family protein
2.66039	0.000110702	+	0	17.944	19	1	A0A562FTH2	Imidazolonepropionase-like amidohydrolase
2.69196	0.00122876	+	0.00448485	229.43	14	3	A0A031HHJ0	3-hydroxyacyl-CoA dehydrogenase, NAD binding domain protein
2.78785	0.0131975	+	0.0239111	150.1	26	9	A0A2N6RL72	Translation initiation factor IF-3
2.90719	0.00437968	+	0.0159336	56.686	8	3	A0A5F0IAG4	MarR family transcriptional regulator
2.95172	0.00615115	+	0.0182818	27.222	5	5	A0A2I1XX52	Rubrerythrin family protein
2.97137	0.00708131	+	0.0195844	200.93	23	4	A0A1M7C3Y9	ATP-dependent RNA helicase DeaD
2.9739	0.00943847	+	0.0213295	3.3896	2	2	A0A031GJP5	Uncharacterized protein
2.97986	0.0307078	+	0.0482603	77.665	13	13	C5CCN1	C5CCN1_MICLC Uncharacterized protein
3.01667	0.020232	+	0.0343722	26.492	7	7	D3LLY8	O-methyltransferase (Fragment)
3.04231	0.000410499	+	0.00547059	190.43	8	6	A0A562G5G6	Enoyl-CoA hydratase/carnithine racemase
3.0887	0.00245293	+	0.010324	45.606	4	4	A0A031H3D4	Ribosome maturation factor RimM
3.15927	0.0164005	+	0.0282148	323.31	25	15	A0A4Y1LQG5	Phenylacetate-coenzyme A ligase
3.24687	0.00894745	+	0.0210836	100.1	6	6	A0A6N4FB69	Hotdog fold thioesterase
3.29656	0.0195489	+	0.0330667	3.8529	21	0	A0A378NLU6	Ribosomal RNA small subunit methyltransferase H
3.32263	0.0104851	+	0.021373	2.8622	4	4	D3LKQ5	Uncharacterized protein
3.41317	0.000115315	+	0	81.126	8	4	A0A4Y8PLV1	Quinolinate phosphoribosyltransferase [decarboxylating]
3.43851	0.00641762	+	0.0192297	179.45	4	1	C5C9D7	RL25_MICLC 50S ribosomal protein L25
3.50881	0.0181814	+	0.0303404	52.074	6	6	A0A5F0UPZ9	50S ribosomal protein L16
3.55038	0.0174934	+	0.0294569	16.819	5	5	D3LPB2	Ribonuclease P protein component
3.5544	0.00523629	+	0.0182322	323.31	21	7	A0A5F0I650	Class I SAM-dependent RNA methyltransferase
3.56832	0.007969	+	0.0204756	41.298	6	5	A0A5F0IAA6	Transcriptional repressor
3.60099	0.0214279	+	0.035536	91.705	13	9	A0A5F0I7U5	50S ribosomal protein L1
3.62939	0.00799329	+	0.0207903	93.7	12	12	A0A4Y8PIM2	CoA ester lyase
3.63566	0.0109918	+	0.0214173	55.613	11	11	A0A562FVM1	Putative membrane protein
3.64706	0.000278358	+	0.00459259	16.413	9	0	A0A031HKB7	Uncharacterized protein
3.74869	0.00300891	+	0.0113861	99.938	12	12	A0A5F0I819	Glucosamine-6-phosphate deaminase
3.8321	0.000295502	+	0.00435088	158.13	13	13	A0A2I1XVC7	tRNA-specific 2-thiouridylase MnmA
3.97953	0.000511882	+	0.00470886	323.31	23	9	A0A031H6Z1	DNA/RNA helicase, superfamily II
4.00896	0.0109888	+	0.0214737	190.3	17	3	A0A509Y579	Uncharacterized protein
4.52585	0.024363	+	0.0405389	5.0294	4	2	A0A4Y8WVW8	Bifunctional protein PyrR
4.6823	0.00732514	+	0.0196051	60.791	5	3	A0A5F0UJA9	Disulfide bond formation protein DsbA
4.79828	0.000259207	+	0.00467925	11.956	21	1	A0A031ISL6	Putative ribosomal RNA small subunit methyltransferase B
4.92691	0.00102174	+	0.003744	208.23	17	8	A0A4U1MCV9	PhoH family protein
5.26361	0.000650316	+	0.004	75.371	7	7	A0A5E8QEG6	NAD-dependent protein deacylase
5.35686	0.0222243	+	0.0372578	3.662	48	0	A0A1M7BJQ1	L-proline dehydrogenase
5.51716	5.51249e-05	+	0	73.174	6	6	A0A509Y5E6	Phenylacetate-CoA oxygenase subunit PaaJ
5.77697	0.0307052	+	0.0483431	44.309	7	7	C5CBL7	C5CBL7_MICLC Multisubunit Na+/H+ antiporter, MnhE subunit
5.8262	0.000426696	+	0.0053913	59.507	12	1	A0A2N6REG1	3-hydroxybutyryl-CoA dehydrogenase
6.19381	0.00873369	+	0.0213294	9.0324	18	1	C5CAG1	C5CAG1_MICLC UDP-N-Acetylglucosamine 2-epimerase
6.34534	0.0205436	+	0.0341737	27.299	6	6	A0A562G5F8	YlxR domain-containing protein
6.42491	0.00192924	+	0.0078773	4.511	21	2	A0A4Y8PM80	tRNA dihydrouridine synthase DusB
6.62395	0.0275502	+	0.0431103	21.862	4	4	D3LR24	50S ribosomal protein L23
6.84406	0.00408343	+	0.0139404	36.816	13	2	A0A5F0I610	SPFH/Band 7/PHB domain protein
6.89192	0.00084696	+	0.00425455	140.3	10	10	C5CCM9	C5CCM9_MICLC Octanoyltransferase
6.89651	0.00085148	+	0.00421622	70.502	11	11	A0A031IAN7	tRNA-2-methylthio-N(6)-dimethylallyladenosine synthase
6.91449	4.14444e-05	+	0	323.31	19	19	A0A509Y5E7	Phenylacetate-CoA oxygenase subunit PaaC
6.95976	0.00622396	+	0.018157	25.942	5	3	D3LMG6	Uncharacterized protein
6.95976	0.00109413	+	0.00362791	18.29	6	6	A0A562FVU3	Uncharacterized protein
7.13017	0.00655357	+	0.0190368	170.26	21	13	A0A031IKX3	CpaF family protein
7.14232	0.000244724	+	0.00496	26.246	2	2	C5CCG6	C5CCG6_MICLC Uncharacterized protein
7.45012	0.0017593	+	0.00823077	198.55	11	11	D3LS10	CarD-like protein
7.52581	0.017059	+	0.029011	7.0097	4	4	A0A5F0IAI0	Glycosyltransferase family 2 protein
8.42835	0.000899377	+	0.00403448	33.129	3	1	A0A5F0IBV8	Sodium:proton antiporter
8.71703	0.00337446	+	0.0122936	112.23	16	9	A0A4Y8PM33	Quinolinate synthase A
8.88661	0.00516763	+	0.0184394	41.038	34	0	A0A4Y8PIQ7	Phenylacetic acid degradation bifunctional protein PaaZ
9.08194	0.00997576	+	0.0217111	37.03	14	0	A0A1R4JJJ2	Succinate--CoA ligase [ADP-forming] subunit alpha
9.29115	0.0138333	+	0.0243619	17.074	3	3	D3LRI0	30S ribosomal protein S18
11.0631	0.0311628	+	0.0485646	38.98	22	2	A0A562FU14	Fe-S cluster assembly protein SufD
11.2006	7.75663e-06	+	0	323.31	26	2	A0A509Y5H4	Phenylacetate-CoA oxygenase/reductase subunit PaaK
11.3514	0.0244007	+	0.040697	41.309	5	5	D3LR39	50S ribosomal protein L30
13.4432	0.00100665	+	0.00377419	40.92	6	6	D3LKU5	50S ribosomal protein L21
13.5381	0.00058939	+	0.00422727	262.44	23	9	A0A509Y5M5	1,2-phenylacetyl-CoA epoxidase subunit A
14.2095	0.000677095	+	0.003875	24.71	7	0	D3LR15	LytR_C domain-containing protein
14.8705	0.000148377	+	0	323.31	24	0	C5C8G7	C5C8G7_MICLC Isocitrase
15.1332	0.00460678	+	0.0179524	38.374	7	7	D3LL02	Transcriptional regulator, GntR family
16.5966	0.00263076	+	0.0106304	13.226	3	1	D3LME7	Sec-independent protein translocase protein TatA
17.0666	0.00161776	+	0.00861745	296.55	34	29	A0A1R4K7K8	Malate synthase
17.5513	0.000964303	+	0.00386777	11.341	5	5	D3LM23	30S ribosomal protein S12
18.5763	0.000497926	+	0.00476923	9.8927	18	0	A0A378NKD5	Biotin carboxylase
21.3073	0.000407674	+	0.00563636	107.39	15	8	D3LQV1	Lipoyl synthase
33.1103	0.0130322	+	0.0235711	196.97	17	15	A0A4Y8PMN5	Glutamyl-tRNA reductase
49.1971	4.85138e-05	+	0		10	2	C5CCA8	C5CCA8_MICLC Cytochrome bc1 complex cytochrome b subunit
