# Supplementary material for: Epinephrine Affects Ribosomes, Cell Division, and Catabolic Processes in Micrococcus luteus Skin Strain C01: Revelation of the Conditionally Extensive Hormone Effect Using Orbitrap Mass Spectrometry and Proteomic Analysis
Source: Microorganisms. 2023 Aug 29;11(9):2181. doi: 10.3390/microorganisms11092181 (PMC10535722; doi:10.3390/microorganisms11092181)
Supplement: Supplementary file 1 [file microorganisms-11-02181-s001.zip › supplementary tables/Table S6.xlsx]

## Sheet: Лист4
Fold change	Student's T-test p-value	Student's T-test Significant	Student's T-test q-value	Andromeda score	Peptides	Unique peptides	Majority protein IDs	Protein name
0.000310312	0.000495656	+	0.0493333	323.31	35	2	A0A6N4FDS1	Phosphomethylpyrimidine synthase
0.00560917	9.6372e-05	+	0.022	11.57	31	1	A0A4P8HG52	Phosphomethylpyrimidine synthase
0.00688889	1.43885e-05	+	0	194	31	1	A0A5F0I820	Phosphomethylpyrimidine synthase
0.0139556	0.00022258	+	0.01375	3.3698	28	1	A0A653IUA7	AAA ATPase forming ring-shaped complexes
0.019715	3.33708e-06	+	0	115.34	16	2	A0A6N4F7R1	FAD-dependent oxidoreductase
0.0461984	0.00155319	+	0.0418	47.744	5	5	A0A653ISJ3	Sulfur carrier protein ThiS
0.0562053	0.000128398	+	0.0183333	143.45	12	12	A0A5F0I7X1	Thiazole synthase
0.0582243	0.000229517	+	0.0122222	128.35	18	18	A0A562G4V4	Adenylyltransferase/sulfurtransferase
0.0823756	0.000848459	+	0.0396667	54.527	7	7	D3LRW4	ABC transporter, ATP-binding protein
0.085199	0.0031948	+	0.0344706	184.24	16	7	A0A2N6RLR5	L-lysine N6-monooxygenase MbtG
0.090426	8.87176e-05	+	0.0275	121.72	1	1	D3LSF8	Uncharacterized protein
0.0941735	0.000848673	+	0.0385946	255.72	9	0	A0A1M7BJU6	Thiamine transport system substrate-binding protein
0.0969268	9.6197e-05	+	0.0244444	6.4461	2	1	A0A4Y8WS70	J domain-containing protein (Fragment)
0.11385	0.000698205	+	0.0380571	234.98	20	6	A0A5E8QEK0	Peroxidase
0.119684	0.000156389	+	0.0146667	2.0402	1	1	A0A1R4IQ99	Uncharacterized protein
0.204635	0.00177576	+	0.0400615	153.41	18	18	A0A653NBM2	IucA/IucC family siderophore biosynthesis protein
0.20616	0.000898622	+	0.0416	64.194	12	3	A0A5F0IAP2	Acyl-CoA dehydrogenase
0.207258	0.00615723	+	0.0442953	106.79	10	9	A0A132HXJ2	Siderophore-interacting protein
0.271256	0.00604446	+	0.0455172	40.404	7	7	A0A031ITQ8	Uncharacterized protein
0.303939	0.00148285	+	0.044	16.962	8	6	A0A031GYI5	ABC transporter ATP-binding protein
0.316123	0.00404844	+	0.0369573	115.88	22	0	A0A5F0IB54	3-hydroxyacyl-CoA dehydrogenase
0.31737	0.00142946	+	0.0433455	323.31	13	7	A0A031GG35	GroES-like protein
0.319477	0.00132594	+	0.04264	88.957	5	3	A0A653IS40	3-oxoacid CoA-transferase subunit B
0.325608	0.00320546	+	0.0341359	10.294	2	2	D3LME5	Peptidyl-prolyl cis-trans isomerase
0.368219	0.00480826	+	0.038	91.553	8	5	A0A085E174	MaoC family dehydratase
0.379977	0.00268793	+	0.0355217	99.268	11	11	D3LR83	ABC transporter, ATP-binding protein
0.388676	0.00388516	+	0.0357544	323.31	28	6	A0A509Y5T1	AMP-binding protein
0.391186	0.00449579	+	0.0350303	323.31	29	26	A0A2N6RFG1	3-hydroxyacyl-CoA dehydrogenase
0.393023	0.00102868	+	0.0424889	323.31	38	33	A0A031I5N2	2-methylcitrate dehydratase 2
0.396783	0.00599745	+	0.0461538	323.31	30	3	A0A4Y8ZJ73	Aldehyde dehydrogenase family protein
0.400921	0.00296413	+	0.0336907	59.173	10	10	A0A5F0IBM9	Flavohemoglobin
0.404385	0.00304356	+	0.0346122	27.916	6	6	A0A653IV31	ABC transporter permease
0.405175	0.000233242	+	0.0115789	13.425	4	4	A0A653J158	Methyltransferase family protein
0.408681	0.00186899	+	0.0382941	25.437	4	4	A0A031HWZ9	Amino acid permease
0.430383	3.66884e-05	+	0.0206667	9.4998	50	0	A0A4U1LK82	Aldehyde dehydrogenase family protein
0.442572	0.00242563	+	0.0363373	209.48	20	0	A0A6N4FHA7	Dipeptide ABC transporter ATP-binding protein
0.446773	0.00047454	+	0.0476923	267.57	11	11	A0A5F0I9T8	CoA ester lyase
0.456065	0.00434709	+	0.0364094	11.42	3	3	A0A031GU15	ABC transporter, permease protein
0.461228	0.00381664	+	0.0341786	122.28	8	8	A0A653QZ40	Uncharacterized protein
0.466401	0.00056555	+	0.041625	323.31	17	7	A0A653J4T6	Acyl-CoA dehydrogenase
0.467953	0.000974587	+	0.0415814	9.021	4	4	D3LPR6	Transcriptional regulator, TetR family
0.471592	0.00444555	+	0.035845	323.31	22	22	A0A031I772	Citrate synthase
0.474218	0.00280872	+	0.034766	100	12	12	A0A653PZD2	ABC transporter permease
0.480811	0.00641905	+	0.0475065	323.31	52	0	A0A2N6RI12	1-pyrroline-5-carboxylate dehydrogenase
0.495823	0.00558645	+	0.0459854	55.318	7	7	A0A031I8P0	SURF1-like protein
0.496423	0.0057991	+	0.0461277	171.77	13	11	A0A562FSM2	Methylisocitrate lyase
0.501056	0.000540889	+	0.0444	157.52	9	9	A0A5F0IBK4	Dienelactone hydrolase family protein
0.507675	0.000959831	+	0.039619	301.7	28	1	A0A5F0I7U0	Acetyl/propionyl-CoA carboxylase subunit alpha
0.516455	0.00394611	+	0.0372759	323.31	34	1	A0A6N4C449	Methylcrotonoyl-CoA carboxylase
0.516596	0.00198447	+	0.0356712	17.76	2	2	A0A5F0I4W9	DUF3159 domain-containing protein
0.533131	0.00204508	+	0.0381622	136.39	8	1	A0A5F0I826	Phosphoribosylformylglycinamidine synthase subunit PurQ
0.565798	0.000103374	+	0.02	70.553	9	1	A0A031GAL4	Non-specific serine/threonine protein kinase
0.571871	0.00246979	+	0.0374286	323.31	22	20	A0A031I437	Aminomethyltransferase
0.57368	0.00280808	+	0.0351398	94.007	7	7	A0A4U1LCK4	Thiamine-phosphate synthase
0.580737	0.00343025	+	0.0325556	159.73	15	15	A0A2I1XX82	ABC transporter ATP-binding protein
0.601384	0.00578625	+	0.0464571	95.08	10	6	A0A562FVX5	Uncharacterized protein
0.614021	0.000873089	+	0.0393846	144.16	8	1	C5C846	C5C846_MICLC Universal stress protein UspA-like protein
0.615326	0.00321063	+	0.0338077	323.31	20	20	A0A562FWL6	Two-component system OmpR family response regulator
0.622267	0.00720226	+	0.0466826	323.31	37	8	A0A4Y8PLX1	M3 family peptidase
0.634988	0.000855402	+	0.0375789	323.31	34	24	C5C8K7	C5C8K7_MICLC Phosphoribosylformylglycinamidine synthase subunit PurL
0.648432	8.49993e-06	+	0	24.323	6	6	A0A031GVR3	ABC transporter, permease protein
0.649312	0.00135475	+	0.0467451	76.484	12	12	A0A5F0IAM3	Uncharacterized protein
0.653733	0.00249629	+	0.0369882	67.181	8	5	A0A1M7DUJ7	Aldo/keto reductase
0.663551	0.00682147	+	0.045725	283.43	16	16	A0A5F0I7C3	Ribonucleoside-diphosphate reductase subunit beta
0.667102	0.00703545	+	0.0469639	50.179	11	11	A0A2A2NRB6	Mutator family transposase
0.679923	0.00700738	+	0.0475366	185.23	15	1	A0A4U1LGW6	Malate dehydrogenase
0.683706	0.00117897	+	0.0444167	91.631	16	16	A0A509Y3I4	tRNA (Adenine-N1)-methyltransferase
0.687949	0.000143012	+	0.0157143	186.25	16	4	A0A2I1XWJ2	DUF3710 domain-containing protein
0.703514	0.00114571	+	0.0436522	162.72	10	10	A0A270AJH2	CTP synthase
0.704063	0.00640147	+	0.047817	133.15	15	15	A0A5E8QFG6	N-acetyltransferase
0.704263	0.0060222	+	0.0458333	323.31	39	1	A0A653LUS5	Uncharacterized protein
0.704693	0.00193047	+	0.0361667	74.78	16	1	A0A509Y6D8	Aldehyde dehydrogenase
0.711814	0.00213915	+	0.0371579	107.16	17	17	A0A653J3L8	Adenylate cyclase
0.718805	0.00167697	+	0.042	119.57	7	7	D3LQ55	Transcription antitermination protein NusB
0.720475	0.00205061	+	0.0376533	133.15	21	21	A0A031IKX3	CpaF family protein
0.725531	0.00409683	+	0.0363361	6.9455	4	4	A0A031IF72	Acetyltransferase, GNAT family
0.740674	0.00701513	+	0.0472485	48.695	9	3	A0A562FU49	Uncharacterized protein
0.745605	0.00150658	+	0.0432414	323.31	27	26	A0A031G597	Acyl-CoA dehydrogenase
0.747968	0.00533569	+	0.0456471	191.32	8	2	A0A562FQ77	ATP-dependent Clp protease proteolytic subunit
0.749081	0.0061255	+	0.044898	136.66	17	4	A0A5E8QFH4	Acetolactate synthase
0.751493	0.00186915	+	0.0377391	108.38	8	4	C5CAX3	C5CAX3_MICLC DSBA-like thioredoxin
0.753266	0.00433641	+	0.036992	147.97	11	2	A0A2N6RP78	Carbon starvation protein A
0.773191	0.000349391	+	0.0191304	323.31	30	0	A0A5E8QGG3	Succinate--CoA ligase [ADP-forming] subunit beta
0.773478	0.00657335	+	0.0465987	168.91	18	3	A0A509Y5H1	Putative phenylalanine aminotransferase
0.778892	0.00408312	+	0.0366441	261.03	23	0	A0A6N4F867	Urocanate hydratase
0.787123	0.00694796	+	0.047358	241.7	18	0	A0A653J470	Putative phosphomannomutase
0.787628	0.0069925	+	0.0478282	222.73	6	6	A0A031H243	MBL fold metallo-hydrolase
0.798021	0.00219336	+	0.0362051	323.31	27	0	A0A653ISM3	5-carboxymethyl-2-hydroxymuconate semialdehyde dehydrogenase
0.809219	0.00691746	+	0.0469814	150.39	13	1	A0A562FU75	Mycothiol acetyltransferase
0.81606	0.00643511	+	0.0472	89.097	10	10	A0A031H0A6	Demethylmenaquinone methyltransferase
0.81789	0.00444769	+	0.0355692	323.31	36	2	A0A4Y8PLL7	Alanine aminopeptidase
0.819492	0.000908791	+	0.0405854	180.68	14	2	A0A4Y8PJX5	PLP-dependent aminotransferase family protein
0.889009	0.00250033	+	0.0365581	164.62	16	16	A0A2N6RP91	Branched-chain-amino-acid aminotransferase
1.04547	0.00667922	+	0.0463038	195.48	21	3	A0A5F0I7C0	Exodeoxyribonuclease III
1.10425	0.00254242	+	0.0357273	323.31	23	20	A0A1M7A7G6	Transcription elongation factor GreA
1.11654	0.00240016	+	0.0356098	323.31	32	29	A0A031H094	Methionine--tRNA ligase
1.16316	0.00163303	+	0.0411148	23.835	7	7	A0A6N4C5W9	Cytochrome
1.16653	2.36056e-05	+	0.031	83.341	7	7	A0A653RE85	Single-stranded DNA-binding protein
1.19048	0.00593837	+	0.0464789	176.57	10	9	C5CAA5	C5CAA5_MICLC Peroxiredoxin
1.19245	2.73374e-05	+	0.0248	323.31	13	11	A0A132HRT2	Aminotransferase
1.20408	0.000379371	+	0.0315	323.31	28	2	C5CB72	C5CB72_MICLC Uncharacterized conserved protein
1.21575	0.00611664	+	0.0452055	66.622	8	8	A0A6N4FEQ8	HAD-IA family hydrolase
1.23233	0.00574903	+	0.0467914	102.96	10	1	A0A3G2SQ35	tRNA N6-adenosine threonylcarbamoyltransferase
1.23425	0.00668987	+	0.0460126	214.48	17	3	A0A562FP60	Methionine aminopeptidase
1.23804	0.00433652	+	0.0366984	145.96	19	10	A0A1M7ER24	Argininosuccinate lyase
1.23962	0.00218324	+	0.0366753	323.31	23	0	A0A2N6RLG4	Tryptophan synthase beta chain
1.29398	0.00485671	+	0.0377185	323.31	37	18	A0A031IFK2	Dihydrolipoamide acetyltransferase component of pyruvate dehydrogenase complex
1.30395	0.000995903	+	0.0434545	323.31	47	40	A0A1M7CQB9	Polyribonucleotide nucleotidyltransferase
1.30476	0.00140665	+	0.0458462	239.5	20	1	A0A6N4FBS5	GTPase Der
1.30664	0.0011939	+	0.0435102	323.31	25	1	D3LPI5	Succinate dehydrogenase iron-sulfur subunit
1.32023	0.00424691	+	0.0371148	262.78	17	1	A0A562FV06	Aspartate-semialdehyde dehydrogenase
1.32619	0.00429054	+	0.0365161	64.287	12	11	A0A031GIW9	ABC-type multidrug transport system, ATPase component
1.33741	0.00637055	+	0.0473158	270.07	11	11	D3LL93	Acetohydroxy-acid synthase small subunit
1.33852	0.00462607	+	0.0356992	323.31	32	9	A0A270AYZ7	Coproporphyrin III ferrochelatase
1.35849	0.00417084	+	0.0368333	282.39	20	20	A0A4Y8PMD1	Transaldolase
1.36486	0.00147048	+	0.0425714	259.89	19	19	A0A5F0IC73	Uroporphyrinogen decarboxylase
1.39216	0.00252988	+	0.0361379	117.97	5	1	A0A653ITS2	Ribose-5-phosphate isomerase B
1.42007	0.00384587	+	0.0360708	155.87	15	6	A0A509Y4F8	Phosphoserine aminotransferase
1.42899	0.00442522	+	0.036125	29.352	8	8	A0A5F0I5P0	Uncharacterized protein
1.44046	0.00315048	+	0.03392	147.93	17	0	A0A2N6RCF6	Alpha-ketoacid dehydrogenase subunit beta
1.44856	0.000474165	+	0.0496	164.71	11	11	A0A4Y8PLS3	Sec-independent protein translocase protein TatB
1.46717	0.00422382	+	0.0365289	273.59	19	3	A0A653ISF6	Coenzyme A biosynthesis bifunctional protein CoaBC
1.47595	0.00349282	+	0.0322569	58.141	9	7	A0A031I5Q8	Putative membrane protein
1.5233	0.00373428	+	0.0336577	323.31	16	0	A0A5F0I5N2	Universal stress protein
1.52429	0.00116404	+	0.0427234	187.01	18	16	A0A378NRK2	4-hydroxy-3-methylbut-2-enyl diphosphate reductase
1.53387	4.51556e-05	+	0.0314286	323.31	24	18	A0A1M7BCP4	Cell division protein FtsZ
1.54603	0.000537314	+	0.0475714	264.55	13	0	D3LRU4	GroES-like protein
1.56692	0.00287907	+	0.0340417	138.68	18	1	A0A5F0IBM6	Pyruvate dehydrogenase (Acetyl-transferring) E1 component subunit alpha
1.56943	0.00169524	+	0.0413333	160.61	15	15	A0A031I2X9	Response regulator receiver domain protein
1.57033	0.000238374	+	0.011	20.732	6	6	A0A2I1XX52	Rubrerythrin family protein
1.57095	0.00324927	+	0.0331698	94.435	13	11	A0A653SGZ4	3,4-dihydroxy-2-butanone 4-phosphate synthase
1.58894	0.00142321	+	0.0441481	175.25	26	14	A0A4Y9HBN9	Thiol reductant ABC exporter subunit CydC
1.60587	0.00237185	+	0.0365	323.31	29	4	A0A2N6RP88	Dihydroxy-acid dehydratase
1.60673	0.00191973	+	0.0372	174.97	16	7	A0A4U1MCV9	PhoH family protein
1.61467	0.000562192	+	0.0429677	205.96	15	1	A0A378NJ01	Amidophosphoribosyltransferase
1.64217	0.00613298	+	0.0445946	166.23	20	8	A0A031I761	Pseudouridine synthase
1.74309	0.000592749	+	0.0403636	39.144	9	9	A0A4Y8PLY4	MarR family transcriptional regulator
1.74726	0.00237989	+	0.0360494	259.28	23	23	A0A4U1LDZ5	BMP family ABC transporter substrate-binding protein
1.80922	0.00285228	+	0.0344	323.31	26	5	D3LLS5	Phospho-2-dehydro-3-deoxyheptonate aldolase
1.81566	0.00267389	+	0.0359121	57.429	6	6	A0A5F0UK60	DUF1541 domain-containing protein
1.83044	0.0063402	+	0.0476291	104.97	19	19	A0A5E8QDB1	Quinolinate synthase A
1.85166	0.000256568	+	0.016381	309.64	17	5	D3LRI2	30S ribosomal protein S6
1.86952	0.00449345	+	0.0352977	203.2	20	7	A0A2N6RGQ0	Pyridoxal phosphate homeostasis protein
1.90244	0.0042712	+	0.036813	87.083	11	3	A0A5F0IBU7	Ribonuclease HI
1.91254	0.00621811	+	0.04648	2.2211	7	1	A0A4Y8X3V6	Pyruvate dehydrogenase (Acetyl-transferring) E1 component subunit alpha
2.02091	0.0039228	+	0.0376	47.53	7	7	D3LMB9	50S ribosomal protein L31 type B
2.1275	0.00140758	+	0.0449811	4.2064	13	1	A0A562G4U9	Enoyl-CoA hydratase
2.12935	0.00236088	+	0.036962	323.31	29	8	A0A4Y1LQG5	Phenylacetate-coenzyme A ligase
2.19995	0.000662212	+	0.0391765	286.85	23	8	A0A031H6Z1	DNA/RNA helicase, superfamily II
2.43944	0.00260349	+	0.0353258	228.63	25	4	A0A4Y8PPZ9	ATP-dependent RNA helicase DeaD
2.48539	0.00153803	+	0.0425085	323.31	31	9	A0A4Y1LPK5	Acetyl-CoA C-acyltransferase
2.51109	0.00193027	+	0.0366761	296.33	35	35	A0A1R4K7K8	Malate synthase
2.53434	0.00260613	+	0.0349333	97.785	18	1	D3LQV1	Lipoyl synthase
2.591	0.00573685	+	0.0471304	263.3	17	5	A0A509Y5E9	Enoyl-CoA hydratase/isomerase family protein
2.73162	0.00655204	+	0.0468974	255.41	20	6	A0A031HHJ0	3-hydroxyacyl-CoA dehydrogenase, NAD binding domain protein
2.86811	0.00175921	+	0.0406875	113.87	7	7	D3LP84	Putative ACR, COG1399
3.29243	0.000134411	+	0.0169231	170.83	11	9	A0A562G5G6	Enoyl-CoA hydratase/carnithine racemase
3.3124	0.000318037	+	0.02	323.31	22	22	A0A509Y5E7	Phenylacetate-CoA oxygenase subunit PaaC
3.69139	0.00186493	+	0.0388657	23.135	12	2	A0A1M7AA38	ATP-dependent helicase HrpB
3.88544	0.00359995	+	0.0339636	131.54	16	16	A0A2I1XVC7	tRNA-specific 2-thiouridylase MnmA
4.13972	0.00313975	+	0.0342626	323.31	29	1	A0A1M7AQB1	Isocitrase
4.72564	0.000223579	+	0.0129412	161.59	5	5	A0A509Y5Q5	1,2-phenylacetyl-CoA epoxidase subunit B
4.82328	0.00185811	+	0.0394545	4.3404	17	0	A0A562FN85	Sulfide:quinone oxidoreductase
7.16736	0.00319466	+	0.0348119	67.062	7	3	A0A509Y5E6	Phenylacetate-CoA oxygenase subunit PaaJ
9.59819	0.0032879	+	0.0328598	17.923	6	1	A0A410XQA6	Enoyl-CoA hydratase
20.3638	0.000538199	+	0.045931	70.15	2	2	C5CCG6	C5CCG6_MICLC Uncharacterized protein
41.4724	0.00322313	+	0.0334857	2.8407	17	1	A0A1R4K8M2	Uncharacterized protein
