# Supplementary material for: Epinephrine Affects Ribosomes, Cell Division, and Catabolic Processes in Micrococcus luteus Skin Strain C01: Revelation of the Conditionally Extensive Hormone Effect Using Orbitrap Mass Spectrometry and Proteomic Analysis
Source: Microorganisms. 2023 Aug 29;11(9):2181. doi: 10.3390/microorganisms11092181 (PMC10535722; doi:10.3390/microorganisms11092181)
Supplement: Supplementary file 1 [file microorganisms-11-02181-s001.zip › supplementary tables/Table S7.xlsx]

## Sheet: Лист1
Fold change	Student's T-test p-value	Student's T-test Significant	Student's T-test q-value	Andromeda score	Peptides	Unique peptides	Majority protein IDs	Protein name
0.0164322	0.000931206	+	0.0114	115.34	16	2	A0A6N4F7R1	FAD-dependent oxidoreductase
0.0271875	0.00303969	+	0.0108125	323.31	35	2	A0A6N4FDS1	Phosphomethylpyrimidine synthase
0.027606	0.000863687	+	0.0109247	194	31	1	A0A5F0I820	Phosphomethylpyrimidine synthase
0.0387121	4.66832e-05	+	0.0045	143.45	12	12	A0A5F0I7X1	Thiazole synthase
0.0421514	6.38657e-05	+	0.0072	11.57	31	1	A0A4P8HG52	Phosphomethylpyrimidine synthase
0.0448063	0.000338079	+	0.00726667	128.35	18	18	A0A562G4V4	Adenylyltransferase/sulfurtransferase
0.0544797	0.000132998	+	0.00617143	47.744	5	5	A0A653ISJ3	Sulfur carrier protein ThiS
0.0713819	2.05133e-05	+	0	255.72	9	0	A0A1M7BJU6	Thiamine transport system substrate-binding protein
0.0977551	3.70466e-05	+	0.00568421	10.524	19	0	A0A653IYK6	UDP-N-acetylmuramoylalanine--D-glutamate ligase
0.0991928	0.00859216	+	0.017967	35.1	2	1	C5CBB4	C5CBB4_MICLC Amino acid ABC transporter, permease protein, 3-TM region, His/Glu/Gln/Arg/opine family
0.100027	0.00697445	+	0.0180221	59.45	49	4	A0A509Y4H9	DUF2382 domain-containing protein
0.119664	0.00942859	+	0.0191565	72.883	9	9	A0A031GGI2	ABC transporter, ATP-binding protein
0.124124	0.000876846	+	0.0106947	11.78	7	1	A0A132HV83	RutC family protein
0.145518	0.0091113	+	0.0185806	54.527	7	7	D3LRW4	ABC transporter, ATP-binding protein
0.145864	0.00322658	+	0.0123282	3.9191	9	0	A0A562FU18	Acyl dehydratase
0.146777	0.0154386	+	0.0238086	3.1626	14	1	A0A653T5I7	Acetolactate synthase catalytic subunit
0.171456	0.00616363	+	0.0158	184.24	16	7	A0A2N6RLR5	L-lysine N6-monooxygenase MbtG
0.173312	0.00433285	+	0.0153239	10.275	22	1	A0A4Y8ZHN5	30S ribosomal protein S2 (Fragment)
0.174379	0.00139408	+	0.0110244	21.884	4	4	D3LPU8	Efflux ABC transporter, permease protein
0.181972	0.000903117	+	0.0104742	106.79	10	9	A0A132HXJ2	Siderophore-interacting protein
0.186288	0.00200786	+	0.0119195	99.268	11	11	D3LR83	ABC transporter, ATP-binding protein
0.188046	0.0012305	+	0.0109474	132.21	7	1	D3LMU4	Tat pathway signal sequence domain protein
0.189785	0.00170652	+	0.0120863	10.294	2	2	D3LME5	Peptidyl-prolyl cis-trans isomerase
0.198334	0.0191099	+	0.0269083	12.242	2	2	A0A5F0I5C3	DUF4259 domain-containing protein
0.216183	0.0130701	+	0.022043	10.479	5	5	D3LLF6	Acetyltransferase, GNAT family
0.226325	0.0049995	+	0.0150783	6.5224	3	3	A0A653NMS3	Putative short-chain fatty acid transporter
0.228214	0.012498	+	0.0216374	55.037	10	10	A0A562G3T9	3-oxoadipate CoA-transferase alpha subunit
0.232551	0.00565589	+	0.014816	171.64	11	11	A0A031G196	Periplasmic binding protein
0.252285	8.55263e-06	+	0	93.63	9	9	A0A653QWC7	DNA protection during starvation protein
0.263701	0.0187269	+	0.0266878	88.957	5	3	A0A653IS40	3-oxoacid CoA-transferase subunit B
0.273081	0.00302418	+	0.0108691	4.0969	17	0	A0A1R4IXA2	Dihydrolipoamide acetyltransferase component of pyruvate dehydrogenase complex
0.276827	0.00287484	+	0.0111016	121.72	1	1	D3LSF8	Uncharacterized protein
0.282757	0.0043701	+	0.0152523	11.42	3	3	A0A031GU15	ABC transporter, permease protein
0.282887	0.0144248	+	0.0235452	26.373	2	2	A0A562G4D2	Putative PurR-regulated permease PerM
0.289264	0.0249542	+	0.0325657	4.8657	2	2	C5C9V1	C5C9V1_MICLC Helix-turn-helix protein
0.291511	0.00247237	+	0.0112771	190.99	13	13	A0A4Y8ZIT3	Iron ABC transporter substrate-binding protein (Fragment)
0.292502	0.00118392	+	0.0111429	319.23	21	21	A0A031HM56	Glutamate dehydrogenase
0.307467	0.000647897	+	0.0127	6.8095	2	1	A0A5F0IC76	Amino acid ABC transporter permease
0.310452	0.00235053	+	0.0117736	100	12	12	A0A653PZD2	ABC transporter permease
0.310727	0.00293354	+	0.0110426	323.31	29	26	A0A2N6RFG1	3-hydroxyacyl-CoA dehydrogenase
0.312318	0.00237128	+	0.0116273	59.173	10	10	A0A5F0IBM9	Flavohemoglobin
0.315577	0.00019756	+	0.00990909	323.31	38	33	A0A031I5N2	2-methylcitrate dehydratase 2
0.325078	0.00440482	+	0.0150415	21.622	7	7	A0A4U1LCJ3	ABC transporter ATP-binding protein
0.325173	0.00116993	+	0.0112432	209.48	20	0	A0A6N4FHA7	Dipeptide ABC transporter ATP-binding protein
0.325725	0.0229291	+	0.0311583	9.0743	3	3	D3LQ02	Uncharacterized protein
0.33353	0.0332778	+	0.0438967	89.194	10	8	A0A562FVN5	Adenine-specific DNA-methyltransferase
0.335387	0.0288284	+	0.0379579	84.151	4	2	A0A1R4J8D0	Uncharacterized protein
0.338625	0.00144783	+	0.011619	70.347	5	1	A0A031GGA6	LysR substrate binding domain protein
0.352579	0.0184564	+	0.0256583	42.436	7	5	A0A132HL80	Uncharacterized protein
0.353355	0.000214207	+	0.0092766	238.87	23	6	A0A4Y8PNX2	Dihydrolipoamide acetyltransferase component of pyruvate dehydrogenase complex
0.35464	0.0120103	+	0.0208652	19.115	9	1	A0A5F0I6M4	Tyrosine recombinase XerD
0.359312	9.98902e-05	+	0.00654545	91.382	8	8	A0A4U1MBX8	ABC transporter permease
0.359502	0.00210621	+	0.0117616	91.192	8	2	A0A4Y8PKD2	Acyl-CoA thioesterase II
0.36391	3.91939e-05	+	0.00514286	57.947	10	0	A0A509Y3H2	MaoC-like domain-containing protein
0.365897	0.0211945	+	0.0293276	157.52	9	9	A0A5F0IBK4	Dienelactone hydrolase family protein
0.368581	0.0163821	+	0.0245686	25.437	4	4	A0A031HWZ9	Amino acid permease
0.375983	0.0123241	+	0.021337	323.31	22	22	A0A031I772	Citrate synthase
0.37969	0.00577198	+	0.014757	108.63	17	17	A0A5F0UMV7	D-inositol 3-phosphate glycosyltransferase
0.3814	0.0022658	+	0.0114581	179.56	12	12	A0A509Y4I0	Agmatinase
0.384792	0.0193759	+	0.027029	55.318	7	7	A0A031I8P0	SURF1-like protein
0.387437	0.000872792	+	0.0108085	107.02	9	9	C5CAV0	C5CAV0_MICLC Uncharacterized protein
0.390163	0.0364432	+	0.047263	27.916	6	6	A0A653IV31	ABC transporter permease
0.394236	0.0229727	+	0.0312199	4.2469	2	2	A0A031G6W9	SNARE-like domain protein
0.395988	0.000571254	+	0.0139178	53.549	8	3	A0A2N6RRZ2	LLM class flavin-dependent oxidoreductase
0.397784	0.00255748	+	0.011645	60.953	11	2	A0A4Y8PMK5	Patatin family protein
0.398938	0.012369	+	0.0215778	91.84	7	7	A0A5F0I6S6	Uncharacterized protein
0.400773	0.00299646	+	0.0109263	9.4271	6	2	A0A4V1ECK2	UDP-N-acetylglucosamine--N-acetylmuramyl-(pentapeptide) pyrophosphoryl-undecaprenol N-acetylglucosamine transferase
0.401694	0.000231761	+	0.00872	184.32	18	0	A0A5E8QBF9	NAD(P)/FAD-dependent oxidoreductase
0.403313	0.00130514	+	0.0107586	61.711	12	8	C5CA30	C5CA30_MICLC UDP-N-acetylglucosamine--N-acetylmuramyl-(pentapeptide) pyrophosphoryl-undecaprenol N-acetylglucosamine transferase
0.407537	0.00270398	+	0.011931	239.46	13	9	A0A653IRL3	Beta-ketoadipyl-CoA thiolase
0.414603	0.00121175	+	0.0110442	231.39	19	5	A0A509Y333	Glutamate ABC transporter substrate-binding protein
0.416946	0.0292786	+	0.0391651	13.461	4	4	D3LLW8	Uncharacterized protein
0.423067	0.00279364	+	0.0112826	136.66	17	4	A0A5E8QFH4	Acetolactate synthase
0.425048	0.000445822	+	0.00670769	64.194	12	3	A0A5F0IAP2	Acyl-CoA dehydrogenase
0.430151	0.0027643	+	0.0117288	70.664	10	10	A0A653IXE4	Acetyltransferase
0.431689	2.55032e-05	+	0	82.541	16	14	A0A562FQI2	Tryptophan synthase beta chain
0.437104	0.000837668	+	0.0114157	73.347	7	1	C5C7W4	C5C7W4_MICLC Thioredoxin
0.439395	0.000584274	+	0.0135467	148.24	12	7	A0A653IRU5	Alanine dehydrogenase
0.439809	0.00127974	+	0.0108522	323.31	20	20	A0A562FWL6	Two-component system OmpR family response regulator
0.440544	0.000858946	+	0.0111648	112.24	13	3	A0A653IWV7	Cytochrome C biogenesis protein ResB (Modular protein)
0.447302	0.025858	+	0.03376	47.374	13	4	A0A653IPQ6	Putative membrane protein
0.448298	5.35696e-05	+	0.00432	24.323	6	6	A0A031GVR3	ABC transporter, permease protein
0.450837	0.0351309	+	0.0462609	20.342	2	1	A0A132HZM4	Uncharacterized protein
0.454186	0.0163339	+	0.0246897	191.32	8	2	A0A562FQ77	ATP-dependent Clp protease proteolytic subunit
0.459168	0.0178417	+	0.0248094	84.601	12	0	A0A6N4F9U7	Formimidoylglutamase
0.459298	0.00931143	+	0.0192179	94.007	7	7	A0A4U1LCK4	Thiamine-phosphate synthase
0.460587	0.0280549	+	0.0369692	12.69	5	2	A0A653LNH9	RNA-binding protein
0.470514	0.00536875	+	0.0153058	102.26	8	1	A0A562FRP6	Protein-disulfide isomerase
0.470725	0.00990378	+	0.0193146	271.16	19	2	A0A4Y8PIJ2	3-hydroxyacyl-CoA dehydrogenase
0.47638	0.00546035	+	0.0151803	86.505	18	15	A0A5F0I7K1	Phytoene desaturase
0.477749	0.00810507	+	0.0175862	283.43	16	16	A0A5F0I7C3	Ribonucleoside-diphosphate reductase subunit beta
0.480838	0.000244103	+	0.00854902	146.83	25	4	A0A031I7G2	DNA helicase
0.481177	0.0121531	+	0.0210503	125.69	7	7	A0A6N4F9W0	ATP-binding cassette domain-containing protein
0.48633	0.00226733	+	0.0113846	168.69	19	2	A0A031I8L4	L-cysteine:1D-myo-inositol 2-amino-2-deoxy-alpha-D-glucopyranoside ligase
0.488863	0.00461101	+	0.0152579	129.73	10	10	D3LM35	Luciferase family oxidoreductase, FMN-dependent, PP_0088 family
0.491013	0.00804569	+	0.0173333	144.16	8	1	C5C846	C5C846_MICLC Universal stress protein UspA-like protein
0.49357	0.00254548	+	0.0117143	323.31	27	2	A0A5E8QCZ5	ABC transporter ATP-binding protein
0.494315	0.0374202	+	0.0477965	41.978	16	14	A0A031GZ94	Histidine kinase
0.497972	0.00150347	+	0.0122154	323.31	37	8	A0A4Y8PLX1	M3 family peptidase
0.4987	0.00653303	+	0.016317	81.937	10	10	A0A5E8QBK4	DUF2520 domain-containing protein
0.499119	0.00829387	+	0.01833	323.31	52	1	A0A5E8QFG8	Uncharacterized protein
0.499802	0.0124014	+	0.021518	71.479	37	0	C5C955	C5C955_MICLC Catalase
0.501765	0.0014508	+	0.0114375	147.64	21	21	A0A1R4JN36	N-acetylmannosaminyltransferase
0.506446	0.00689708	+	0.0177993	86.881	14	2	A0A562FW66	Glutamate transport system ATP-binding protein
0.508504	0.00278722	+	0.0114066	43.032	9	9	A0A4Y8PJB5	SDR family oxidoreductase
0.510941	0.0280752	+	0.0368276	56.835	10	10	A0A4Y8PLW7	Protein translocase subunit SecD
0.51372	0.0128784	+	0.0222222	136.39	8	1	A0A5F0I826	Phosphoribosylformylglycinamidine synthase subunit PurQ
0.513958	0.00239456	+	0.0114847	45.488	10	10	A0A653IRD3	Cell envelope-like function transcriptional attenuator common domain protein
0.514095	0.005155	+	0.0150252	225.42	14	14	A0A031I407	Hydroxymethylpyrimidine kinase
0.51482	0.0208622	+	0.0287155	60.426	8	6	A0A653IQ62	Foldase YidC
0.516603	0.0254632	+	0.0330201	241.18	17	17	A0A031I8R1	Histidine ammonia-lyase
0.517306	0.0373729	+	0.0479648	187.29	16	16	A0A6N4F6S7	DUF21 domain-containing protein
0.519048	0.0140973	+	0.0236021	61.411	5	5	A0A2N6RLS2	Lipoate--protein ligase
0.519307	0.0145734	+	0.0233641	323.31	12	12	A0A653IWI6	MarR family transcriptional regulator
0.52301	0.000252486	+	0.00822642	323.31	35	0	A0A5F0IC68	ABC transporter family substrate-binding protein
0.523699	0.00952935	+	0.0190955	31.405	4	2	D3LPR4	Antibiotic biosynthesis monooxygenase
0.525001	0.00310038	+	0.012456	225.89	12	12	A0A410XSN7	Dipeptidase
0.525411	0.00734322	+	0.0178925	146.9	28	1	A0A4Y8PIB8	Propionyl-CoA synthetase
0.526758	0.00143316	+	0.011712	298.6	21	0	A0A410XQ35	UPF0371 protein MT1254_05535
0.52859	0.00980342	+	0.0194357	52.894	14	10	A0A2N6RGL6	1-acyl-sn-glycerol-3-phosphate acyltransferase
0.535414	0.00777118	+	0.0175158	139.91	9	9	A0A4Y8PNN6	Peptidylprolyl isomerase
0.535418	0.0352852	+	0.0460939	282.72	7	7	C5C835	C5C835_MICLC Peptidyl-prolyl cis-trans isomerase
0.539211	0.000686547	+	0.0123902	181.72	13	2	C5CBV8	MPUS_MICLC Undecaprenyl-phosphate mannosyltransferase
0.539808	0.00564217	+	0.0149355	18.352	6	6	C5C866	C5C866_MICLC Transcriptional regulator, AsnC family
0.539917	0.0105042	+	0.0200122	60.986	9	9	A0A1M7ASZ6	Phosphate import ATP-binding protein PstB
0.542168	0.00215661	+	0.0115325	223.69	16	16	A0A2N6RL63	Mak_N_cap domain-containing protein
0.545196	0.00169594	+	0.0121739	277.87	20	20	A0A2N6RPP3	Pyruvate dehydrogenase (Acetyl-transferring) E1 component subunit alpha
0.545556	0.0273917	+	0.0357973	27.145	1	1	A0A562FVI3	Uncharacterized protein
0.545718	0.0180576	+	0.0248186	323.31	41	0	A0A5E8QGB1	Catalase
0.551721	0.0108215	+	0.0199162	188.3	17	17	A0A031HXR1	Alkene reductase
0.553022	0.0345884	+	0.0455753	2.0702	8	0	A0A4P8HH10	Dihydroorotate dehydrogenase (quinone)
0.55963	0.00708564	+	0.0181527	323.31	18	0	D3LNE8	Mycothiol-dependent formaldehyde dehydrogenase
0.559896	0.000246734	+	0.00838462	196.5	16	0	A0A031GMY1	3-oxoacyl-[acyl-carrier protein] reductase
0.561903	0.0103825	+	0.0199012	79.526	5	5	C5CCF0	C5CCF0_MICLC Orotidine 5-phosphate decarboxylase
0.562976	0.0162957	+	0.0247506	92.24	6	6	A0A1M7DRR7	Thioredoxin
0.564569	0.0187451	+	0.0265079	154.87	14	14	A0A4Y9HB25	Amidohydrolase
0.568651	0.0124796	+	0.021697	90.632	5	5	A0A562FVX3	Uncharacterized protein
0.569868	0.00351413	+	0.0129852	29.192	6	6	A0A5F0I6A9	Adenine phosphoribosyltransferase
0.571223	0.0207662	+	0.0283369	90.166	6	6	A0A031HW86	DUF779 domain-containing protein
0.57422	0.00239181	+	0.0115556	323.31	20	19	A0A031IAD4	Acetyl-CoA C-acetyltransferase
0.575265	0.0325593	+	0.0435037	177.64	23	23	A0A410XN22	dTDP-glucose 4,6-dehydratase
0.578978	0.00707857	+	0.018219	53.347	7	7	A0A509Y5C1	Acetyl-CoA C-acetyltransferase
0.582178	0.0126176	+	0.0218142	271.32	23	23	A0A2N6RGI5	Probable cytosol aminopeptidase
0.582811	0.00732264	+	0.0179568	20.124	7	7	A0A5F0UPQ9	1-acyl-sn-glycerol-3-phosphate acyltransferase
0.587525	0.0207331	+	0.0283983	124.96	9	0	A0A4Y8PNF2	Tetratricopeptide repeat protein
0.588484	0.00828259	+	0.0180339	82.807	12	11	A0A4Y9HAD5	Siderophore-interacting protein
0.591087	0.0036791	+	0.0132621	183.84	15	15	A0A653LRD3	dTDP-4-dehydrorhamnose reductase
0.591656	0.00274429	+	0.0118629	323.31	39	1	A0A653LUS5	Uncharacterized protein
0.591936	0.0054763	+	0.0151184	151.3	22	2	A0A653SFQ9	Putative enzyme
0.592893	0.00816139	+	0.0178557	147.97	11	2	A0A2N6RP78	Carbon starvation protein A
0.593044	0.0165535	+	0.0245086	26.097	6	1	A0A1M7ECL7	Cardiolipin synthase
0.593462	0.00061339	+	0.0133684	323.31	19	4	A0A653IQT7	Inorganic diphosphatase
0.593531	0.0247605	+	0.0319676	11.066	6	6	A0A2I1XTA2	Polyketide cyclase
0.597747	0.0267086	+	0.0347554	69.475	8	8	A0A653J027	DUF21 domain-containing protein
0.598635	0.0160931	+	0.0245446	323.31	34	24	C5C8K7	C5C8K7_MICLC Phosphoribosylformylglycinamidine synthase subunit PurL
0.599482	0.00707691	+	0.0182857	48.695	9	3	A0A562FU49	Uncharacterized protein
0.599922	0.000544162	+	0.0127429	323.31	29	0	A0A653IWU2	Oligopeptidase B
0.601063	0.0351831	+	0.0461772	159.73	15	15	A0A2I1XX82	ABC transporter ATP-binding protein
0.602552	0.000550416	+	0.0125634	125.46	13	1	A0A2N6RGS0	Esterase
0.603007	0.00887661	+	0.0176181	259.17	21	21	A0A5F0I7M5	4-aminobutyrate--2-oxoglutarate transaminase
0.603736	0.0137655	+	0.0227507	89.581	17	0	A0A2N6RPB6	ABC transporter
0.604106	0.000807242	+	0.0116782	58.001	6	6	D3LMQ6	Putative neutral zinc metallopeptidase
0.606021	0.0196684	+	0.0267313	102.76	11	9	C5CCE8	C5CCE8_MICLC Guanylate kinase
0.606359	0.0168642	+	0.0245631	52.813	9	0	A0A6N4FFZ3	Uncharacterized protein
0.607215	0.0017466	+	0.011831	323.31	30	0	A0A5E8QGG3	Succinate--CoA ligase [ADP-forming] subunit beta
0.608532	0.000276434	+	0.00764912	88.01	14	5	A0A509Y378	NUDIX hydrolase
0.609559	0.00864523	+	0.0179079	115.88	22	0	A0A5F0IB54	3-hydroxyacyl-CoA dehydrogenase
0.609961	0.00175965	+	0.0117483	211.89	27	2	A0A4Y8PLE8	WYL domain-containing protein
0.610646	0.0187807	+	0.0264484	70.988	7	7	A0A031GEK1	Putative phenylacetic acid degradation protein PaaD
0.612842	0.0280746	+	0.0368983	13.652	3	3	A0A031ICE0	Phosphate transport system permease protein
0.615683	0.0114576	+	0.0206784	131.76	19	19	A0A1M7DHS2	SSU ribosomal protein S6P modification protein
0.616376	0.0135937	+	0.0224085	268.99	34	0	A0A4Y8PK19	TM0106 family RecB-like putative nuclease
0.618373	0.00258185	+	0.0115088	55.772	7	7	A0A031GJY3	Ankyrin repeat protein
0.619059	0.00957789	+	0.0190349	133.15	15	15	A0A5E8QFG6	N-acetyltransferase
0.621685	0.0118441	+	0.0209831	57.27	8	2	A0A5F0I7D4	Uncharacterized protein
0.62238	0.00750647	+	0.0177021	89.246	12	12	A0A031I432	Uncharacterized protein
0.625579	0.0179401	+	0.024993	43.282	10	0	A0A031HPU9	Acetyltransferase
0.62707	0.0109991	+	0.0201791	60.321	6	6	A0A031IT04	DUF2437 domain-containing protein
0.627632	0.0186174	+	0.0260317	33.746	5	5	A0A031G8J2	Branched-chain amino acid ABC transporter, permease protein
0.629002	0.00424907	+	0.0153962	96.575	21	21	A0A031ISH3	ABC transporter, ATP-binding protein
0.633041	0.0011514	+	0.0114495	184.29	13	13	A0A5F0I9F7	Peptide-methionine (R)-S-oxide reductase
0.633081	0.000725793	+	0.012241	323.31	19	3	A0A5F0I8Q4	Succinate--CoA ligase [ADP-forming] subunit alpha
0.633504	0.0142019	+	0.0235405	323.31	22	20	A0A031I437	Aminomethyltransferase
0.63363	0.0312606	+	0.0417175	91.631	16	16	A0A509Y3I4	tRNA (Adenine-N1)-methyltransferase
0.63404	0.0366738	+	0.0472384	44.271	7	7	A0A5F0I9K3	N-acetyltransferase
0.635826	0.0324082	+	0.0432342	152.86	7	6	A0A2N6RSN2	Polyisoprenoid-binding protein
0.637457	0.000179532	+	0.00742857	168.76	22	12	A0A5F0IAN3	Signal recognition particle protein
0.638246	0.0125907	+	0.021874	175.25	11	0	D3LQ56	Elongation factor P
0.638759	0.000929737	+	0.0115152	181.9	28	28	A0A410XTE2	Elongation factor 4
0.639375	0.00873411	+	0.0177908	259.82	19	17	A0A4Y8PHX6	Uncharacterized protein
0.640527	0.00713397	+	0.018087	21.981	15	1	A0A5E8Q984	RNA polymerase subunit sigma-70
0.64282	0.0223273	+	0.0311933	104.79	13	13	A0A1R4J5P6	NADH:flavin oxidoreductases, Old Yellow Enzyme family
0.643745	0.0154472	+	0.0237487	152.46	9	7	A0A653IUI8	Uncharacterized protein
0.644329	0.00481537	+	0.0154821	323.31	42	0	A0A6N4F710	Isoleucine--tRNA ligase
0.644833	5.9314e-05	+	0.00372414	295.59	19	10	A0A031G8N5	M20/M25/M40 family metallo-hydrolase
0.645149	0.00583709	+	0.0150198	323.31	43	0	A0A031I3D1	Glycine dehydrogenase (decarboxylating)
0.647971	0.00279196	+	0.0113443	221.87	18	18	D3LRE1	Uridylate kinase
0.648013	0.00350365	+	0.0130495	129.63	12	12	A0A031GEW2	Imidazolonepropionase
0.651175	0.000859883	+	0.0110435	161.92	10	10	A0A4U1MC43	Aldo/keto reductase
0.654144	0.00615584	+	0.015861	128.46	15	2	A0A4Y8PM23	Polysaccharide biosynthesis tyrosine autokinase
0.654245	0.0229689	+	0.0312848	195.11	22	22	A0A031IM96	Phage holin family protein
0.654398	0.0194851	+	0.0268496	64.175	8	8	A0A509Y670	Amidohydrolase
0.655344	0.0168032	+	0.0243893	3.8997	2	2	D3LQS1	Transporter, major facilitator family protein
0.656941	0.014303	+	0.0233575	36.017	3	2	D3LKG8	Endoribonuclease YbeY
0.660354	0.00500317	+	0.015013	303.71	30	29	D3LR91	Inosine-5-monophosphate dehydrogenase
0.661695	0.00277903	+	0.0115333	21.281	5	5	D3LM57	TrkA N-terminal domain protein
0.662618	0.0148043	+	0.0232449	97.999	12	12	C5C9L0	C5C9L0_MICLC ABC-type spermidine/putrescine transport system, ATPase component
0.662687	0.00507094	+	0.015217	165.42	25	2	A0A5F0I5V3	Penicillin-binding protein 2
0.664338	0.0172693	+	0.0249952	52.693	13	3	A0A4Y8X2Q8	D-inositol 3-phosphate glycosyltransferase
0.669405	0.0374752	+	0.0479299	117.12	9	9	A0A4Y8PM59	Protein-export membrane protein SecF
0.671526	0.00325821	+	0.0122653	82.653	11	11	A0A085E0T8	NAD(P)-dependent oxidoreductase
0.671605	0.00684322	+	0.0179326	171.14	16	16	A0A4Y8PPE3	Cysteine synthase
0.671928	0.0194172	+	0.0269689	176.74	15	14	A0A2I1XWK2	NAD-dependent epimerase/dehydratase family protein
0.672416	0.0144504	+	0.0234242	323.31	24	20	A0A5F0I5P1	ABC transporter substrate-binding protein
0.673427	0.0265871	+	0.0343686	34.505	31	1	A0A4Y8X5J3	ATP synthase subunit alpha
0.674815	0.0114206	+	0.020739	177.03	25	15	A0A1M7A5V8	ATPase components of ABC transporters with duplicated ATPase domains
0.674886	0.0216763	+	0.0303355	84.33	8	8	A0A031HQ70	Redoxin family protein
0.675906	0.0180909	+	0.0247037	296.24	20	20	A0A031IKQ5	Alpha-ketoacid dehydrogenase subunit beta
0.67803	0.0142834	+	0.0234182	168.91	18	3	A0A509Y5H1	Putative phenylalanine aminotransferase
0.680592	0.0327117	+	0.0434233	123.22	9	1	A0A5E8QHN8	Sirohydrochlorin cobaltochelatase
0.682364	0.00518473	+	0.0149	323.31	36	33	A0A031H7A0	M13 family metallopeptidase
0.682546	0.0177843	+	0.0246415	138.89	15	15	A0A5F0IBP1	Uncharacterized protein
0.687313	0.0297708	+	0.0397278	323.31	18	18	A0A4Y8PQ28	ABC transporter substrate-binding protein
0.687393	0.0152504	+	0.0236557	45.801	12	1	A0A653J368	GTP pyrophosphokinase
0.688995	0.00276549	+	0.0116629	111.86	9	2	A0A1M7A6K7	TIGR03089 family protein
0.68908	0.0211035	+	0.0294538	200.78	7	1	A0A6N4C713	Ribosome hibernation promoting factor
0.689101	0.00137033	+	0.0104	323.31	20	2	A0A5F0IA68	ATP synthase gamma chain
0.690253	0.0036459	+	0.0133268	99.847	11	11	A0A2N6RAB6	23S rRNA (Guanosine(2251)-2-O)-methyltransferase RlmB
0.690546	0.0338373	+	0.0440803	323.31	66	3	A0A562FJF5	Chaperone protein ClpB
0.691974	0.026342	+	0.0340752	136.02	13	13	A0A031GTE9	Purine nucleoside phosphorylase
0.693138	0.0045977	+	0.0153273	323.31	22	21	A0A5F0I5R8	Phosphate-binding protein PstS
0.697782	0.000493088	+	0.0131176	323.31	26	20	A0A509Y3R5	NAD-dependent succinate-semialdehyde dehydrogenase
0.698938	0.0154203	+	0.0238687	195.28	12	11	A0A562FUC8	Triosephosphate isomerase
0.702546	0.0198658	+	0.0271441	291.1	25	20	A0A4Y8PMH7	Aminopeptidase P family protein
0.707189	0.0265485	+	0.034252	323.31	37	31	A0A132HKC6	Succinate dehydrogenase flavoprotein subunit
0.709541	0.0115502	+	0.0205581	148.43	24	1	A0A653LNN7	Acetylneuraminic acid synthetase
0.710434	0.00923239	+	0.0185209	242.95	23	23	A0A5F0I663	RNA polymerase sigma factor SigA
0.711881	0.00333289	+	0.01264	323.31	31	0	A0A653T767	Fumarate hydratase
0.712863	0.0118325	+	0.0207365	323.31	71	4	A0A4Y8PLW4	Pyruvate carboxylase
0.715411	0.00585898	+	0.0149606	169.38	16	0	A0A410XPC8	Chromosome partitioning protein ParB
0.720217	0.000616114	+	0.0131948	268.14	24	4	A0A1M6ZIV1	Signal recognition particle receptor FtsY
0.720256	0.0334741	+	0.0441691	162.9	10	1	A0A1M7AA05	Phosphoglycerate dehydrogenase
0.723823	0.0130439	+	0.0221024	108.89	14	14	A0A031GKT9	Phosphoglycerate mutase family protein
0.726389	0.00875135	+	0.0177329	164.62	16	16	A0A2N6RP91	Branched-chain-amino-acid aminotransferase
0.728448	0.000203855	+	0.00968889	323.31	34	1	A0A2I1XHF1	Long-chain fatty acid--CoA ligase
0.728561	0.00187526	+	0.0114286	199.47	14	0	A0A2N6RSB7	Formimidoylglutamase
0.731176	0.00132404	+	0.0106667	323.31	55	17	A0A031H283	Elongation factor G
0.731215	0.0387621	+	0.0491369	174.5	7	7	A0A5F0UPX6	Translation initiation factor IF-1
0.733253	0.0369178	+	0.0479787	14.963	18	1	A0A6N4FA22	Lysine--tRNA ligase
0.742492	0.0175638	+	0.0248171	60.089	14	8	A0A031IAA4	Probable cell division protein WhiA
0.744644	0.0111508	+	0.0200593	268.06	23	0	A0A031ISW6	Phosphopantetheine adenylyltransferase
0.745591	0.0177173	+	0.0246998	32.635	10	9	C5C737	C5C737_MICLC Acyl-CoA hydrolase
0.745771	0.0396642	+	0.0496014	199.84	41	3	A0A653N178	Exonuclease SbcC
0.746034	0.0116958	+	0.0202636	323.31	36	1	A0A653IXM7	Glutaryl-CoA dehydrogenase
0.74671	0.000281858	+	0.00751724	323.31	36	2	A0A4Y8PLL7	Alanine aminopeptidase
0.74747	0.000310907	+	0.00738983	304.92	17	17	A0A5F0I9T6	Enolase
0.747916	0.0387581	+	0.0492222	230.16	13	13	A0A031I9R3	Arginine biosynthesis bifunctional protein ArgJ
0.750054	0.01057	+	0.0198906	81.964	7	7	A0A5F0UN76	F0F1 ATP synthase subunit epsilon
0.752206	0.0219972	+	0.031097	323.31	17	16	A0A031GBG9	Putative mycothione reductase
0.752481	0.00152176	+	0.0120303	156.54	20	20	A0A031G4B0	Bifunctional protein FolC
0.753532	0.0230048	+	0.0313458	176.57	10	9	C5CAA5	C5CAA5_MICLC Peroxiredoxin
0.753753	0.0322757	+	0.0429348	323.31	89	0	A0A4Y8PNM6	2-oxoglutarate dehydrogenase E1 component
0.755367	0.0290821	+	0.039145	4.3979	4	2	A0A4Y8WT95	1-(5-phosphoribosyl)-5-[(5-phosphoribosylamino)methylideneamino] imidazole-4-carboxamide isomerase
0.757338	0.00618879	+	0.0157395	307.62	23	2	A0A410XNA6	Thymidine phosphorylase
0.762539	0.00398458	+	0.0139716	323.31	49	0	A0A5F0I8F8	ATP synthase subunit alpha
0.764176	0.0212818	+	0.029265	27.183	4	4	A0A5E8QGG7	Vitamin K epoxide reductase
0.765903	0.0279929	+	0.0368555	323.31	66	0	A0A2I1XY66	Chaperone protein DnaK
0.766303	0.000819008	+	0.0115455	97.751	9	9	A0A0C2M717	HSP20 family protein
0.766386	0.0197139	+	0.0268835	323.31	27	26	A0A031G597	Acyl-CoA dehydrogenase
0.767353	0.03718	+	0.0479435	111.3	7	1	A0A562FWB6	Glyoxylase-like metal-dependent hydrolase (Beta-lactamase superfamily II)
0.773561	0.0253123	+	0.0327177	323.31	49	6	A0A031HS73	Alanine aminopeptidase
0.77578	0.0260398	+	0.0340876	323.31	36	29	A0A653M3V9	Proline--tRNA ligase
0.776162	0.00188108	+	0.0113514	323.31	38	11	A0A031H5N4	DNA-directed RNA polymerase subunit alpha
0.778904	0.00536052	+	0.0153693	41.073	2	1	A0A509Y4T3	BCCT family transporter
0.780257	0.0379436	+	0.0486084	53.629	9	4	D3LKU8	Nucleoside diphosphate kinase
0.781948	0.0100383	+	0.0196398	249.25	14	4	A0A653J071	UDP-N-acetylmuramoyl-tripeptide--D-alanyl-D-alanine ligase
0.78201	0.0374118	+	0.0478805	4.6326	22	0	A0A509Y5G1	3,4-dihydroxyphenylacetate 2,3-dioxygenase
0.789266	0.00619441	+	0.0156198	28.719	76	0	A0A031H2K8	2-oxoglutarate dehydrogenase E1 component
0.792914	0.0219403	+	0.0306723	279.55	18	1	A0A2I1XXR6	NAD(P)H-quinone dehydrogenase
0.792981	0.0370309	+	0.0480283	323.31	29	20	A0A2N6RSP0	DNA gyrase subunit B
0.800079	0.0276049	+	0.0364109	149.28	24	24	D3LR28	30S ribosomal protein S3
0.804923	0.0321258	+	0.0425243	9.0773	22	2	A0A4P8HJK2	DUF885 domain-containing protein
0.805941	0.0137463	+	0.0228105	188.84	38	0	A0A2I1XTG5	ATP-dependent helicase
0.806142	0.034445	+	0.0452364	69.156	5	5	A0A6N4FAU7	Isopentenyl-diphosphate Delta-isomerase
0.808195	0.0221646	+	0.0310316	323.31	38	0	A0A2I1XYR6	Glutamine--fructose-6-phosphate aminotransferase [isomerizing]
0.822787	0.0242152	+	0.0319755	323.31	30	3	A0A4Y8ZJ73	Aldehyde dehydrogenase family protein
0.824117	0.0132868	+	0.0219251	63.962	14	14	A0A653QY14	tRNA (Guanine-N(7)-)-methyltransferase
0.827059	0.0302506	+	0.0409434	55.936	10	6	A0A031GZQ6	Ser/Thr phosphatase family protein
0.837652	0.0260714	+	0.0340199	53.769	8	8	A0A6N4C7B0	30S ribosomal protein S12
0.843329	0.0226377	+	0.0312234	133.04	9	9	A0A562FNV2	Adenosine deaminase
0.845753	0.0231585	+	0.0311523	323.31	31	0	A0A4Y8PKN6	Penicillin-insensitive transglycosylase
0.853804	0.0175229	+	0.0248762	170.16	33	22	A0A562FW92	Superfamily II DNA/RNA helicases, SNF2 family
0.868197	0.0383966	+	0.0488432	323.31	67	2	A0A509Y5Z4	DNA topoisomerase 1
0.884575	0.0359332	+	0.0466234	232.74	12	2	A0A509Y3L1	MBL fold metallo-hydrolase
0.892032	0.0396748	+	0.0495163	201.04	27	17	A0A5E8QFG0	NAD_binding_9 domain-containing protein
1.08733	0.033674	+	0.0442418	323.31	35	1	A0A378NUU3	NAD(P)/FAD-dependent oxidoreductase
1.13585	0.00766667	+	0.0176396	168.24	9	9	A0A031HMF0	Glycosyltransferase
1.14002	0.000459695	+	0.00985075	315.55	18	3	C5C958	FOLD_MICLC Bifunctional protein FolD
1.15901	0.0181186	+	0.0245899	323.31	48	0	A0A6N4F646	Uncharacterized protein
1.16127	0.0246673	+	0.0320976	184.77	15	15	A0A2I1XW72	RNA-binding protein
1.16656	0.0226119	+	0.0312887	88.992	15	6	C5CBN3	C5CBN3_MICLC AB hydrolase-1 domain-containing protein
1.1771	0.0180564	+	0.0248765	323.31	76	14	A0A031HM10	DNA-directed RNA polymerase subunit beta
1.17901	0.0369794	+	0.0478936	149.67	10	8	D3LQ92	Oxidoreductase, aldo/keto reductase family protein
1.18022	0.0396324	+	0.0494552	41.807	7	7	A0A5E8QC07	DegV family protein
1.18591	0.0372036	+	0.0478589	295.63	58	5	A0A132HR96	Chaperone protein DnaK
1.20174	0.0184537	+	0.0257169	278.7	38	38	A0A5E8QE06	UvrABC system protein B
1.2063	0.0366333	+	0.0473226	26.563	12	12	A0A562FSS7	Dihydropteroate synthase
1.2096	0.00738455	+	0.0178286	323.31	23	0	A0A2N6RLG4	Tryptophan synthase beta chain
1.20996	0.0225311	+	0.0313543	112.88	15	1	C5CAU7	C5CAU7_MICLC Uncharacterized protein
1.22269	0.0336175	+	0.0443229	144.32	14	1	A0A4Y8PLH1	Uncharacterized protein
1.23672	0.00356729	+	0.0129216	286.38	20	20	A0A653J4D0	Uncharacterized protein
1.23815	0.0115659	+	0.0203804	48.701	7	7	A0A031GL93	Phosphoserine phosphatase SerB
1.2403	0.0144292	+	0.0234845	96.912	7	4	A0A031HYI7	N5-carboxyaminoimidazole ribonucleotide mutase
1.24162	0.00959431	+	0.0189747	76.394	8	8	A0A031HR22	Pyridoxamine 5-phosphate oxidase family protein
1.24624	0.0182388	+	0.0250391	200.41	21	0	A0A6N4C6B1	Proteasome accessory factor PafA2
1.24908	0.00799976	+	0.0173937	323.31	26	2	A0A6N4F9N7	GMP synthase [glutamine-hydrolyzing]
1.25854	0.0337848	+	0.0441609	28.443	5	5	A0A1M7C4W6	Histidine triad (HIT) family protein
1.27116	0.0120733	+	0.0208067	189.95	15	3	A0A5E8QEW2	Uncharacterized protein
1.27432	0.0261189	+	0.0339524	293.09	19	18	A0A5F0ICU2	FAD-binding protein
1.27821	0.0214344	+	0.0299404	32.81	8	7	A0A6N4CA15	tRNA dimethylallyltransferase
1.29402	0.0127445	+	0.0219891	238.99	18	18	A0A562FQT6	Phenylalanine--tRNA ligase alpha subunit
1.2974	0.0191517	+	0.0268482	176.39	17	17	A0A4Y8PNU4	Riboflavin biosynthesis protein
1.29747	0.00614885	+	0.0155039	58.876	9	9	A0A653IWM2	Ribosomal protein L18
1.29838	0.0291249	+	0.0390705	103.52	15	15	C5C7A4	C5C7A4_MICLC Geranylgeranyl pyrophosphate synthase
1.3002	4.65224e-05	+	0.00469565	282.07	11	1	A0A6N4C8C7	Carbamoyl-phosphate synthase small chain
1.30363	0.00842401	+	0.0181467	104.16	9	2	A0A031GFR2	Pyrroline-5-carboxylate reductase
1.30637	0.0291296	+	0.0389962	146.24	16	15	D3LM24	30S ribosomal protein S7
1.31123	0.0077038	+	0.0175775	76.912	25	25	A0A4Y8PLH0	GNAT family N-acetyltransferase
1.31164	0.0183282	+	0.0252661	36.097	8	1	A0A031G2I8	Signal peptidase I
1.31221	0.0136245	+	0.0223492	323.31	51	37	A0A031GU24	Acyl-CoA synthetase (NDP forming)
1.31377	0.0117214	+	0.0202057	317.08	27	1	A0A6N4F5K7	Pyridine nucleotide-disulfide oxidoreductase
1.31546	0.0015214	+	0.0121221	303.97	13	13	A0A5F0IA38	Response regulator transcription factor
1.31737	0.0322342	+	0.0430953	323.31	43	34	A0A562FUJ2	Threonine--tRNA ligase
1.33218	0.0172669	+	0.0250552	128.01	14	1	A0A653SQ58	Methionyl-tRNA formyltransferase
1.33737	0.0365545	+	0.0474071	46.514	7	2	A0A6N4FI23	Thiamine-binding protein
1.34135	0.0257665	+	0.0336353	263.6	31	17	A0A5F0I9G1	Histidine--tRNA ligase
1.34186	0.000137299	+	0.00583784	323.31	30	8	A0A2N6RL67	Uncharacterized protein
1.34249	0.00016708	+	0.00760976	323.31	26	26	A0A2I1XT33	Oxaloacetate decarboxylase
1.35019	0.039985	+	0.0497162	129.42	13	13	A0A562G4J5	Ribosome maturation factor RimP
1.35395	0.00102313	+	0.0121165	323.31	24	18	A0A1M7BCP4	Cell division protein FtsZ
1.36053	0.00830166	+	0.0182685	106.32	18	16	A0A4Y8PL77	GTPase Obg
1.36055	0.0098497	+	0.019375	323.31	47	40	A0A1M7CQB9	Polyribonucleotide nucleotidyltransferase
1.36546	0.0160263	+	0.0243375	323.31	29	2	A0A4Y8PMH6	AAA ATPase forming ring-shaped complexes
1.36806	0.00152186	+	0.0119398	125.83	12	12	A0A031IW78	Glutamate racemase
1.36844	0.0234006	+	0.0310883	141.97	29	12	A0A031HHE0	DNA primase
1.36871	0.0230611	+	0.031281	323.31	24	15	A0A031H167	Ketol-acid reductoisomerase (NADP(+))
1.3739	0.000369737	+	0.00692063	115.33	16	1	A0A6N4FDT8	Deoxyguanosinetriphosphate triphosphohydrolase-like protein
1.37444	0.00497376	+	0.0151441	51.733	6	3	A0A031II12	Hydrolase, NUDIX family
1.37709	0.00976103	+	0.0194969	259.89	19	19	A0A5F0IC73	Uroporphyrinogen decarboxylase
1.39637	0.00501675	+	0.0149483	214.48	17	3	A0A562FP60	Methionine aminopeptidase
1.40105	0.017441	+	0.0249356	299.32	20	20	A0A562G4R0	4-hydroxy-3-methylbut-2-en-1-yl diphosphate synthase (flavodoxin)
1.40112	0.00834636	+	0.0182074	5.3697	9	2	A0A5E8QGQ5	Uncharacterized protein
1.4023	0.00725418	+	0.0180217	106.68	15	3	A0A653SJT8	NUDIX hydrolase
1.40784	0.0082055	+	0.0176735	179.85	14	10	A0A031GQW2	Carboxyl transferase domain protein
1.4081	0.0296369	+	0.039803	12.181	5	5	A0A1M7C3L6	Thymidylate synthase
1.40908	0.000182065	+	0.00725581	323.31	37	24	A0A031GJX6	Glycine--tRNA ligase
1.41245	0.0156862	+	0.0238209	323.31	16	0	A0A5F0I5N2	Universal stress protein
1.41247	0.00276742	+	0.0115978	323.31	26	0	C5C834	C5C834_MICLC Uncharacterized protein
1.42083	0.0217511	+	0.0307373	226.57	8	8	A0A031GTY4	Uncharacterized protein
1.42859	0.027599	+	0.0364816	95.882	12	12	D3LQA8	Exonuclease
1.42863	0.0176907	+	0.0247583	117.64	11	11	A0A031HXD2	2,3,4,5-tetrahydropyridine-2,6-dicarboxylate N-succinyltransferase
1.43718	0.0179113	+	0.0250516	323.31	44	0	A0A509Y3G1	DNA polymerase I
1.43923	0.0360792	+	0.0467338	97.078	15	8	D3LR21	30S ribosomal protein S10
1.4461	0.000427368	+	0.0068125	273.23	16	16	A0A1M7CQK5	4-hydroxy-tetrahydrodipicolinate reductase
1.45196	0.0388236	+	0.0492388	12.358	3	3	D3LND6	Fe-S metabolism associated domain protein
1.45213	0.000350018	+	0.00714754	181.31	12	1	A0A653J4J4	Aldose epimerase
1.45843	0.0265117	+	0.0343874	218.87	23	23	A0A031HNQ2	CBS domain-containing protein
1.46045	0.00504037	+	0.0152821	8.2433	3	3	A0A1M7B5T3	Uncharacterized protein
1.46192	0.0110894	+	0.020119	7.6788	3	1	A0A031HNH3	Transposase
1.46501	0.0170074	+	0.0243855	71.187	17	17	A0A5E8QDZ1	UvrABC system protein C
1.46847	0.0118947	+	0.0209239	220.69	16	0	A0A4U1LJJ7	Acetyl-CoA hydrolase/transferase family protein
1.47359	0.0107349	+	0.0197108	59.257	7	7	D3LNT1	Uncharacterized protein
1.47377	0.016341	+	0.024629	147.93	17	0	A0A2N6RCF6	Alpha-ketoacid dehydrogenase subunit beta
1.47484	0.0156016	+	0.0235711	323.31	36	15	C5CBQ8	C5CBQ8_MICLC Iron-regulated ABC transporter membrane component SufB
1.47832	0.000450528	+	0.01	146.25	14	12	A0A6N4F8E2	Pantothenate synthetase
1.48241	0.00246308	+	0.0113455	306.67	18	17	A0A653J5Z6	Phosphotransferase enzyme family protein
1.48673	0.0147053	+	0.0233043	116.88	11	11	A0A2N6RHY6	Uncharacterized protein
1.49908	0.0382708	+	0.04874	160.71	17	17	A0A4Y9H9Z7	HlyC/CorC family transporter
1.50024	0.000215389	+	0.00908333	201.23	15	12	A0A031H0C6	Formyltetrahydrofolate deformylase
1.50224	0.0238012	+	0.0318852	44.729	9	8	A0A5F0UKW0	Phosphate-specific transport system accessory protein PhoU
1.51956	0.0241353	+	0.03182	221.92	20	1	A0A562FX35	Acetoin utilization protein AcuC
1.52087	0.0115505	+	0.0204986	228.13	15	12	A0A5F0UQM0	Lactate utilization protein C
1.5232	0.00689001	+	0.0178657	174.97	16	7	A0A4U1MCV9	PhoH family protein
1.52471	0.00155269	+	0.011763	72.203	8	8	A0A509Y3B1	5-oxoprolyl-peptidase
1.52598	0.0126529	+	0.0217548	189.44	13	13	A0A4Y8PMH1	UPF0678 fatty acid-binding protein-like protein E2F93_03850
1.52732	0.032265	+	0.0430149	20.732	6	6	A0A2I1XX52	Rubrerythrin family protein
1.53556	0.000627175	+	0.0130256	64.135	7	7	A0A031G8V3	Cyclodeaminase/cyclohydrolase family protein
1.53604	0.0362476	+	0.0469534	138.68	18	1	A0A5F0IBM6	Pyruvate dehydrogenase (Acetyl-transferring) E1 component subunit alpha
1.53821	0.00741404	+	0.0177651	119.49	10	5	A0A031HW76	Phosphomutase family protein
1.54071	0.0399714	+	0.0498014	58.858	8	7	A0A031IGI4	ABC transporter ATP-binding protein
1.54554	0.00817762	+	0.0177338	175.25	26	14	A0A4Y9HBN9	Thiol reductant ABC exporter subunit CydC
1.5457	0.0244438	+	0.0321629	23.664	7	7	C5CCW7	C5CCW7_MICLC Response regulator with CheY-like receiver domain and winged-helix DNA-binding domain
1.5559	0.00378155	+	0.0130095	115.89	11	11	A0A4U1LZU1	Universal stress protein
1.56442	0.0117944	+	0.0200909	74.866	10	10	A0A031GBV1	GntR family transcriptional regulator
1.57004	0.0274671	+	0.036179	11.355	4	4	A0A5F0IAV6	Chorismate mutase
1.57006	0.00502551	+	0.0148841	323.31	34	1	A0A4Y8PJW7	Iron-sulfur cluster-binding protein
1.57576	0.0318261	+	0.0423715	169.29	11	11	A0A653IXG1	50S ribosomal protein L13
1.57603	0.0279918	+	0.0369266	323.31	17	17	A0A653IQ80	(Fe-S)-binding protein
1.57692	0.0195883	+	0.0267903	217.36	16	8	A0A562G4U4	Pyridoxal 5-phosphate synthase subunit PdxS
1.57696	0.018735	+	0.0265676	220.74	23	0	A0A4U1LLQ2	ATP-grasp domain-containing protein
1.58505	0.00135298	+	0.0104874	149.72	13	13	A0A562FW33	5-oxoprolinase subunit A
1.59199	0.0155918	+	0.02363	29.352	8	8	A0A5F0I5P0	Uncharacterized protein
1.59337	0.00437034	+	0.0151814	105.05	13	1	A0A4U1MFH2	DUF2662 domain-containing protein
1.59541	0.00483014	+	0.0154133	323.31	17	17	A0A031H2B3	Adenylate kinase
1.59954	0.00166538	+	0.0122628	42.765	8	7	A0A5F0I8V5	Uncharacterized protein
1.60225	0.00258265	+	0.0114419	80.479	11	11	A0A6N4C1N8	Prephenate dehydrogenase
1.60844	0.0184044	+	0.025492	10.479	22	1	A0A4Y8PKI8	ATP-grasp domain-containing protein
1.61202	0.0060689	+	0.0152062	211.84	20	2	A0A6N4C084	D-3-phosphoglycerate dehydrogenase
1.62296	0.0258894	+	0.0336926	263.82	20	12	A0A031GWC7	Transcriptional regulator, ArsR family
1.62524	0.0180709	+	0.024761	122.4	8	8	D3LLU8	Iron-sulfur cluster assembly accessory protein
1.62712	0.00577762	+	0.0146984	323.31	15	8	A0A4Y8PMQ1	PDZ domain-containing protein
1.63634	0.0179456	+	0.0249346	71.337	17	16	A0A5F0IAF3	Uncharacterized protein
1.6386	0.00106329	+	0.012	323.31	36	15	A0A031HY29	GTP-binding protein TypA
1.64207	0.0324808	+	0.043384	94.916	15	15	D3LMM3	Uncharacterized protein
1.66712	0.0108097	+	0.019976	61.807	12	12	D3LQK2	Endonuclease NucS
1.66936	0.0194766	+	0.0269091	26.195	7	5	A0A031H3H6	cAMP-binding protein
1.6718	0.0029661	+	0.0109841	161.74	8	1	C5C833	C5C833_MICLC Predicted Zn-dependent hydrolase of beta-lactamase fold
1.67507	0.00213307	+	0.0116842	25.782	7	7	A0A653IUN0	PAC2 family
1.67702	0.00214328	+	0.0116078	53.866	6	6	C5CBJ9	HIS2_MICLC Phosphoribosyl-ATP pyrophosphatase
1.67992	0.0117389	+	0.0201481	309.64	17	5	D3LRI2	30S ribosomal protein S6
1.68106	0.0265269	+	0.0343195	11.627	16	0	A0A031GTQ1	Pyridoxal phosphate homeostasis protein
1.70028	0.000805836	+	0.011814	300.2	15	0	D3LLN0	N5-carboxyaminoimidazole ribonucleotide synthase
1.70552	0.0213358	+	0.0297399	270.07	11	11	D3LL93	Acetohydroxy-acid synthase small subunit
1.70593	0.0396493	+	0.0495284	31.444	7	7	A0A031GRS0	Phosphotransferase enzyme family protein
1.70641	0.0113412	+	0.0208	256.05	8	8	A0A562FPM7	Cytochrome bc1 complex Rieske iron-sulfur subunit
1.7122	0.0207052	+	0.0284599	237.02	21	19	A0A509Y4M5	Enoyl-CoA hydratase
1.71362	0.0269014	+	0.0348984	14.82	4	0	A0A5F0I9M6	N-acetylglucosamine-6-phosphate deacetylase
1.72407	0.000262837	+	0.00807407	50.917	13	11	A0A031GDP3	23S rRNA (Uracil(747)-C(5))-methyltransferase RlmC
1.73	0.00253281	+	0.0117844	124.35	21	7	A0A031IC04	ABC transporter
1.7323	0.0106876	+	0.0198303	20.73	2	2	A0A031HLY8	Acyl dehydratase
1.73846	8.13245e-06	+	0	187.01	18	16	A0A378NRK2	4-hydroxy-3-methylbut-2-enyl diphosphate reductase
1.74433	0.00829309	+	0.0183919	323.31	46	2	A0A653J2R9	Helicase
1.76071	0.00470415	+	0.0155516	323.31	20	11	A0A270AX12	Alpha-amylase
1.76262	0.0115579	+	0.0204393	147.65	14	8	A0A4P8HFW4	O-acetylhomoserine aminocarboxypropyltransferase/cysteine synthase
1.76355	0.00872293	+	0.0178492	288.91	18	18	A0A5F0I7P0	tRNA pseudouridine synthase B
1.76811	4.58741e-07	+	0	183.8	16	0	A0A031ISQ9	Ribonuclease HI
1.78196	0.00330282	+	0.0127035	68.222	11	11	A0A031IGB9	Uroporphyrinogen-III synthase
1.78229	0.00107517	+	0.0118857	153.08	17	0	A0A2N6RGF1	DUF3071 domain-containing protein
1.78285	0.0114791	+	0.0206181	8.1675	4	4	D3LKH9	50S ribosomal protein L35
1.78645	0.0197142	+	0.0268246	156.69	7	6	D3LR03	Cytidylate kinase
1.78857	0.0132445	+	0.0219839	271.02	14	14	A0A509Y5N6	2-oxo-hepta-3-ene-1,7-dioate hydratase
1.79243	0.00486446	+	0.0152775	102.96	10	1	A0A3G2SQ35	tRNA N6-adenosine threonylcarbamoyltransferase
1.79262	0.00509667	+	0.0151525	129.33	9	9	A0A653J3P3	Mycothiol maleylpyruvate isomerase N-terminal domain
1.79933	0.00377081	+	0.0130718	241.75	14	14	A0A653J377	Polysaccharide deacetylase
1.80037	0.0246995	+	0.0320325	48.046	11	1	A0A031H457	Mutator family transposase
1.81324	0.0054159	+	0.0152428	223.55	23	23	A0A031H6B1	Chorismate synthase
1.82373	0.0017835	+	0.0116667	34.272	4	4	D3LMQ5	FeS_assembly_P domain-containing protein
1.8258	0.00368422	+	0.0131981	323.31	63	24	A0A5E8QGH6	Ribonuclease E/G
1.82673	0.00171307	+	0.012	44.441	14	1	A0A653S2W6	Acyl-CoA synthetases (AMP-forming)/AMP-acid ligases
1.82935	0.00448912	+	0.0154679	138.21	19	0	C5CBK6	TRPC_MICLC Indole-3-glycerol phosphate synthase
1.83199	0.0181056	+	0.0246467	25.435	45	0	A0A5F0I9B6	60 kDa chaperonin
1.83675	0.010465	+	0.0200736	29.354	7	4	A0A031GJF3	5-amino-6-(5-phosphoribosylamino)uracil reductase
1.85179	0.000166515	+	0.0078	273.59	19	3	A0A653ISF6	Coenzyme A biosynthesis bifunctional protein CoaBC
1.86154	0.0055181	+	0.0150569	75.653	12	12	A0A509Y331	Iron-sulfur cluster carrier protein
1.86282	0.00142826	+	0.0118065	150.36	17	1	A0A031GIT7	Biotin-dependent carboxylase-like protein
1.86479	0.0103695	+	0.0199628	172.73	14	11	A0A1R4JES9	Anthranilate phosphoribosyltransferase
1.88088	0.0277474	+	0.0367892	92.438	7	7	A0A031HXD9	Uncharacterized protein
1.8846	0.00491331	+	0.0152105	181.69	15	8	A0A1M7A7K4	Threonine ammonia-lyase
1.88542	0.00107973	+	0.0117736	39.144	9	9	A0A4Y8PLY4	MarR family transcriptional regulator
1.9133	0.0112398	+	0.0209231	94.435	13	11	A0A653SGZ4	3,4-dihydroxy-2-butanone 4-phosphate synthase
1.91338	0.00808897	+	0.0176471	98.964	10	10	A0A031G8N2	ATP-grasp superfamily enzyme
1.9266	0.00468902	+	0.0156216	323.31	31	20	A0A378NKB8	1-deoxy-D-xylulose-5-phosphate synthase
1.92812	0.0097132	+	0.0195584	175.81	11	11	D3LQ82	Probable transcriptional regulatory protein HMPREF0569_2452
1.94411	0.0133664	+	0.0221973	75.611	9	0	A0A2N6RI38	Sensor histidine kinase
1.96479	5.71716e-05	+	0.00385714	123.56	14	0	A0A562FNQ5	TatD DNase family protein
1.99241	0.00601917	+	0.0152656	205.58	22	11	A0A5F0I7B6	Aspartokinase
1.9966	0.0015532	+	0.0116765	323.31	29	4	A0A2N6RP88	Dihydroxy-acid dehydratase
2.01739	0.000581288	+	0.0137297	323.31	27	2	A0A5E8QG57	Enoyl-CoA hydratase/isomerase family protein
2.01871	0.0204167	+	0.028287	79.134	8	8	A0A2N6RPF8	ADP-ribosyl-(Dinitrogen reductase) hydrolase
2.02326	0.0169865	+	0.0244444	14.582	3	3	D3LSH6	Monovalent cation/proton antiporter, MnhG/PhaG subunit
2.0244	0.00109155	+	0.0116636	323.31	17	1	C5CBR0	C5CBR0_MICLC Iron-regulated ABC transporter ATPase subunit SufC
2.02606	0.0112718	+	0.0208614	7.9944	4	4	D3LR45	50S ribosomal protein L36
2.02764	0.00242224	+	0.0114146	131.28	11	10	A0A031HQM6	Heat-inducible transcription repressor HrcA
2.0299	0.000164653	+	0.008	155.87	15	6	A0A509Y4F8	Phosphoserine aminotransferase
2.03598	0.0151561	+	0.0234416	179.22	20	16	A0A2N6RSM0	Glutamate dehydrogenase
2.03854	0.00451098	+	0.0153973	124.12	12	12	A0A4Y8PLG2	NAD-dependent protein deacetylase
2.05782	0.00328658	+	0.0127677	323.31	32	31	A0A378NLQ5	Acetolactate synthase
2.06948	0.0171768	+	0.0245865	25.591	5	5	A0A1M7A755	Uncharacterized protein
2.07454	0.000217323	+	0.00889796	323.31	23	23	A0A1M7AJR6	KR domain-containing protein
2.07455	0.0198456	+	0.0272035	160.61	15	15	A0A031I2X9	Response regulator receiver domain protein
2.09287	0.0201571	+	0.0275991	62.196	12	10	A0A562G4A4	Homoserine kinase
2.09768	0.0142559	+	0.0234792	51.029	6	6	A0A5F0IBJ1	N-acetyltransferase
2.10075	0.00133844	+	0.0105763	69.891	14	0	A0A031GKK8	Histidine kinase
2.11085	0.00816582	+	0.0177945	111.75	14	10	A0A562FSL9	Sporulation and spore germination protein
2.11279	0.00280169	+	0.0112216	76.131	9	9	D3LNJ1	Transcriptional repressor NrdR
2.12331	0.00699225	+	0.0179559	323.31	21	0	A0A562FP22	Ribosomal RNA small subunit methyltransferase H
2.14742	0.0168847	+	0.0245036	15.046	5	5	D3LPB2	Ribonuclease P protein component
2.1517	0.000744404	+	0.0119529	323.31	16	8	A0A5F0IA94	3-hydroxyisobutyrate dehydrogenase
2.15629	0.00619041	+	0.0156794	31.432	7	7	A0A5E8QD60	Na+/H+ antiporter subunit E
2.16897	0.00437166	+	0.0151111	264.55	13	0	D3LRU4	GroES-like protein
2.17324	0.00262285	+	0.012	205.96	15	1	A0A378NJ01	Amidophosphoribosyltransferase
2.17791	0.013029	+	0.0221622	64.014	9	4	A0A5E8QAZ9	NAD(+) diphosphatase
2.19548	0.0317012	+	0.0422481	94.615	6	6	D3LKU4	50S ribosomal protein L27
2.20242	0.00792368	+	0.0174545	14.02	5	1	D3LNC7	Peptide deformylase
2.23593	0.0265573	+	0.0341847	130.48	10	10	A0A653IRN2	GntR family transcriptional regulator
2.23782	0.0334393	+	0.0442505	305.7	20	3	A0A4Y8PI57	DUF3618 domain-containing protein
2.25044	0.00173694	+	0.0119149	19.062	4	4	C5CCR3	C5CCR3_MICLC Transcriptional regulator, AsnC family
2.27113	0.0385478	+	0.0489252	81.834	12	12	A0A4U1LL35	NADP-dependent oxidoreductase
2.27898	0.00371372	+	0.0131346	49.538	5	5	D3LR39	50S ribosomal protein L30
2.28377	0.0136741	+	0.0222902	234.98	20	6	A0A5E8QEK0	Peroxidase
2.32196	0.00558309	+	0.014996	323.31	22	0	A0A6N4C5S1	Acetyl-CoA acetyltransferase
2.33299	0.0361818	+	0.0466499	91.553	8	5	A0A085E174	MaoC family dehydratase
2.34922	0.00588713	+	0.0153255	47.53	7	7	D3LMB9	50S ribosomal protein L31 type B
2.39245	0.00144901	+	0.0115276	64.196	8	3	A0A562FSV6	Endopeptidase La
2.42907	0.0391353	+	0.0493748	5.3147	3	2	A0A2I1XYS7	Alanine acetyltransferase
2.44174	0.000916137	+	0.0103673	203.2	20	7	A0A2N6RGQ0	Pyridoxal phosphate homeostasis protein
2.44517	0.0149982	+	0.0235013	188.65	12	1	A0A031HVK4	Intracellular protease, PfpI family
2.44761	0.00155017	+	0.0118507	188.1	19	0	A0A509Y492	Putative tRNA-dihydrouridine synthase
2.44896	0.00281985	+	0.0111613	40.208	8	2	A0A562G5K3	Pyridoxal 5-phosphate synthase subunit PdxT
2.45819	0.0187292	+	0.0266275	152.05	30	1	A0A132HUR1	DNA translocase SpoIIIE
2.46411	0.00185188	+	0.0115068	56.081	11	11	A0A562FVM1	Putative membrane protein
2.53108	0.00843567	+	0.0180864	26.528	10	0	A0A5F0I6L6	GAF domain-containing protein
2.57181	0.00010032	+	0.00635294	286.85	23	8	A0A031H6Z1	DNA/RNA helicase, superfamily II
2.59145	0.0133689	+	0.0221383	28.252	4	3	A0A5F0I4Z1	Cation transporter
2.62654	0.0116406	+	0.0203218	15.169	7	4	A0A6N4C3P7	ArsR family transcriptional regulator
2.63119	0.0106976	+	0.0197704	50.991	5	5	A0A031G8C8	Na+/H+ antiporter subunit D
2.67397	0.0155874	+	0.0236892	34.045	5	5	A0A562FJH3	Uncharacterized protein DUF4235
2.74784	0.00209089	+	0.01184	70.15	2	2	C5CCG6	C5CCG6_MICLC Uncharacterized protein
2.79393	0.000983311	+	0.0111765	24.478	16	1	A0A653J1V4	Succinyl-CoA:acetate CoA-transferase
2.81363	0.00321158	+	0.0123918	20.038	9	3	A0A2I1XYX6	Uncharacterized protein
2.8974	0.0105193	+	0.0199512	206.08	19	3	A0A5E8QC73	Aldehyde dehydrogenase
2.93792	0.00846016	+	0.0180265	4.3162	38	1	A0A5F0IA49	AMP-dependent synthetase
2.95517	0.00255975	+	0.0115765	29.608	5	1	A0A562G5F8	YlxR domain-containing protein
3.06004	0.00115984	+	0.0113455	113.87	7	7	D3LP84	Putative ACR, COG1399
3.10569	0.00691476	+	0.0177333	8.7185	11	1	A0A4Y8ZMB0	Fe-S cluster assembly ATPase SufC
3.11969	0.00510183	+	0.0150886	81.796	8	2	A0A562FUE9	PKD domain-containing protein
3.15625	0.00663854	+	0.0171278	81.758	10	10	A0A2N6RAQ2	Bifunctional metallophosphatase/5-nucleotidase
3.15628	0.000856966	+	0.0112889	323.31	26	5	D3LLS5	Phospho-2-dehydro-3-deoxyheptonate aldolase
3.15774	0.0103898	+	0.01984	87.083	11	3	A0A5F0IBU7	Ribonuclease HI
3.16935	0.0166608	+	0.0244488	4.8232	2	2	D3LR98	Putative regulatory protein (CxxC_CxxC_SSSS)
3.18806	0.0185391	+	0.0260909	20.738	4	4	D3LRV9	Uncharacterized protein
3.21685	4.83631e-06	+	0	323.31	42	1	A0A5E8QAI8	Phenylacetic acid degradation bifunctional protein PaaZ
3.27794	0.00328138	+	0.0128325	323.31	28	28	C5CCR7	C5CCR7_MICLC Glycosyl hydrolase, glucoamylase
3.28662	3.27038e-05	+	0.00675	323.31	34	2	A0A509Y5G2	3-hydroxybenzoate 4-monooxygenase
3.30088	0.00278015	+	0.0114696	45.324	3	3	A0A4Y8PL72	MFS transporter
3.35374	3.50696e-05	+	0.00635294	323.31	17	7	A0A653J4T6	Acyl-CoA dehydrogenase
3.3773	0.00111989	+	0.0115556	102.96	17	5	A0A509Y5D9	Long-chain fatty acid--CoA ligase
3.674	0.000269785	+	0.00792727	228.63	25	4	A0A4Y8PPZ9	ATP-dependent RNA helicase DeaD
3.70666	0.000627717	+	0.0128608	83.025	12	12	A0A4Y8PIM2	CoA ester lyase
3.75239	0.000883005	+	0.0105833	128.37	13	13	A0A1M7AJD2	Glutaryl-CoA dehydrogenase
3.7715	0.0211852	+	0.0293906	2.8407	17	1	A0A1R4K8M2	Uncharacterized protein
3.77541	0.000738745	+	0.0120952	104.97	19	19	A0A5E8QDB1	Quinolinate synthase A
3.82229	0.000678116	+	0.0125432	301.7	28	1	A0A5F0I7U0	Acetyl/propionyl-CoA carboxylase subunit alpha
3.91812	2.4305e-05	+	0	243.16	21	21	A0A2I1XL43	CoA transferase subunit A
3.98562	0.00036687	+	0.00703226	263.3	17	5	A0A509Y5E9	Enoyl-CoA hydratase/isomerase family protein
4.02146	0.00182091	+	0.0115862	4.2064	13	1	A0A562G4U9	Enoyl-CoA hydratase
4.18379	0.0254294	+	0.0330865	36.854	11	7	A0A1M7BCL5	Uncharacterized protein
4.30961	0.0231262	+	0.0312165	6.4286	15	0	A0A653TNJ5	N5-carboxyaminoimidazole ribonucleotide synthase
4.36967	0.0056435	+	0.0148755	153.41	18	18	A0A653NBM2	IucA/IucC family siderophore biosynthesis protein
4.39238	0.00516653	+	0.0149623	161.3	17	17	A0A4Y8PMN5	Glutamyl-tRNA reductase
4.49102	0.000135728	+	0.006	104.03	9	1	A0A562G4A3	3-oxoacid CoA-transferase subunit B
4.49819	0.000551253	+	0.0123889	2.6649	4	0	A0A2N6RPE9	N-acetylglucosamine-6-phosphate deacetylase
4.8045	3.82368e-05	+	0.0054	323.31	31	9	A0A4Y1LPK5	Acetyl-CoA C-acyltransferase
4.86067	1.01797e-05	+	0	190.56	13	13	D3LS10	CarD-like protein
4.95726	5.71255e-05	+	0.004	203.2	22	5	A0A031HVC9	Uncharacterized protein
4.97461	9.58408e-05	+	0.00675	255.41	20	6	A0A031HHJ0	3-hydroxyacyl-CoA dehydrogenase, NAD binding domain protein
5.48566	0.000949134	+	0.0112871	296.33	35	35	A0A1R4K7K8	Malate synthase
5.70828	0.0124187	+	0.0214586	3.7098	29	1	A0A6N4C8H3	Cell division protein FtsK
5.99711	0.000272945	+	0.00778571	170.83	11	9	A0A562G5G6	Enoyl-CoA hydratase/carnithine racemase
6.12867	1.14701e-05	+	0	323.31	29	8	A0A4Y1LQG5	Phenylacetate-coenzyme A ligase
6.32585	7.49786e-05	+	0.00696774	323.31	34	1	A0A6N4C449	Methylcrotonoyl-CoA carboxylase
6.36127	0.00485906	+	0.0153451	53.6	7	7	A0A5E8QEG6	NAD-dependent protein deacylase
6.66021	0.00275256	+	0.0117955	15.451	22	1	A0A132HVT1	ATP-dependent RNA helicase DeaD
6.93437	0.0341115	+	0.0445319	177.97	10	7	A0A653ITB2	Uncharacterized protein
7.34192	4.36117e-06	+	0	323.31	29	1	A0A1M7AQB1	Isocitrase
7.49319	3.20732e-05	+	0.0072	102.76	6	6	A0A6N4FB69	Hotdog fold thioesterase
8.6335	0.00138787	+	0.0102295	96.742	10	10	C5CCM9	C5CCM9_MICLC Octanoyltransferase
8.86774	0.00149296	+	0.0123101	27.767	9	1	A0A132H9G0	Uncharacterized protein
8.97921	0.00881253	+	0.0176753	34.718	4	3	A0A5F0IAY0	LysM peptidoglycan-binding domain-containing protein
9.0166	0.000208782	+	0.00947826	64.914	15	1	A0A2N6REG1	3-hydroxybutyryl-CoA dehydrogenase
9.68621	0.00348714	+	0.0131144	10.718	12	0	A0A378NGS6	NUDIX domain
11.1617	0.00629077	+	0.0159697	63.902	10	10	A0A031IAN7	tRNA-2-methylthio-N(6)-dimethylallyladenosine synthase
12.3188	0.00235211	+	0.0117	17.923	6	1	A0A410XQA6	Enoyl-CoA hydratase
13.1073	0.00137359	+	0.010314	131.54	16	16	A0A2I1XVC7	tRNA-specific 2-thiouridylase MnmA
13.4782	0.00227733	+	0.0113121	60.2	7	1	A0A2I1XUT9	Methyltransferase domain-containing protein
14.3392	1.66608e-05	+	0	67.062	7	3	A0A509Y5E6	Phenylacetate-CoA oxygenase subunit PaaJ
15.1754	5.38148e-06	+	0	323.31	22	22	A0A509Y5E7	Phenylacetate-CoA oxygenase subunit PaaC
18.434	0.000144622	+	0.00568421	47.384	6	6	A0A5F0I771	Glutaredoxin-like protein NrdH
19.3033	1.5787e-05	+	0	161.59	5	5	A0A509Y5Q5	1,2-phenylacetyl-CoA epoxidase subunit B
20.8625	1.45547e-05	+	0	323.31	33	2	A0A509Y5H4	Phenylacetate-CoA oxygenase/reductase subunit PaaK
38.3099	3.50778e-05	+	0.006	323.31	26	9	A0A509Y5M5	1,2-phenylacetyl-CoA epoxidase subunit A
44.0673	0.0023374	+	0.0118481	106.5	15	0	A0A5E8QCU7	DUF3071 domain-containing protein
67.0087	5.49708e-05	+	0.00415385	97.785	18	1	D3LQV1	Lipoyl synthase
72.2319	0.000543473	+	0.0129275	144.25	19	8	A0A509Y4N1	Alpha/beta hydrolase
114.437	3.96951e-05	+	0.00490909	6.232	13	1	A0A4Y8X227	Phenylacetate-coenzyme A ligase
