# Supplementary material for: Epinephrine Affects Ribosomes, Cell Division, and Catabolic Processes in Micrococcus luteus Skin Strain C01: Revelation of the Conditionally Extensive Hormone Effect Using Orbitrap Mass Spectrometry and Proteomic Analysis
Source: Microorganisms. 2023 Aug 29;11(9):2181. doi: 10.3390/microorganisms11092181 (PMC10535722; doi:10.3390/microorganisms11092181)
Supplement: Supplementary file 1 [file microorganisms-11-02181-s001.zip › supplementary tables/Table S8.xlsx]

## Sheet: Лист1
Fold change	Student's T-test p-value	Student's T-test Significant	Student's T-test q-value	Andromeda score	Peptides	Unique peptides	Majority protein IDs	Protein name
0.00860712	0.000453058	+	0.0168696	8.1675	4	4	D3LKH9	50S ribosomal protein L35
0.0122646	1.97828e-05	+	0	35.851	52	0	A0A5F0I9P5	Isocitrate dehydrogenase [NADP]
0.0209491	4.67305e-05	+	0	12.564	1	1	A0A4U1LH37	Uncharacterized protein
0.0212709	8.46433e-06	+	0	7.9047	13	2	A0A4P8HFS6	Dihydroxy-acid dehydratase
0.0281256	1.16634e-05	+	0	37.646	41	0	A0A2N6RS35	Glycine dehydrogenase (decarboxylating)
0.0316114	0.00191772	+	0.0225217	3.932	10	3	A0A4Y8WX07	Glycine dehydrogenase (decarboxylating)
0.0407505	0.00451862	+	0.0336232	70.15	2	2	C5CCG6	C5CCG6_MICLC Uncharacterized protein
0.0432582	0.00253534	+	0.0255294	3.5159	17	0	A0A509Y5S0	Alpha-ketoacid dehydrogenase subunit beta
0.057775	0.00411341	+	0.032	4.255	4	3	A0A653IWA1	Divalent metal cation transporter
0.0596405	0.0049339	+	0.0351667	21.214	3	3	D3LPI2	Succinate dehydrogenase, cytochrome b556 subunit
0.062908	0.000337728	+	0.0175789	2.8407	17	1	A0A1R4K8M2	Uncharacterized protein
0.0642584	1.08404e-05	+	0	11.484	11	1	D3LRR6	HpcH/HpaI aldolase/citrate lyase family protein
0.066411	0.00013883	+	0.004	53.489	37	0	C5CCL7	C5CCL7_MICLC Acyl-CoA synthetase (AMP-forming)/AMP-acid ligase II
0.0766686	3.42512e-05	+	0	11.329	2	2	A0A031H0D1	ABC transporter, permease protein
0.0770293	0.00548056	+	0.0387632	84.885	14	6	A0A5F0I8B8	30S ribosomal protein S17
0.0771895	0.0056319	+	0.0394323	36.753	13	0	A0A6N4FER7	Histidinol dehydrogenase
0.084509	0.00207718	+	0.0238316	2.9076	32	0	A0A031HVH9	AMP-binding enzyme
0.0885455	0.00347071	+	0.0315702	2.4894	4	2	A0A5E8QB81	GcrY protein
0.0935546	0.00165033	+	0.02	7.1128	6	2	A0A4Y8X1Q3	Amidohydrolase
0.110985	0.00993374	+	0.0482545	28.724	6	6	D3LRI0	30S ribosomal protein S18
0.111095	0.00540167	+	0.03784	4.0316	3	3	C5C9L1	C5C9L1_MICLC ABC-type Fe3+ transport system, permease component
0.117009	0.00744494	+	0.0436444	12.242	2	2	A0A5F0I5C3	DUF4259 domain-containing protein
0.120441	0.00673443	+	0.0423713	7.9944	4	4	D3LR45	50S ribosomal protein L36
0.13464	0.0069619	+	0.0432426	3.1626	14	1	A0A653T5I7	Acetolactate synthase catalytic subunit
0.139358	0.00389738	+	0.0311746	77.395	3	3	D3LQL1	ATP synthase subunit a
0.142389	4.24596e-05	+	0	2.9925	12	1	A0A6N4C6F5	Aldose epimerase
0.16587	6.23326e-05	+	0	3.9249	3	3	A0A410XTC7	Phosphate transport system permease protein PstA
0.17626	0.00111576	+	0.0229091	17.76	2	2	A0A5F0I4W9	DUF3159 domain-containing protein
0.205983	0.00150262	+	0.0196364	5.0368	7	0	A0A653N795	KH domain-containing protein
0.21602	0.00410994	+	0.0322481	5.2045	3	3	A0A4Y8WUV9	DNA-directed RNA polymerase subunit omega
0.219076	0.0032969	+	0.0298305	3.1626	49	0	A0A4Y8PJE1	Beta-phosphoglucomutase family hydrolase
0.24081	0.000759093	+	0.0190345	2.4878	6	0	A0A031H4A8	Glycosyltransferase, group 1 family protein
0.262782	0.00256316	+	0.0252816	37.961	3	3	A0A1M6ZG90	Copper chaperone CopZ
0.281806	0.00159315	+	0.0191392	17.963	22	0	A0A4Y8PLJ1	Glyceraldehyde-3-phosphate dehydrogenase
0.290173	0.00212037	+	0.0235833	80.693	5	5	C5CCA6	C5CCA6_MICLC Cytochrome bc1 complex cytochrome c subunit
0.295642	0.00192173	+	0.0222796	7.7989	2	1	D3LPI3	Uncharacterized protein
0.297414	0.00140011	+	0.0207123	8.7563	19	1	A0A031HQ75	Acetoin utilization protein AcuC
0.311908	0.00920179	+	0.0466161	24.192	39	0	A0A4Y8PN80	AMP-dependent synthetase
0.351907	1.64152e-05	+	0	25.095	6	6	A0A5F0I743	Uncharacterized protein
0.355239	0.00060251	+	0.018	47.384	6	6	A0A5F0I771	Glutaredoxin-like protein NrdH
0.363958	0.00151119	+	0.0193846	323.31	23	23	A0A1M7AJR6	KR domain-containing protein
0.366181	0.00699092	+	0.0427368	53.67	30	0	D3LKU1	Gamma-glutamyl phosphate reductase
0.376659	0.00757999	+	0.0434317	128.32	6	6	A0A5F0UPZ9	50S ribosomal protein L16
0.400752	0.00686655	+	0.042119	323.31	30	0	A0A1M7AJU5	Methylmalonate-semialdehyde dehydrogenase [acylating]
0.414905	0.00754783	+	0.0436703	8.7185	11	1	A0A4Y8ZMB0	Fe-S cluster assembly ATPase SufC
0.466929	0.00453501	+	0.0340719	128.37	13	13	A0A1M7AJD2	Glutaryl-CoA dehydrogenase
0.511209	0.00826456	+	0.0448081	54.886	4	4	A0A509Y332	Cytokinin riboside 5-monophosphate phosphoribohydrolase
0.518163	0.00930051	+	0.0472744	91.553	8	5	A0A085E174	MaoC family dehydratase
0.525038	0.0078594	+	0.0443141	175.49	17	1	A0A5F0I5B8	Amidase
0.529659	0.00179922	+	0.0212093	258.96	22	22	A0A1M7AKN8	Pyruvate dehydrogenase (Quinone)
0.561698	0.00727399	+	0.0446364	65.668	3	3	A0A653J340	6,7-dimethyl-8-ribityllumazine synthase
0.576686	0.00785536	+	0.0445474	51.941	5	5	A0A653R2Q1	5-oxoproline transporter
0.584025	1.79585e-05	+	0	309.64	17	5	D3LRI2	30S ribosomal protein S6
0.59719	6.64917e-05	+	0	323.31	20	20	A0A4Y8PLZ6	Choline oxidase
0.599765	0.00019459	+	0.0207407	160.71	17	17	A0A4Y9H9Z7	HlyC/CorC family transporter
0.601473	0.00762066	+	0.0435459	295.63	58	5	A0A132HR96	Chaperone protein DnaK
0.604305	0.00609935	+	0.041443	323.31	22	0	A0A6N4FIG8	3,4-dihydroxyphenylacetate 2,3-dioxygenase
0.619049	0.00105036	+	0.0217846	160.61	15	15	A0A031I2X9	Response regulator receiver domain protein
0.625385	0.00525189	+	0.0366531	22.804	5	5	A0A4U1LHW9	GNAT family N-acetyltransferase
0.628488	0.00751587	+	0.0439116	130.48	10	10	A0A653IRN2	GntR family transcriptional regulator
0.631487	0.00441446	+	0.0329343	222.73	6	6	A0A031H243	MBL fold metallo-hydrolase
0.636535	0.00167273	+	0.0195181	44.554	5	3	A0A2N6RJA9	Phosphatidylinositol kinase
0.636821	0.00548794	+	0.0385098	22.501	77	0	A0A6N4F7M0	2-oxoglutarate dehydrogenase E1 component
0.64153	0.00639569	+	0.0416485	323.31	39	0	C5C8P4	C5C8P4_MICLC Acyl-CoA synthetase/AMP-acid ligase
0.643798	0.00622122	+	0.042275	20.156	13	1	A0A6N4C6U2	Asparaginase
0.657992	0.00268267	+	0.024566	205.96	15	1	A0A378NJ01	Amidophosphoribosyltransferase
0.65886	0.00230322	+	0.0239596	323.31	18	5	A0A2N6RI70	Protein GrpE
0.666196	0.00539785	+	0.038094	319.41	34	20	A0A031H3L5	Ribonucleoside-diphosphate reductase
0.667644	0.00506676	+	0.035669	270.07	11	11	D3LL93	Acetohydroxy-acid synthase small subunit
0.677199	0.00770033	+	0.0438925	323.31	26	26	A0A2I1XT33	Oxaloacetate decarboxylase
0.69447	0.00531737	+	0.0377027	323.31	35	1	A0A378NUU3	NAD(P)/FAD-dependent oxidoreductase
0.698055	0.0080083	+	0.0438974	205.13	18	0	A0A2N6RHX4	Acyl-CoA synthetase
0.700001	0.000374148	+	0.0198974	59.002	10	10	A0A6N4FDF3	Pantothenate kinase
0.706331	0.00920653	+	0.0463962	171.77	13	11	A0A562FSM2	Methylisocitrate lyase
0.712191	0.000609221	+	0.0197647	179.56	12	12	A0A509Y4I0	Agmatinase
0.716327	0.00550526	+	0.0382597	323.31	17	1	C5CBR0	C5CBR0_MICLC Iron-regulated ABC transporter ATPase subunit SufC
0.72512	0.00706112	+	0.0437674	7.3738	60	2	A0A410XTP7	Pyruvate dehydrogenase E1 component
0.727545	0.00244797	+	0.0247129	323.31	13	1	A0A031GFD9	4-hydroxy-tetrahydrodipicolinate synthase
0.730678	0.00182524	+	0.0218876	323.31	24	15	A0A031H167	Ketol-acid reductoisomerase (NADP(+))
0.746188	0.00589817	+	0.0389299	296.08	20	2	A0A5E8QAN4	Adenylosuccinate lyase
0.757145	0.00627122	+	0.0417531	323.31	17	16	A0A031GBG9	Putative mycothione reductase
0.779043	0.00859356	+	0.0443512	181.69	15	8	A0A1M7A7K4	Threonine ammonia-lyase
0.785373	0.00515875	+	0.0354247	303.94	27	27	A0A5F0UMX0	Uncharacterized protein
0.801997	0.00275142	+	0.026	323.31	37	31	A0A132HKC6	Succinate dehydrogenase flavoprotein subunit
0.81032	0.00439913	+	0.0331765	323.31	37	18	A0A031IFK2	Dihydrolipoamide acetyltransferase component of pyruvate dehydrogenase complex
0.810973	0.0062618	+	0.0420124	132.96	20	2	A0A5F0I9H6	DUF4032 domain-containing protein
0.839324	0.00777697	+	0.0444468	323.31	25	1	D3LPI5	Succinate dehydrogenase iron-sulfur subunit
1.10704	0.00343658	+	0.0309333	293.09	19	18	A0A5F0ICU2	FAD-binding protein
1.17336	0.00834988	+	0.0447562	145.96	19	10	A0A1M7ER24	Argininosuccinate lyase
1.21606	0.00852926	+	0.0445686	191.32	8	2	A0A562FQ77	ATP-dependent Clp protease proteolytic subunit
1.235	0.00288978	+	0.0272727	323.31	32	29	A0A031H094	Methionine--tRNA ligase
1.2352	0.00282824	+	0.0275229	195.48	21	3	A0A5F0I7C0	Exodeoxyribonuclease III
1.23824	0.00879947	+	0.0449662	99.295	15	11	A0A132I1X4	DUF445 domain-containing protein
1.24619	0.00264707	+	0.0248	323.31	35	0	A0A2N6RS86	DNA polymerase III subunit gamma and tau
1.24816	0.00707972	+	0.0440694	232.08	19	19	A0A2N6RJ59	Ribosome-binding ATPase YchF
1.2486	0.00488643	+	0.0359149	323.31	48	0	A0A6N4F646	Uncharacterized protein
1.27347	0.0079585	+	0.0441237	124.27	10	0	A0A562FNZ6	Coenzyme PQQ synthesis protein D (PqqD)
1.30491	0.0020169	+	0.0240851	323.31	47	4	A0A653N9G5	Leucine--tRNA ligase
1.30513	0.00922113	+	0.0466854	63.902	10	10	A0A031IAN7	tRNA-2-methylthio-N(6)-dimethylallyladenosine synthase
1.31626	0.00952887	+	0.0471927	323.31	43	34	A0A562FUJ2	Threonine--tRNA ligase
1.3191	0.00380134	+	0.031424	94.007	7	7	A0A4U1LCK4	Thiamine-phosphate synthase
1.35868	0.00795467	+	0.0443523	186.25	16	4	A0A2I1XWJ2	DUF3710 domain-containing protein
1.35989	0.00785521	+	0.0447831	182.07	18	10	A0A1R4JH59	DNA repair protein RecN
1.38591	7.64677e-05	+	0	89.097	10	10	A0A031H0A6	Demethylmenaquinone methyltransferase
1.3889	0.00044416	+	0.0176364	239.5	20	1	A0A6N4FBS5	GTPase Der
1.40171	0.0021671	+	0.0233402	164.62	16	16	A0A2N6RP91	Branched-chain-amino-acid aminotransferase
1.40635	0.00927009	+	0.0469159	217.08	13	13	A0A2I1XKS9	Metal-dependent transcriptional regulator
1.40937	0.00141575	+	0.02016	174.97	16	7	A0A4U1MCV9	PhoH family protein
1.41349	0.00739789	+	0.0441348	21.622	7	7	A0A4U1LCJ3	ABC transporter ATP-binding protein
1.42008	0.00123244	+	0.0222353	323.31	30	8	A0A2N6RL67	Uncharacterized protein
1.42337	0.0090663	+	0.045512	9.021	4	4	D3LPR6	Transcriptional regulator, TetR family
1.4267	0.000525166	+	0.0165106	138.68	18	1	A0A5F0IBM6	Pyruvate dehydrogenase (Acetyl-transferring) E1 component subunit alpha
1.45302	0.00176821	+	0.0203294	61.411	5	5	A0A2N6RLS2	Lipoate--protein ligase
1.45374	0.00299538	+	0.0278929	117.97	5	1	A0A653ITS2	Ribose-5-phosphate isomerase B
1.4595	0.00434529	+	0.0324741	135.97	16	16	A0A653NIX3	Orotate phosphoribosyltransferase
1.46789	0.00097597	+	0.0207619	323.31	32	5	A0A5F0I888	ABC transporter
1.47826	0.000751506	+	0.0193684	185.57	10	10	A0A031GZ82	FAH family protein
1.50115	0.00728409	+	0.0443842	135.38	18	16	A0A653RKA0	Acyl-CoA dehydrogenase
1.51374	0.00399492	+	0.0319055	65.918	12	12	A0A1M7EE51	Haloacid Dehalogenase Superfamily Class (Subfamily) IIA/haloacid dehalogenase superfamily, subfamily IA, variant 1 with third motif having Dx(3-4)D or Dx(3-4)E
1.51396	0.00817318	+	0.0445482	54.312	8	8	A0A031H7T6	Uncharacterized protein
1.53004	0.00786024	+	0.0440833	71.95	8	6	D3LNT0	Phospholipase/carboxylesterase
1.56775	0.00490723	+	0.0354126	187.01	18	16	A0A378NRK2	4-hydroxy-3-methylbut-2-enyl diphosphate reductase
1.58159	0.00834137	+	0.04498	12.517	5	1	D3LLC6	Resolvase, N-terminal domain protein
1.59272	0.00302027	+	0.0286018	41.828	5	5	A0A4Y8PLK1	Heme A synthase
1.61145	0.00424584	+	0.0324848	48.277	19	4	A0A4U1LDJ4	DEAD/DEAH box helicase
1.62092	0.00229268	+	0.0242041	261.26	24	24	A0A6N4C3W8	Haloacid dehalogenase
1.62643	2.39893e-05	+	0	164.71	11	11	A0A4Y8PLS3	Sec-independent protein translocase protein TatB
1.63364	0.00710407	+	0.0438161	41.193	5	3	D3LME7	Sec-independent protein translocase protein TatA
1.63589	0.000668358	+	0.0200727	102.96	10	1	A0A3G2SQ35	tRNA N6-adenosine threonylcarbamoyltransferase
1.64802	0.00181523	+	0.0207273	64.287	12	11	A0A031GIW9	ABC-type multidrug transport system, ATPase component
1.65451	0.00307488	+	0.0281043	323.31	34	24	C5C8K7	C5C8K7_MICLC Phosphoribosylformylglycinamidine synthase subunit PurL
1.66574	0.00180384	+	0.0209655	88.01	14	5	A0A509Y378	NUDIX hydrolase
1.6744	0.00931468	+	0.0470556	222.98	20	15	A0A2N6RI90	Phosphoribosylamine--glycine ligase
1.67513	0.00545283	+	0.0383046	207.69	20	0	A0A6N4F8P6	GTPase HflX
1.67821	0.00572056	+	0.0391795	133.15	21	21	A0A031IKX3	CpaF family protein
1.67954	0.00167793	+	0.0192857	81.906	10	0	D3LMR8	HEAT repeat protein
1.68115	0.00371688	+	0.0316774	23.835	7	7	A0A6N4C5W9	Cytochrome
1.68603	0.00714627	+	0.0442743	323.31	42	1	A0A5E8QAI8	Phenylacetic acid degradation bifunctional protein PaaZ
1.70197	0.00100089	+	0.0204375	61.86	9	9	C5C8D0	C5C8D0_MICLC Uncharacterized protein
1.71039	0.000948046	+	0.0210968	142.49	16	16	A0A4Y8PI05	Serine/threonine-protein phosphatase
1.72007	0.00309816	+	0.0278621	23.664	7	7	C5CCW7	C5CCW7_MICLC Response regulator with CheY-like receiver domain and winged-helix DNA-binding domain
1.73176	0.0048922	+	0.035662	96.742	10	10	C5CCM9	C5CCM9_MICLC Octanoyltransferase
1.7356	0.000438268	+	0.0180465	6.3217	14	2	C5CCA8	C5CCA8_MICLC Cytochrome bc1 complex cytochrome b subunit
1.76834	0.00957923	+	0.0474703	74.397	16	0	A0A509Y3Z1	Peptide chain release factor 1
1.77968	0.00919886	+	0.0468381	128.01	14	1	A0A653SQ58	Methionyl-tRNA formyltransferase
1.85183	0.0074377	+	0.0438883	35.499	10	3	A0A4Y8PQA3	Uncharacterized protein
1.86218	0.00263846	+	0.0250385	4.7943	3	1	A0A410XTS5	1-acyl-sn-glycerol-3-phosphate acyltransferase
1.89787	0.00434409	+	0.0327164	1.9992	13	1	D3LPT3	Uncharacterized protein
1.96936	0.0014959	+	0.0198947	323.31	27	25	A0A562FW34	Dihydrolipoamide acetyltransferase component of pyruvate dehydrogenase complex
1.99144	0.00696585	+	0.0429882	125.69	7	7	A0A6N4F9W0	ATP-binding cassette domain-containing protein
2.01525	0.000731717	+	0.0197143	104.27	8	2	A0A5F0UNT3	Bifunctional protein PyrR
2.0248	0.00353631	+	0.0313115	53.6	7	7	A0A5E8QEG6	NAD-dependent protein deacylase
2.05829	0.00636242	+	0.0419024	53.549	8	3	A0A2N6RRZ2	LLM class flavin-dependent oxidoreductase
2.13115	0.00136541	+	0.0212958	72.865	6	6	C5CCF3	C5CCF3_MICLC Uncharacterized protein
2.21876	0.00460132	+	0.0354	296.33	35	35	A0A1R4K7K8	Malate synthase
2.31966	0.00409586	+	0.0325	61.807	12	12	D3LQK2	Endonuclease NucS
2.33999	0.000768904	+	0.0187119	83.025	12	12	A0A4Y8PIM2	CoA ester lyase
2.35537	0.00773607	+	0.0436578	116.99	4	4	A0A653P1M7	Uncharacterized protein
2.4001	0.000257776	+	0.0164706	97.785	18	1	D3LQV1	Lipoyl synthase
2.49484	0.00230725	+	0.02372	77.33	4	4	D3LM38	Transcriptional regulator WhiB
2.54414	0.000266343	+	0.0190857	6.9455	4	4	A0A031IF72	Acetyltransferase, GNAT family
2.61649	0.00874826	+	0.0446602	103.6	10	0	D3LLJ6	Glucose-1-phosphate thymidylyltransferase
2.62525	0.00302946	+	0.0283509	7.3964	21	0	A0A378NLU6	Ribosomal RNA small subunit methyltransferase H
2.7111	0.00630659	+	0.0421595	64.689	12	0	A0A132HUN7	Alcohol dehydrogenase B
2.79829	0.00335101	+	0.0295798	40.221	1	1	D3LQR2	Tad domain-containing protein
2.98385	0.00141063	+	0.0204324	14.963	18	1	A0A6N4FA22	Lysine--tRNA ligase
3.09124	0.00760347	+	0.0437826	14.568	6	0	A0A5E8QBF8	Thiamine_BP domain-containing protein
3.30592	0.00941216	+	0.0474101	20.571	8	1	A0A4Y8PKC7	Pyrroline-5-carboxylate reductase
3.41305	0.000832083	+	0.02	2.0702	8	0	A0A4P8HH10	Dihydroorotate dehydrogenase (quinone)
3.63749	0.00609948	+	0.0411824	13.232	4	4	A0A031IF69	Acetyltransferase, GNAT family
3.67093	0.00298811	+	0.0281441	17.953	10	1	A0A4Y8PI91	Uncharacterized protein
3.76719	0.00120684	+	0.0225672	5.1194	22	1	A0A5E8QET5	Acetylneuraminic acid synthetase
3.77958	0.00185889	+	0.0230222	10.202	4	4	A0A031I0I9	D-alanyl-D-alanine carboxypeptidase/D-alanyl-D-alanine-endopeptidase
3.90472	0.00413564	+	0.0327328	40.404	7	7	A0A031ITQ8	Uncharacterized protein
4.16849	0.0084417	+	0.0443153	10.196	2	2	D3LQQ4	SsrA-binding protein
4.17998	0.000252692	+	0.0169697	41.372	5	3	A0A410XNT2	Glutamine amidotransferase
4.2442	0.00880919	+	0.04475	2.8995	2	2	A0A5F0IAJ4	Uncharacterized protein
4.45251	0.00316329	+	0.0276239	6.529	9	0	A0A5E8QDY1	Thiamine ABC transporter substrate-binding protein
4.81108	0.000667626	+	0.0204444	30.699	31	2	A0A4U1LMA6	Uncharacterized protein
5.18418	0.0042791	+	0.0322406	8.2791	3	3	A0A2I1XYU3	ABC transporter substrate-binding protein
5.31942	0.00188161	+	0.0227692	11.46	4	4	A0A6N4FAG8	Glycosyltransferase
5.33091	0.00843678	+	0.0445347	22.009	4	4	A0A1M6ZPM1	Release factor glutamine methyltransferase
5.48238	0.00356284	+	0.0310569	33.327	6	1	A0A5F0IAX0	Pyridoxal 5-phosphate synthase subunit PdxT
5.59886	0.000200436	+	0.02	27.553	7	1	A0A4Y8X482	Transketolase
5.62993	0.00133078	+	0.0216	30.485	8	8	A0A031IUE0	Signal peptidase I
5.6669	0.0067311	+	0.0426265	54.527	7	7	D3LRW4	ABC transporter, ATP-binding protein
5.66957	0.00808376	+	0.0442245	29.121	7	7	A0A031GMH5	HTH-type transcriptional repressor NsrR
5.77464	6.3889e-05	+	0	26.767	8	8	A0A4Y8PN61	Cysteine desulfurase
5.87293	0.00830609	+	0.0445829	9.2992	21	1	A0A031ISL6	Putative ribosomal RNA small subunit methyltransferase B
8.53108	0.000276161	+	0.0185556	68.838	28	0	A0A031G8L3	DEAD/DEAH box helicase
9.72138	0.00138013	+	0.021	12.549	3	3	A0A1M7D0D3	Uncharacterized protein
9.92194	0.000223296	+	0.0193103	33.614	6	1	A0A653J0H8	Iron dependent repressor DNA binding domain protein
10.6993	7.76572e-06	+	0	39.374	2	2	D3LKS1	Uncharacterized protein
13.6505	0.00038605	+	0.0194	31.985	13	1	A0A378NM65	Protein of uncharacterized function (DUF3710)
15.0724	0.00269336	+	0.0243364	36.473	26	3	A0A1M7CZ32	Ring-1,2-phenylacetyl-CoA epoxidase subunit PaaE
15.2423	0.00012174	+	0	3.2854	14	1	A0A031GNN5	WcbI domain-containing protein
15.793	0.00162423	+	0.02025	59.274	48	0	A0A562FS69	Uncharacterized protein
17.082	0.000321407	+	0.0180541	15.289	26	0	A0A5F0I5Z4	1,4-alpha-glucan branching enzyme GlgB
17.7996	0.000634848	+	0.0190189	13.541	3	1	A0A4P8H8A0	A0A4P8H8A0_9MICO DNA topoisomerase (ATP-hydrolyzing)
18.8854	0.00018582	+	0.0167692	26.786	3	3	A0A031GGD0	Competence/damage-inducible domain protein CinA
19.5889	0.00132906	+	0.021913	59.092	15	1	A0A562FNC6	Glutamine synthetase
20.0392	0.00165441	+	0.0197561	23.772	6	1	A0A4P8HHS8	GuaB3 family IMP dehydrogenase-related protein
20.066	0.00053315	+	0.0161667	72.642	33	0	C5C898	C5C898_MICLC Dipeptidyl aminopeptidase/acylaminoacyl peptidase
22.9892	0.000630286	+	0.0193846	138.55	56	0	A0A5E8QD70	Chaperone protein DnaK
23.2463	0.000225357	+	0.0186667	36.261	2	1	A0A1R4JVW6	Lactoylglutathione lyase
25.0524	4.25198e-05	+	0	4.5391	6	0	C5C8Q0	C5C8Q0_MICLC Micrococcal nuclease-like nuclease
26.2759	0.000242797	+	0.0175	20.981	13	1	A0A1R4J4M3	TsaC protein (YrdC domain) required for threonylcarbamoyladenosine t(6)A37 modification in tRNA
31.8702	0.0002321	+	0.0180645	18.537	12	0	A0A653M4D2	4-hydroxy-tetrahydrodipicolinate synthase
34.7003	0.000449531	+	0.0172444	25.731	35	1	A0A6N4BYN9	NADH dehydrogenase FAD-containing subunit
36.9988	0.000538071	+	0.0158367	30.993	18	1	A0A031GQ66	Flavoprotein disulfide reductase
39.9883	4.21784e-05	+	0	3.0186	5	1	A0A4Y8WWG9	Aspartokinase
48.8856	2.56774e-05	+	0	30.507	19	0	A0A031HYL1	Aldehyde dehydrogenase (NAD) family protein
51.4756	4.10253e-05	+	0	15.681	4	1	A0A4P8HG26	3-phosphoshikimate 1-carboxyvinyltransferase
51.8397	0.00087379	+	0.0214426	40.227	8	1	C5CAE0	COAD_MICLC Phosphopantetheine adenylyltransferase
64.4344	2.08285e-05	+	0	16.357	13	2	A0A4P8HJJ3	Glutamyl-tRNA(Gln) amidotransferase subunit A
64.5365	7.63333e-05	+	0	45.267	40	2	A0A4P8HC51	Glycine dehydrogenase (decarboxylating)
69.37	0.000395899	+	0.0189268	189.07	18	4	A0A4P8HI69	PspA/IM30 family protein
69.6129	0.000162722	+	0.01312	3.3698	28	1	A0A653IUA7	AAA ATPase forming ring-shaped complexes
89.0843	0.000428494	+	0.0184762	8.6612	44	1	A0A4P8HI11	2-oxoglutarate dehydrogenase E1 component
181.675	4.05441e-05	+	0	20.677	38	1	A0A132HFN1	Phosphoenolpyruvate carboxykinase [GTP]
