# Supplementary material for: Epinephrine Affects Ribosomes, Cell Division, and Catabolic Processes in Micrococcus luteus Skin Strain C01: Revelation of the Conditionally Extensive Hormone Effect Using Orbitrap Mass Spectrometry and Proteomic Analysis
Source: Microorganisms. 2023 Aug 29;11(9):2181. doi: 10.3390/microorganisms11092181 (PMC10535722; doi:10.3390/microorganisms11092181)
Supplement: Supplementary file 1 [file microorganisms-11-02181-s001.zip › supplementary tables/Table S9.xlsx]

## Sheet: Лист1
Fold change	Student's T-test p-value	Student's T-test Significant	Student's T-test q-value	Andromeda score	Peptides	Unique peptides	Majority protein IDs	Protein name																	Fold change	Accession #	Protein name
0.00164034	0.000177581	+	0.0187692	50.239	2	2	C5CBK5	C5CBK5_MICLC Uncharacterized protein	3.7506	0.000177581
0.0166979	6.1915e-06	+	0	8.1675	4	4	D3LKH9	50S ribosomal protein L35	5.2082	6.1915e-06
0.0211024	4.22424e-05	+	0.0422857	2.8407	17	1	A0A1R4K8M2	Uncharacterized protein	4.37425	4.22424e-05
0.0216549	0.00209673	+	0.0300317	37.646	41	0	A0A2N6RS35	Glycine dehydrogenase (decarboxylating)	2.67846	0.00209673
0.0264229	0.00322657	+	0.0317091	6.5421	14	1	A0A5F0I804	NAD-dependent succinate-semialdehyde dehydrogenase	2.49126	0.00322657
0.0301061	0.00275355	+	0.0312329	34.187	9	9	A0A031GHZ4	Uncharacterized protein	2.56011	0.00275355
0.0307665	1.55712e-05	+	0	4.255	4	3	A0A653IWA1	Divalent metal cation transporter	4.80768	1.55712e-05
0.0360952	0.00163932	+	0.0228679	53.67	30	0	D3LKU1	Gamma-glutamyl phosphate reductase	2.78534	0.00163932
0.037742	0.000123469	+	0.0148	7.9047	13	2	A0A4P8HFS6	Dihydroxy-acid dehydratase	3.90844	0.000123469
0.0382459	0.00102178	+	0.0190476	2.2211	1	1	A0A4Y8WX26	NYN domain-containing protein	2.99064	0.00102178
0.0393848	0.00372652	+	0.032904	8.1981	8	1	A0A4Y8X5C7	50S ribosomal protein L10	2.4287	0.00372652
0.0418066	7.04643e-05	+	0.0211429	9.0773	22	2	A0A4P8HJK2	DUF885 domain-containing protein	4.15203	7.04643e-05
0.0433774	6.22702e-05	+	0.0246667	5.2045	3	3	A0A4Y8WUV9	DNA-directed RNA polymerase subunit omega	4.20572	6.22702e-05
0.0439224	0.000241825	+	0.0161053	4.8942	19	0	A0A6N4C4E7	Adenylosuccinate lyase	3.6165	0.000241825
0.0453946	0.00259862	+	0.031461	3.0476	9	2	A0A4V1EC32	A0A4V1EC32_9MICO Polyribonucleotide nucleotidyltransferase	2.58526	0.00259862
0.0581079	0.00240918	+	0.0303407	6.6285	7	0	A0A4P8HC17	Uracil phosphoribosyltransferase	2.61813	0.00240918
0.0636519	0.0039338	+	0.033547	5.7017	52	0	A0A562FVQ4	L-proline dehydrogenase	2.40519	0.0039338
0.0866436	0.000196563	+	0.0157419	31.901	48	0	C5CCJ7	C5CCJ7_MICLC Aconitate hydratase	3.7065	0.000196563
0.0992522	0.0105783	+	0.0422898	21.214	3	3	D3LPI2	Succinate dehydrogenase, cytochrome b556 subunit	1.97558	0.0105783
0.128024	0.00303012	+	0.031038	23.534	5	5	A0A5F0I8C6	Protein translocase subunit SecY	2.51854	0.00303012
0.135821	0.000974758	+	0.0195122	2.0702	8	0	A0A4P8HH10	Dihydroorotate dehydrogenase (quinone)	3.0111	0.000974758
0.164452	0.0142891	+	0.048743	28.153	1	1	D3LQM9	Uncharacterized protein	1.845	0.0142891
0.179231	0.0137728	+	0.0488051	4.8232	2	2	D3LR98	Putative regulatory protein (CxxC_CxxC_SSSS)	1.86098	0.0137728
0.181728	0.000168374	+	0.01184	128.37	13	13	A0A1M7AJD2	Glutaryl-CoA dehydrogenase	3.77372	0.000168374
0.200381	0.0110342	+	0.0454406	3.1626	49	0	A0A4Y8PJE1	Beta-phosphoglucomutase family hydrolase	1.95726	0.0110342
0.202903	0.00487357	+	0.0385285	42.523	3	3	A0A031HHN6	Peptidase propeptide domain-containing protein	2.31215	0.00487357
0.20608	0.0058638	+	0.0401137	24.192	39	0	A0A4Y8PN80	AMP-dependent synthetase	2.23182	0.0058638
0.206395	0.0139344	+	0.0484952	83.232	11	10	A0A031I3K5	MarR family transcriptional regulator	1.85591	0.0139344
0.220369	0.00492828	+	0.0375556	14.582	3	3	D3LSH6	Monovalent cation/proton antiporter, MnhG/PhaG subunit	2.3073	0.00492828
0.220555	0.000143581	+	0.0134545	184.55	9	8	A0A6N4C6J9	Uncharacterized protein	3.8429	0.000143581
0.226867	0.00169085	+	0.0233333	144.25	19	8	A0A509Y4N1	Alpha/beta hydrolase	2.77189	0.00169085
0.232656	0.00228917	+	0.030303	12.848	7	0	A0A6N4C534	Sirohydrochlorin cobaltochelatase	2.64032	0.00228917
0.236984	0.00949406	+	0.0417828	6.4286	15	0	A0A653TNJ5	N5-carboxyaminoimidazole ribonucleotide synthase	2.02255	0.00949406
0.248664	0.0064084	+	0.0396	87.083	11	3	A0A5F0IBU7	Ribonuclease HI	2.19325	0.0064084
0.264051	0.00117332	+	0.0173913	131.54	16	16	A0A2I1XVC7	tRNA-specific 2-thiouridylase MnmA	2.93058	0.00117332
0.290576	0.00148831	+	0.0206667	27.855	12	1	A0A132HLA9	Trehalose-binding lipoprotein LpqY	2.82731	0.00148831
0.291904	0.00130846	+	0.0179583	42.342	68	1	A0A509Y394	Pyruvate carboxylase	2.88324	0.00130846
0.304493	0.00725747	+	0.0412468	27.117	3	3	D3LLB8	Aspartate 1-decarboxylase	2.13921	0.00725747
0.309538	0.01238	+	0.0475676	258.96	22	22	A0A1M7AKN8	Pyruvate dehydrogenase (Quinone)	1.90728	0.01238
0.311577	0.00045923	+	0.019	175.49	17	1	A0A5F0I5B8	Amidase	3.33797	0.00045923
0.313915	0.00334946	+	0.031881	47.384	6	6	A0A5F0I771	Glutaredoxin-like protein NrdH	2.47502	0.00334946
0.31469	0.00923335	+	0.0419538	305.7	20	3	A0A4Y8PI57	DUF3618 domain-containing protein	2.03464	0.00923335
0.321046	0.000361508	+	0.0167273	323.31	27	2	A0A5E8QG57	Enoyl-CoA hydratase/isomerase family protein	3.44188	0.000361508
0.321923	0.005934	+	0.0399245	81.796	8	2	A0A562FUE9	PKD domain-containing protein	2.22665	0.005934
0.32246	0.0122072	+	0.047078	94.362	11	4	A0A4Y8WYC3	Type 1 glutamine amidotransferase	1.91339	0.0122072
0.329955	0.00115879	+	0.0177778	323.31	13	7	A0A031GG35	GroES-like protein	2.936	0.00115879
0.330702	0.0011746	+	0.0172043	64.914	15	1	A0A2N6REG1	3-hydroxybutyryl-CoA dehydrogenase	2.93011	0.0011746
0.33811	0.000475954	+	0.0203509	162.9	10	1	A0A1M7AA05	Phosphoglycerate dehydrogenase	3.32244	0.000475954
0.357665	0.00213586	+	0.0288855	59.369	16	3	A0A4Y8X305	Fumarate hydratase class II	2.67043	0.00213586
0.360776	0.00107032	+	0.0186047	98.964	10	10	A0A031G8N2	ATP-grasp superfamily enzyme	2.97049	0.00107032
0.369424	0.00948796	+	0.0419398	323.31	39	0	C5C8P4	C5C8P4_MICLC Acyl-CoA synthetase/AMP-acid ligase	2.02283	0.00948796
0.394995	0.0119654	+	0.0473993	188.65	12	1	A0A031HVK4	Intracellular protease, PfpI family	1.92207	0.0119654
0.395543	0.000182826	+	0.0174286	29.359	7	7	D3LSF5	DNA-binding protein HU	3.73796	0.000182826
0.397451	0.00323804	+	0.0315181	237.02	21	19	A0A509Y4M5	Enoyl-CoA hydratase	2.48972	0.00323804
0.398918	0.00703384	+	0.040887	323.31	20	1	A0A4Y8PJX4	Acetyl-CoA C-acetyltransferase	2.15281	0.00703384
0.414927	0.00755813	+	0.0411308	323.31	19	11	A0A031GLD4	Uncharacterized protein	2.12159	0.00755813
0.421479	0.00882893	+	0.0415	205.13	18	0	A0A2N6RHX4	Acyl-CoA synthetase	2.05409	0.00882893
0.428372	0.00968677	+	0.0423941	152.86	7	6	A0A2N6RSN2	Polyisoprenoid-binding protein	2.01382	0.00968677
0.440032	0.0105507	+	0.042	323.31	26	26	A0A4Y9H892	Dyp-type peroxidase	1.97672	0.0105507
0.444199	0.000199476	+	0.0147879	276.4	11	11	D3LLT4	FHA domain protein	3.70011	0.000199476
0.445581	0.000238383	+	0.0165405	323.31	34	2	A0A509Y5G2	3-hydroxybenzoate 4-monooxygenase	3.62272	0.000238383
0.451016	0.0131954	+	0.0477662	180.76	10	10	A0A031GTY0	Cytochrome bb ubiquinol oxidase (Subunit I)	1.87958	0.0131954
0.463082	0.00307703	+	0.03065	156.28	5	5	A0A2N6RJC8	N-acetylmuramoyl-L-alanine amidase	2.51187	0.00307703
0.480415	0.00279454	+	0.0304	44.182	3	3	A0A509Y5Z8	Uncharacterized protein	2.55369	0.00279454
0.488838	0.00302602	+	0.0312357	95.783	13	13	A0A031GIZ8	Thioesterase family protein	2.51913	0.00302602
0.488839	0.0130322	+	0.0480784	66.558	8	0	A0A653LU13	Inositol-1-monophosphatase	1.88498	0.0130322
0.495592	0.00422641	+	0.0360652	94.97	10	10	C5C8A9	C5C8A9_MICLC Uncharacterized protein	2.37403	0.00422641
0.500438	0.00947307	+	0.0422576	116.87	9	9	A0A132HS28	Sporulation initiation inhibitor protein Soj	2.02351	0.00947307
0.502916	0.000773783	+	0.0173514	323.31	36	1	A0A653IXM7	Glutaryl-CoA dehydrogenase	3.11138	0.000773783
0.506503	0.00959145	+	0.0420896	64.194	12	3	A0A5F0IAP2	Acyl-CoA dehydrogenase	2.01812	0.00959145
0.513167	0.012425	+	0.0474074	323.31	18	15	A0A5E8Q9G1	NAD(P)-dependent dehydrogenase	1.9057	0.012425
0.531093	0.000843973	+	0.0194211	201.83	53	0	A0A509Y4I6	Isocitrate dehydrogenase [NADP]	3.07367	0.000843973
0.538866	0.00182925	+	0.0241008	170.83	11	9	A0A562G5G6	Enoyl-CoA hydratase/carnithine racemase	2.73773	0.00182925
0.547535	0.00979904	+	0.0423824	264.55	13	0	D3LRU4	GroES-like protein	2.00882	0.00979904
0.556309	0.012582	+	0.0479867	323.31	24	1	A0A5E8QA23	Fructose-bisphosphate aldolase	1.90025	0.012582
0.570647	0.00249204	+	0.0303478	161.92	10	10	A0A4U1MC43	Aldo/keto reductase	2.60344	0.00249204
0.573856	0.0131161	+	0.0479218	323.31	22	22	A0A509Y5E7	Phenylacetate-CoA oxygenase subunit PaaC	1.8822	0.0131161
0.576918	0.00757455	+	0.040958	323.31	13	1	A0A031GFD9	4-hydroxy-tetrahydrodipicolinate synthase	2.12064	0.00757455
0.577767	0.00942582	+	0.0424183	323.31	24	15	A0A031H167	Ketol-acid reductoisomerase (NADP(+))	2.02568	0.00942582
0.590256	0.000878963	+	0.0191688	323.31	31	9	A0A4Y1LPK5	Acetyl-CoA C-acyltransferase	3.05603	0.000878963
0.591904	0.00604235	+	0.0395514	323.31	17	17	A0A653IQ80	(Fe-S)-binding protein	2.21879	0.00604235
0.596656	0.0108004	+	0.0433404	67.062	7	3	A0A509Y5E6	Phenylacetate-CoA oxygenase subunit PaaJ	1.96656	0.0108004
0.606218	5.19749e-05	+	0.0328889	323.31	26	26	A0A2I1XT33	Oxaloacetate decarboxylase	4.28421	5.19749e-05
0.608129	0.0142725	+	0.0490467	162.06	21	13	A0A5F0I9H7	30S ribosomal protein S4	1.8455	0.0142725
0.614781	0.0125421	+	0.0475705	323.31	30	3	A0A4Y8ZJ73	Aldehyde dehydrogenase family protein	1.90163	0.0125421
0.617433	0.00245948	+	0.0305693	76.394	8	8	A0A031HR22	Pyridoxamine 5-phosphate oxidase family protein	2.60916	0.00245948
0.624529	0.00800746	+	0.0412295	323.31	20	20	A0A1M7DN86	2,3-bisphosphoglycerate-dependent phosphoglycerate mutase	2.09651	0.00800746
0.640831	0.0137578	+	0.0489615	76.131	9	9	D3LNJ1	Transcriptional repressor NrdR	1.86145	0.0137578
0.652546	0.00517039	+	0.03826	323.31	28	6	A0A509Y5T1	AMP-binding protein	2.28648	0.00517039
0.655042	0.00611677	+	0.0397593	72.203	8	8	A0A509Y3B1	5-oxoprolyl-peptidase	2.21348	0.00611677
0.670626	0.00483934	+	0.0387292	59.257	7	7	D3LNT1	Uncharacterized protein	2.31521	0.00483934
0.678514	0.012565	+	0.0478261	323.31	52	0	A0A2N6RI12	1-pyrroline-5-carboxylate dehydrogenase	1.90084	0.012565
0.682144	0.00192606	+	0.0268	91.382	8	8	A0A4U1MBX8	ABC transporter permease	2.71533	0.00192606
0.689862	0.00973047	+	0.0425387	189.95	15	3	A0A5E8QEW2	Uncharacterized protein	2.01187	0.00973047
0.69962	0.00734939	+	0.0412479	323.31	35	1	A0A378NUU3	NAD(P)/FAD-dependent oxidoreductase	2.13375	0.00734939
0.714668	0.00948589	+	0.0420981	300.2	15	0	D3LLN0	N5-carboxyaminoimidazole ribonucleotide synthase	2.02292	0.00948589
0.724628	0.0046682	+	0.0387725	149.67	10	8	D3LQ92	Oxidoreductase, aldo/keto reductase family protein	2.33085	0.0046682
0.732313	0.00619901	+	0.039576	174.69	19	19	A0A132HKG2	Mannose-1-phosphate guanylyltransferase RfbM	2.20768	0.00619901
0.750413	0.00299401	+	0.0318442	323.31	16	16	A0A031I6G1	Tyrosine--tRNA ligase	2.52375	0.00299401
0.755219	0.00262964	+	0.0318881	276.41	20	4	A0A653IXU2	1,4-dihydroxy-2-naphthoyl-CoA synthase	2.5801	0.00262964
1.13863	0.0116559	+	0.0461168	146.25	14	12	A0A6N4F8E2	Pantothenate synthetase	1.93345	0.0116559
1.18734	0.00530698	+	0.0385473	323.31	42	4	A0A6N4FC00	DNA helicase	2.27515	0.00530698
1.26387	0.00879054	+	0.0411765	149.28	24	24	D3LR28	30S ribosomal protein S3	2.05598	0.00879054
1.27206	0.00678836	+	0.0421704	323.31	20	2	A0A5F0IA68	ATP synthase gamma chain	2.16824	0.00678836
1.27376	0.00666148	+	0.0406847	323.31	26	2	A0A6N4F9N7	GMP synthase [glutamine-hydrolyzing]	2.17643	0.00666148
1.29083	0.00197223	+	0.0276033	278.5	25	25	C5CC59	RL2_MICLC 50S ribosomal protein L2	2.70504	0.00197223
1.3109	0.0106852	+	0.0431549	268.14	24	4	A0A1M6ZIV1	Signal recognition particle receptor FtsY	1.97122	0.0106852
1.32443	0.0113326	+	0.045993	323.31	29	0	A0A653IWU2	Oligopeptidase B	1.94567	0.0113326
1.39402	0.0015173	+	0.020466	5.0581	4	4	D3LNB4	Low molecular weight phosphotyrosine protein phosphatase	2.81893	0.0015173
1.39559	0.00730922	+	0.0414249	268.06	23	0	A0A031ISW6	Phosphopantetheine adenylyltransferase	2.13613	0.00730922
1.39564	0.00177064	+	0.0230261	187.01	18	16	A0A378NRK2	4-hydroxy-3-methylbut-2-enyl diphosphate reductase	2.75187	0.00177064
1.39715	0.00492038	+	0.0377462	323.31	19	1	A0A5F0I962	GuaB3 family IMP dehydrogenase-related protein	2.308	0.00492038
1.39991	0.00858451	+	0.04112	304.92	17	17	A0A5F0I9T6	Enolase	2.06628	0.00858451
1.41374	0.00925623	+	0.0417931	39.424	10	10	A0A2N6RED3	D-inositol 3-phosphate glycosyltransferase	2.03357	0.00925623
1.41493	0.00773488	+	0.041	196.5	16	0	A0A031GMY1	3-oxoacyl-[acyl-carrier protein] reductase	2.11155	0.00773488
1.4269	0.00210354	+	0.0297953	306.67	18	17	A0A653J5Z6	Phosphotransferase enzyme family protein	2.67705	0.00210354
1.42894	0.00364539	+	0.0325714	323.31	36	2	A0A4Y8PLL7	Alanine aminopeptidase	2.43826	0.00364539
1.4319	0.00241522	+	0.0307941	196.45	21	2	A0A509Y621	UDP-N-acetylmuramoylalanine--D-glutamate ligase	2.61704	0.00241522
1.44454	0.00128831	+	0.0181474	44.51	7	7	A0A031HX64	Uncharacterized protein	2.88998	0.00128831
1.44467	0.0142296	+	0.0492	323.31	34	4	A0A1M7EMP9	Phenylalanine--tRNA ligase beta subunit	1.84681	0.0142296
1.45691	0.00107248	+	0.0181818	26.563	12	12	A0A562FSS7	Dihydropteroate synthase	2.96961	0.00107248
1.47453	0.00455283	+	0.0385241	52.044	9	1	A0A5F0I6K3	Isoprenyl transferase	2.34172	0.00455283
1.4817	0.00501828	+	0.0373668	115.33	16	1	A0A6N4FDT8	Deoxyguanosinetriphosphate triphosphohydrolase-like protein	2.29944	0.00501828
1.48383	0.0043997	+	0.0375269	259.89	19	19	A0A5F0IC73	Uroporphyrinogen decarboxylase	2.35658	0.0043997
1.49047	0.0128723	+	0.0476711	135.97	16	16	A0A653NIX3	Orotate phosphoribosyltransferase	1.89034	0.0128723
1.50125	0.000607608	+	0.018125	88.01	14	5	A0A509Y378	NUDIX hydrolase	3.21638	0.000607608
1.50514	0.0075035	+	0.0408983	230.16	13	13	A0A031I9R3	Arginine biosynthesis bifunctional protein ArgJ	2.12474	0.0075035
1.51227	0.00107225	+	0.0183908	323.31	32	5	A0A5F0I888	ABC transporter	2.9697	0.00107225
1.51632	0.0031789	+	0.0315309	87.614	13	13	A0A5E8QTK2	L-serine dehydratase	2.49772	0.0031789
1.51891	0.00339993	+	0.032426	92.636	14	0	A0A031H3P1	UDP-N-acetylenolpyruvoylglucosamine reductase	2.46853	0.00339993
1.52511	0.000920009	+	0.0205128	323.31	48	0	A0A6N4F646	Uncharacterized protein	3.03621	0.000920009
1.52555	0.0142866	+	0.0488944	144.32	14	1	A0A4Y8PLH1	Uncharacterized protein	1.84507	0.0142866
1.54832	0.013646	+	0.049119	323.31	28	2	C5CB72	C5CB72_MICLC Uncharacterized conserved protein	1.86499	0.013646
1.55904	0.00364373	+	0.0327586	323.31	45	45	A0A4Y8PLX8	DUF349 domain-containing protein	2.43845	0.00364373
1.56402	0.00211791	+	0.0291077	259.82	19	17	A0A4Y8PHX6	Uncharacterized protein	2.67409	0.00211791
1.56968	0.00202656	+	0.0297419	323.31	36	15	A0A031HY29	GTP-binding protein TypA	2.69324	0.00202656
1.5772	0.011569	+	0.0461038	181.9	28	28	A0A410XTE2	Elongation factor 4	1.9367	0.011569
1.58167	0.00201924	+	0.0299837	286.85	23	8	A0A031H6Z1	DNA/RNA helicase, superfamily II	2.69481	0.00201924
1.58717	0.00779833	+	0.0410579	124.35	21	7	A0A031IC04	ABC transporter	2.108	0.00779833
1.5911	0.0058067	+	0.0400962	60.089	14	8	A0A031IAA4	Probable cell division protein WhiA	2.23607	0.0058067
1.59224	0.000673033	+	0.0186087	86.268	10	10	A0A410XN80	Ribosomal RNA small subunit methyltransferase A	3.17196	0.000673033
1.59246	0.0126024	+	0.0478272	323.31	33	18	A0A1M7B7C2	Aspartate--tRNA(Asp/Asn) ligase	1.89955	0.0126024
1.59372	0.00422605	+	0.0362623	263.6	31	17	A0A5F0I9G1	Histidine--tRNA ligase	2.37407	0.00422605
1.59399	0.00982479	+	0.042073	303.71	30	29	D3LR91	Inosine-5-monophosphate dehydrogenase	2.00768	0.00982479
1.60187	0.00693305	+	0.0414273	323.31	24	18	A0A1M7BCP4	Cell division protein FtsZ	2.15908	0.00693305
1.61885	0.00145403	+	0.0208713	21.281	5	5	D3LM57	TrkA N-terminal domain protein	2.83743	0.00145403
1.62799	0.0134427	+	0.0484774	211.84	20	2	A0A6N4C084	D-3-phosphoglycerate dehydrogenase	1.87151	0.0134427
1.66875	0.00688532	+	0.0417956	299.32	20	20	A0A562G4R0	4-hydroxy-3-methylbut-2-en-1-yl diphosphate synthase (flavodoxin)	2.16208	0.00688532
1.67153	0.00609156	+	0.0399442	123.77	10	10	A0A031GK08	Electron transfer flavoprotein FAD-binding domain protein	2.21527	0.00609156
1.67184	0.00352788	+	0.0325814	323.31	42	0	A0A6N4F710	Isoleucine--tRNA ligase	2.45249	0.00352788
1.67687	0.00160267	+	0.0221714	184.29	13	13	A0A5F0I9F7	Peptide-methionine (R)-S-oxide reductase	2.79516	0.00160267
1.69071	0.0127805	+	0.0476689	125.83	12	12	A0A031IW78	Glutamate racemase	1.89345	0.0127805
1.69458	0.00858408	+	0.0412851	259.27	26	3	A0A4Y8PLM8	DNA topoisomerase (ATP-hydrolyzing)	2.06631	0.00858408
1.69739	0.00280298	+	0.0301987	99.295	15	11	A0A132I1X4	DUF445 domain-containing protein	2.55238	0.00280298
1.72215	0.0140972	+	0.0488833	88.807	12	12	A0A509Y4R8	Uncharacterized protein	1.85087	0.0140972
1.72844	0.00810684	+	0.0414531	102.26	8	1	A0A562FRP6	Protein-disulfide isomerase	2.09115	0.00810684
1.74023	0.0144426	+	0.0489512	54.312	8	8	A0A031H7T6	Uncharacterized protein	1.84036	0.0144426
1.74285	0.00629664	+	0.0397808	74.866	10	10	A0A031GBV1	GntR family transcriptional regulator	2.20089	0.00629664
1.74719	0.0039031	+	0.0330444	40.404	7	7	A0A031ITQ8	Uncharacterized protein	2.40859	0.0039031
1.74912	0.00859718	+	0.0409562	323.31	23	0	A0A653IZ02	UDP-N-acetylmuramoyl-L-alanyl-D-glutamate--2, 6-diaminopimelate ligase	2.06564	0.00859718
1.75046	0.014651	+	0.0488024	33.542	11	11	A0A410XTZ0	ATP-sulfurylase large subunit	1.83413	0.014651
1.75452	0.00968822	+	0.042237	112.24	13	3	A0A653IWV7	Cytochrome C biogenesis protein ResB (Modular protein)	2.01376	0.00968822
1.75456	0.0141838	+	0.0489655	41.073	2	1	A0A509Y4T3	BCCT family transporter	1.84821	0.0141838
1.75858	0.00312809	+	0.0311304	106.32	18	16	A0A4Y8PL77	GTPase Obg	2.50472	0.00312809
1.76498	0.00876746	+	0.0410119	125.69	7	7	A0A6N4F9W0	ATP-binding cassette domain-containing protein	2.05713	0.00876746
1.77294	0.0143747	+	0.0489571	323.31	34	24	C5C8K7	C5C8K7_MICLC Phosphoribosylformylglycinamidine synthase subunit PurL	1.8424	0.0143747
1.7751	0.00902881	+	0.0415504	148.43	24	1	A0A653LNN7	Acetylneuraminic acid synthetase	2.04437	0.00902881
1.78963	0.0114819	+	0.0458333	150.25	14	14	A0A031HHW3	Polyprenyl synthetase	1.93999	0.0114819
1.79653	0.00489515	+	0.0383299	127.33	6	4	C5C929	C5C929_MICLC Uncharacterized protein	2.31023	0.00489515
1.82804	0.000105762	+	0.0155789	323.31	76	14	A0A031HM10	DNA-directed RNA polymerase subunit beta	3.97567	0.000105762
1.83368	0.00156977	+	0.0223846	63.902	10	10	A0A031IAN7	tRNA-2-methylthio-N(6)-dimethylallyladenosine synthase	2.80416	0.00156977
1.8341	0.00813077	+	0.0412846	222.31	19	19	A0A1R4J4T2	Homoserine dehydrogenase	2.08987	0.00813077
1.83427	0.000458745	+	0.0193455	103.6	10	0	D3LLJ6	Glucose-1-phosphate thymidylyltransferase	3.33843	0.000458745
1.83522	0.0048354	+	0.0389319	10.479	22	1	A0A4Y8PKI8	ATP-grasp domain-containing protein	2.31557	0.0048354
1.84241	0.00056826	+	0.0193333	184.32	18	0	A0A5E8QBF9	NAD(P)/FAD-dependent oxidoreductase	3.24545	0.00056826
1.84413	0.000234294	+	0.0174857	82.181	8	2	A0A2N6RFD3	Ribonuclease D	3.63024	0.000234294
1.84966	0.0141021	+	0.0487296	39.469	7	6	A0A653IY08	4-amino-4-deoxychorismate lyase	1.85072	0.0141021
1.85511	4.30484e-05	+	0.037	169.38	16	0	A0A410XPC8	Chromosome partitioning protein ParB	4.36604	4.30484e-05
1.85783	0.00101865	+	0.0192771	323.31	29	20	A0A2N6RSP0	DNA gyrase subunit B	2.99198	0.00101865
1.85877	0.00785351	+	0.0413992	221.87	18	18	D3LRE1	Uridylate kinase	2.10494	0.00785351
1.87944	0.0147466	+	0.0493576	323.31	27	2	A0A5E8QCZ5	ABC transporter ATP-binding protein	1.83131	0.0147466
1.88243	0.000754148	+	0.017589	323.31	93	0	A0A5F0I860	DNA-directed RNA polymerase subunit beta	3.12254	0.000754148
1.89085	0.00277017	+	0.030604	183.43	35	32	A0A2N6RLH5	Glutamate synthase large subunit	2.55749	0.00277017
1.89355	0.00481872	+	0.0391368	323.31	52	36	A0A031IAB0	UvrABC system protein A	2.31707	0.00481872
1.89358	0.00239077	+	0.0305672	93.897	17	13	A0A1M7C346	8-oxo-dGTP diphosphatase	2.62146	0.00239077
1.89398	0.013886	+	0.0486497	50.917	13	11	A0A031GDP3	23S rRNA (Uracil(747)-C(5))-methyltransferase RlmC	1.85742	0.013886
1.89683	0.00267913	+	0.0314483	117.62	17	17	A0A509Y3B2	HlyC/CorC family transporter	2.57201	0.00267913
1.90471	0.00249548	+	0.0301295	108.89	21	2	A0A4Y9HBX9	ATP-dependent DNA helicase	2.60285	0.00249548
1.91434	0.00211719	+	0.0293333	141.97	29	12	A0A031HHE0	DNA primase	2.67424	0.00211719
1.91943	8.55101e-05	+	0.0197333	156.54	20	20	A0A031G4B0	Bifunctional protein FolC	4.06798	8.55101e-05
1.9267	0.00567095	+	0.0388683	298.6	21	0	A0A410XQ35	UPF0371 protein MT1254_05535	2.24634	0.00567095
1.93043	0.00863445	+	0.0407937	72.865	6	6	C5CCF3	C5CCF3_MICLC Uncharacterized protein	2.06377	0.00863445
1.93989	0.000642242	+	0.0173134	71.187	17	17	A0A5E8QDZ1	UvrABC system protein C	3.1923	0.000642242
1.9455	0.00624585	+	0.0393945	220.69	16	0	A0A4U1LJJ7	Acetyl-CoA hydrolase/transferase family protein	2.20441	0.00624585
1.95191	0.00701086	+	0.0410655	276	15	15	A0A5F0UM77	30S ribosomal protein S15	2.15423	0.00701086
1.96967	0.00320599	+	0.0320982	231.39	19	5	A0A509Y333	Glutamate ABC transporter substrate-binding protein	2.49404	0.00320599
1.97091	0.00855128	+	0.0414516	14.02	5	1	D3LNC7	Peptide deformylase	2.06797	0.00855128
1.97388	0.000602488	+	0.0184127	323.31	47	4	A0A653N9G5	Leucine--tRNA ligase	3.22005	0.000602488
1.98644	0.00171292	+	0.0229091	296.82	54	54	A0A4Y8PLK3	DNA polymerase III subunit alpha	2.76626	0.00171292
1.9875	0.000178547	+	0.0180741	317.08	27	1	A0A6N4F5K7	Pyridine nucleotide-disulfide oxidoreductase	3.74825	0.000178547
2.02687	0.014338	+	0.0491077	173.32	19	19	A0A031H4R3	Chaperone protein DnaJ	1.84351	0.014338
2.0474	0.0103331	+	0.0424516	130.99	10	10	A0A410XRK1	Ornithine carbamoyltransferase	1.98577	0.0103331
2.05203	0.000401213	+	0.0156596	176.74	15	14	A0A2I1XWK2	NAD-dependent epimerase/dehydratase family protein	3.39662	0.000401213
2.0523	0.000236534	+	0.017	249.25	14	4	A0A653J071	UDP-N-acetylmuramoyl-tripeptide--D-alanyl-D-alanine ligase	3.62611	0.000236534
2.05873	0.00320696	+	0.0319024	269.76	20	19	A0A5F0ICJ7	J domain-containing protein	2.49391	0.00320696
2.06629	0.0027614	+	0.0310204	37.2	5	5	A0A031H8U6	Transcriptional regulator, Fur family	2.55887	0.0027614
2.07091	0.000272201	+	0.0156923	91.667	18	14	A0A4Y8PM45	Uncharacterized protein	3.56511	0.000272201
2.07324	0.0034322	+	0.0322353	7.6744	5	5	D3LNF8	Protein NrdI	2.46443	0.0034322
2.07804	0.00116539	+	0.0175824	146.11	15	15	A0A031GS27	UDP-N-acetylmuramate--L-alanine ligase	2.93353	0.00116539
2.08439	0.00058424	+	0.0187097	35.499	10	3	A0A4Y8PQA3	Uncharacterized protein	3.23341	0.00058424
2.08795	0.002902	+	0.0322632	31.405	4	2	D3LPR4	Antibiotic biosynthesis monooxygenase	2.5373	0.002902
2.09459	0.00177341	+	0.0228276	81.878	6	6	A0A2N6RLI0	TetR/AcrR family transcriptional regulator	2.75119	0.00177341
2.10639	0.000306353	+	0.0153	323.31	22	21	A0A5F0I5R8	Phosphate-binding protein PstS	3.51378	0.000306353
2.13901	0.0116149	+	0.0462759	223.04	18	18	A0A031HLA6	50S ribosomal protein L5	1.93498	0.0116149
2.14721	0.00262531	+	0.0321127	147.65	14	8	A0A4P8HFW4	O-acetylhomoserine aminocarboxypropyltransferase/cysteine synthase	2.58082	0.00262531
2.14877	0.00306902	+	0.0308428	151.3	22	2	A0A653SFQ9	Putative enzyme	2.513	0.00306902
2.17603	0.00051573	+	0.019661	99.847	11	11	A0A2N6RAB6	23S rRNA (Guanosine(2251)-2-O)-methyltransferase RlmB	3.28758	0.00051573
2.17812	0.00178671	+	0.0226325	86.881	14	2	A0A562FW66	Glutamate transport system ATP-binding protein	2.74795	0.00178671
2.20395	0.00886515	+	0.0413385	56.907	5	5	A0A2I1XXA6	Cytidine deaminase	2.05231	0.00886515
2.20846	0.0132341	+	0.0479223	11.627	16	0	A0A031GTQ1	Pyridoxal phosphate homeostasis protein	1.87831	0.0132341
2.22048	0.00726272	+	0.041069	11.066	6	6	A0A2I1XTA2	Polyketide cyclase	2.1389	0.00726272
2.23644	0.00136174	+	0.019551	168.69	19	2	A0A031I8L4	L-cysteine:1D-myo-inositol 2-amino-2-deoxy-alpha-D-glucopyranoside ligase	2.86591	0.00136174
2.2598	0.000930453	+	0.0202532	177.03	25	15	A0A1M7A5V8	ATPase components of ABC transporters with duplicated ATPase domains	3.03131	0.000930453
2.26542	0.00990542	+	0.04192	9.3021	4	4	A0A5F0I9Y8	Glycosyltransferase	2.00413	0.00990542
2.28127	0.00175659	+	0.0234336	51.905	7	4	A0A4Y8PL47	SDR family NAD(P)-dependent oxidoreductase	2.75533	0.00175659
2.28555	0.00991275	+	0.0417681	117.12	9	9	A0A4Y8PM59	Protein-export membrane protein SecF	2.00381	0.00991275
2.29003	0.000331526	+	0.0149268	127.59	11	11	A0A2N6RL43	Acetylornithine aminotransferase	3.47948	0.000331526
2.34323	0.00141953	+	0.0212929	128.46	15	2	A0A4Y8PM23	Polysaccharide biosynthesis tyrosine autokinase	2.84786	0.00141953
2.34833	0.000682688	+	0.0183429	242.95	23	23	A0A5F0I663	RNA polymerase sigma factor SigA	3.16578	0.000682688
2.35477	0.000183361	+	0.0168276	203.6	31	7	A0A031I8S2	DEAD/DEAH box helicase	3.73669	0.000183361
2.3646	0.00490176	+	0.0379388	79.526	5	5	C5CCF0	C5CCF0_MICLC Orotidine 5-phosphate decarboxylase	2.30965	0.00490176
2.37313	0.00536056	+	0.0389703	39.937	11	0	A0A6N4FI86	Sphingosine kinase	2.27079	0.00536056
2.37757	0.0148922	+	0.0490602	64.287	12	11	A0A031GIW9	ABC-type multidrug transport system, ATPase component	1.82704	0.0148922
2.39459	0.0069901	+	0.0412456	17.857	5	5	D3LRV4	Transcriptional regulator, MarR family	2.15552	0.0069901
2.40956	0.00276681	+	0.0308108	20.038	9	3	A0A2I1XYX6	Uncharacterized protein	2.55802	0.00276681
2.42357	0.00238266	+	0.030797	82.807	12	11	A0A4Y9HAD5	Siderophore-interacting protein	2.62294	0.00238266
2.43135	0.000510457	+	0.02	208.29	17	3	A0A031G7U1	Magnesium and cobalt transport protein CorA	3.29204	0.000510457
2.43733	0.00170383	+	0.0231193	89.246	12	12	A0A031I432	Uncharacterized protein	2.76857	0.00170383
2.45	0.0100484	+	0.0424116	106.79	10	9	A0A132HXJ2	Siderophore-interacting protein	1.9979	0.0100484
2.45327	0.00927221	+	0.0416336	72.788	11	9	A0A562FVB7	Phosphatidate phosphatase APP1	2.03282	0.00927221
2.47854	0.00980986	+	0.0422271	114.13	15	1	A0A562G4G8	Protein RecA	2.00834	0.00980986
2.49944	0.00370372	+	0.0323864	102.76	11	9	C5CCE8	C5CCE8_MICLC Guanylate kinase	2.43136	0.00370372
2.50067	0.00294949	+	0.0320523	62.685	9	2	A0A031I8A1	Glutamyl-Q tRNA(Asp) synthetase	2.53025	0.00294949
2.5188	1.1543e-05	+	0	110.26	20	15	A0A562FU40	Probable dual-specificity RNA methyltransferase RlmN	4.93768	1.1543e-05
2.53697	0.00374227	+	0.0327191	56.642	11	11	A0A6N4C4S0	TetR family transcriptional regulator	2.42687	0.00374227
2.53987	0.00174901	+	0.0236429	100.7	23	23	A0A6N4FFH9	TerC/Alx family metal homeostasis membrane protein	2.75721	0.00174901
2.55057	0.0104735	+	0.0421495	36.017	3	2	D3LKG8	Endoribonuclease YbeY	1.97991	0.0104735
2.61349	0.000366808	+	0.0163556	125.46	13	1	A0A2N6RGS0	Esterase	3.43556	0.000366808
2.61409	0.00913312	+	0.0421158	23.835	7	7	A0A6N4C5W9	Cytochrome	2.03938	0.00913312
2.62241	0.00747241	+	0.0410723	90.459	12	11	A0A5F0I7F2	Uncharacterized protein	2.12654	0.00747241
2.62444	0.00819406	+	0.0411174	13.149	5	0	A0A410XPA4	D-inositol 3-phosphate glycosyltransferase	2.0865	0.00819406
2.63127	0.000419719	+	0.0191837	103.52	15	15	C5C7A4	C5C7A4_MICLC Geranylgeranyl pyrophosphate synthase	3.37704	0.000419719
2.65969	0.0139489	+	0.0483418	152.34	27	10	A0A2N6RL72	Translation initiation factor IF-3	1.85546	0.0139489
2.67432	0.00465385	+	0.0389787	97.999	12	12	C5C9L0	C5C9L0_MICLC ABC-type spermidine/putrescine transport system, ATPase component	2.33219	0.00465385
2.67765	0.000575568	+	0.0190164	18.264	33	0	A0A653IU34	Alanine aminopeptidase	3.2399	0.000575568
2.69003	0.00301288	+	0.0316387	81.906	10	0	D3LMR8	HEAT repeat protein	2.52102	0.00301288
2.70915	0.00176194	+	0.0232281	54.678	13	6	A0A5F0I7Z9	Phytoene synthase	2.75401	0.00176194
2.72434	0.00582923	+	0.0404976	28.628	7	6	A0A562FN78	DNA-binding transcriptional ArsR family regulator	2.23439	0.00582923
2.73809	0.00173738	+	0.0227027	55.472	13	4	A0A031ILP6	D-inositol 3-phosphate glycosyltransferase	2.7601	0.00173738
2.766	0.00208105	+	0.029504	97.785	18	1	D3LQV1	Lipoyl synthase	2.68172	0.00208105
2.77546	5.42034e-05	+	0.0296	168.76	22	12	A0A5F0IAN3	Signal recognition particle protein	4.26597	5.42034e-05
2.81435	0.0075792	+	0.0407866	29.204	8	7	A0A378NMS2	Methionine import ATP-binding protein MetN	2.12038	0.0075792
2.83286	0.000135871	+	0.0140952	23.074	6	2	A0A132H872	Phosphoesterase	3.86687	0.000135871
2.92757	0.000150262	+	0.0128696	2.6472	8	1	A0A4Y8WZ23	Glucose-6-phosphate 1-dehydrogenase	3.82315	0.000150262
2.92909	0.00166975	+	0.0235514	60.953	11	2	A0A4Y8PMK5	Patatin family protein	2.77735	0.00166975
2.9415	0.0120635	+	0.0472381	9.1346	5	5	A0A5F0IAI0	Glycosyltransferase family 2 protein	1.91853	0.0120635
2.96747	0.0049002	+	0.0381333	24.136	7	7	A0A5E8QBZ2	2-dehydro-3-deoxyglucarate aldolase	2.30979	0.0049002
3.03486	0.00774158	+	0.0408299	11.959	4	4	A0A509Y3D2	Alpha/beta fold hydrolase	2.11117	0.00774158
3.06702	0.000410269	+	0.0195833	165.42	25	2	A0A5F0I5V3	Penicillin-binding protein 2	3.38693	0.000410269
3.11012	0.000359209	+	0.0171163	166.23	20	8	A0A031I761	Pseudouridine synthase	3.44465	0.000359209
3.11701	0.00104464	+	0.0188235	75.154	23	19	A0A378NLV1	Linear gramicidin synthase subunit D	2.98103	0.00104464
3.13648	0.00602452	+	0.0397371	60.986	9	9	A0A1M7ASZ6	Phosphate import ATP-binding protein PstB	2.22008	0.00602452
3.18566	0.0100488	+	0.042259	74.397	16	0	A0A509Y3Z1	Peptide chain release factor 1	1.99789	0.0100488
3.21008	0.012978	+	0.0479213	187.29	16	16	A0A6N4F6S7	DUF21 domain-containing protein	1.88679	0.012978
3.24688	0.00542104	+	0.0387783	100	12	12	A0A653PZD2	ABC transporter permease	2.26592	0.00542104
3.25525	0.00434706	+	0.0377297	7.0646	4	4	A0A1R4K066	A/G-specific adenine glycosylase	2.3618	0.00434706
3.26285	0.00578118	+	0.0402899	108.63	17	17	A0A5F0UMV7	D-inositol 3-phosphate glycosyltransferase	2.23798	0.00578118
3.26923	0.0148846	+	0.0492085	9.021	4	4	D3LPR6	Transcriptional regulator, TetR family	1.82726	0.0148846
3.40356	0.00566854	+	0.0390588	48.277	19	4	A0A4U1LDJ4	DEAD/DEAH box helicase	2.24653	0.00566854
3.47668	0.00575376	+	0.0404854	82.541	16	14	A0A562FQI2	Tryptophan synthase beta chain	2.24005	0.00575376
3.59186	0.00389133	+	0.0332291	10.435	3	3	P94957	Pyrimidine dimer DNA glycosylase	2.4099	0.00389133
3.68913	0.00182192	+	0.0243051	102.15	15	15	A0A031IAK8	Glutamate synthase (NADH) small subunit	2.73947	0.00182192
3.72654	0.000419945	+	0.0188	36.745	6	6	A0A1M7CWP7	Transcriptional regulator, TetR family	3.37681	0.000419945
3.75105	0.00197777	+	0.0283934	9.4271	6	2	A0A4V1ECK2	UDP-N-acetylglucosamine--N-acetylmuramyl-(pentapeptide) pyrophosphoryl-undecaprenol N-acetylglucosamine transferase	2.70382	0.00197777
3.84455	0.00877245	+	0.0408504	3.0044	3	3	D3LS83	Membrane protein	2.05688	0.00877245
4.08074	0.0034793	+	0.0320468	91.192	8	2	A0A4Y8PKD2	Acyl-CoA thioesterase II	2.45851	0.0034793
4.11998	0.000660049	+	0.0170588	104.97	19	19	A0A5E8QDB1	Quinolinate synthase A	3.18042	0.000660049
4.17519	0.00301414	+	0.0314359	10.479	5	5	D3LLF6	Acetyltransferase, GNAT family	2.52084	0.00301414
4.19698	0.000715224	+	0.0180845	13.402	5	5	A0A410XTU2	Uncharacterized protein	3.14556	0.000715224
4.31074	0.00250563	+	0.0299143	20.124	7	7	A0A5F0UPQ9	1-acyl-sn-glycerol-3-phosphate acyltransferase	2.60108	0.00250563
4.35798	0.00686141	+	0.0419821	3.6525	1	1	A0A6N4FG08	DUF3145 family protein	2.16359	0.00686141
4.43933	0.00329161	+	0.0313293	42.915	6	0	A0A1M7C2Q1	Phage shock protein C (PspC) family protein	2.48259	0.00329161
4.51529	0.000332227	+	0.0145714	30.485	8	8	A0A031IUE0	Signal peptidase I	3.47857	0.000332227
4.52465	0.000630709	+	0.0175758	52.894	14	10	A0A2N6RGL6	1-acyl-sn-glycerol-3-phosphate acyltransferase	3.20017	0.000630709
4.5928	0.0104586	+	0.0423	19.115	9	1	A0A5F0I6M4	Tyrosine recombinase XerD	1.98053	0.0104586
4.66744	0.000200746	+	0.0143529	174.97	16	7	A0A4U1MCV9	PhoH family protein	3.69735	0.000200746
4.80922	6.57217e-05	+	0.0227692	61.711	12	8	C5CA30	C5CA30_MICLC UDP-N-acetylglucosamine--N-acetylmuramyl-(pentapeptide) pyrophosphoryl-undecaprenol N-acetylglucosamine transferase	4.18229	6.57217e-05
4.93807	0.0117515	+	0.0463836	288.13	21	8	A0A5F0I650	Class I SAM-dependent RNA methyltransferase	1.92991	0.0117515
4.9647	0.0143017	+	0.0485926	3.9605	16	0	A0A2N6RLB4	Fe-S cluster assembly ATPase SufC	1.84461	0.0143017
5.20457	0.0058631	+	0.0403048	16.323	5	5	A0A031HXA6	ADP-ribose pyrophosphatase	2.23187	0.0058631
5.56818	0.00405831	+	0.0333626	7.3964	21	0	A0A378NLU6	Ribosomal RNA small subunit methyltransferase H	2.39165	0.00405831
5.68032	0.00648099	+	0.0398552	29.121	7	7	A0A031GMH5	HTH-type transcriptional repressor NsrR	2.18836	0.00648099
5.78283	0.0143852	+	0.0491009	105.64	11	8	C5C9A1	C5C9A1_MICLC Isoprenyl transferase	1.84208	0.0143852
6.50156	0.000161052	+	0.0123333	86.505	18	15	A0A5F0I7K1	Phytoene desaturase	3.79303	0.000161052
6.50429	0.0127979	+	0.0478284	72.642	33	0	C5C898	C5C898_MICLC Dipeptidyl aminopeptidase/acylaminoacyl peptidase	1.89286	0.0127979
6.96086	0.00210826	+	0.0295625	68.838	28	0	A0A031G8L3	DEAD/DEAH box helicase	2.67608	0.00210826
6.99256	0.00692427	+	0.0416106	78.824	13	1	A0A4Y8PI47	Lsr2 family protein	2.15963	0.00692427
7.31858	0.00042192	+	0.0184314	59.092	15	1	A0A562FNC6	Glutamine synthetase	3.37477	0.00042192
7.51633	0.00144941	+	0.02108	9.2992	21	1	A0A031ISL6	Putative ribosomal RNA small subunit methyltransferase B	2.83881	0.00144941
9.16882	4.0823e-05	+	0.0493333	27.679	4	4	A0A5F0I6D3	2-amino-4-hydroxy-6-hydroxymethyldihydropteridine pyrophosphokinase	4.3891	4.0823e-05
9.46831	0.00111909	+	0.0179775	23.772	6	1	A0A4P8HHS8	GuaB3 family IMP dehydrogenase-related protein	2.95114	0.00111909
10.4606	0.00263405	+	0.0316667	26.786	3	3	A0A031GGD0	Competence/damage-inducible domain protein CinA	2.57938	0.00263405
10.8359	0.000790435	+	0.0184	16.357	13	2	A0A4P8HJJ3	Glutamyl-tRNA(Gln) amidotransferase subunit A	3.10213	0.000790435
11.8477	0.000190052	+	0.0162667	55.25	5	3	A0A5F0UJA9	Disulfide bond formation protein DsbA	3.72113	0.000190052
12.3703	9.73904e-06	+	0	8.5519	16	1	C5CAG1	C5CAG1_MICLC UDP-N-Acetylglucosamine 2-epimerase	5.01148	9.73904e-06
12.6539	3.03944e-05	+	0.0408	22.11	6	1	A0A562FPB4	Uncharacterized protein	4.51721	3.03944e-05
14.9965	0.000732225	+	0.0178333	39.374	2	2	D3LKS1	Uncharacterized protein	3.13536	0.000732225
17.7187	0.000957167	+	0.02	46.411	4	1	A0A4Y8PLE0	Ribosomal RNA small subunit methyltransferase E	3.01901	0.000957167
18.1516	0.000437976	+	0.0177358	59.274	48	0	A0A562FS69	Uncharacterized protein	3.35855	0.000437976
18.9925	0.000196796	+	0.01525	25.731	35	1	A0A6N4BYN9	NADH dehydrogenase FAD-containing subunit	3.70598	0.000196796
20.4797	0.000958163	+	0.0197531	6.3876	4	4	D3LND0	Pyridoxal-dependent decarboxylase domain protein	3.01856	0.000958163
21.9983	0.000625569	+	0.0178462	10.524	19	0	A0A653IYK6	UDP-N-acetylmuramoylalanine--D-glutamate ligase	3.20373	0.000625569
22.718	5.49381e-05	+	0.0269091	3.2854	14	1	A0A031GNN5	WcbI domain-containing protein	4.26013	5.49381e-05
23.5442	0.000448873	+	0.0197037	30.993	18	1	A0A031GQ66	Flavoprotein disulfide reductase	3.34788	0.000448873
26.0907	0.00121526	+	0.0183404	30.507	19	0	A0A031HYL1	Aldehyde dehydrogenase (NAD) family protein	2.91533	0.00121526
28.761	9.96237e-05	+	0.0174118	189.07	18	4	A0A4P8HI69	PspA/IM30 family protein	4.00164	9.96237e-05
37.7439	0.00042305	+	0.0180769	20.981	13	1	A0A1R4J4M3	TsaC protein (YrdC domain) required for threonylcarbamoyladenosine t(6)A37 modification in tRNA	3.37361	0.00042305
41.6346	0.00361164	+	0.032948	15.681	4	1	A0A4P8HG26	3-phosphoshikimate 1-carboxyvinyltransferase	2.4423	0.00361164
42.9915	9.76375e-05	+	0.0185	3.0186	5	1	A0A4Y8WWG9	Aspartokinase	4.01038	9.76375e-05
50.0529	0.000381661	+	0.016	40.227	8	1	C5CAE0	COAD_MICLC Phosphopantetheine adenylyltransferase	3.41832	0.000381661
75.0332	0.00010428	+	0.0164444	8.6612	44	1	A0A4P8HI11	2-oxoglutarate dehydrogenase E1 component	3.9818	0.00010428
119.649	0.00131234	+	0.0177732	20.677	38	1	A0A132HFN1	Phosphoenolpyruvate carboxykinase [GTP]	2.88195	0.00131234
