# Supplementary material for: Epinephrine Affects Ribosomes, Cell Division, and Catabolic Processes in Micrococcus luteus Skin Strain C01: Revelation of the Conditionally Extensive Hormone Effect Using Orbitrap Mass Spectrometry and Proteomic Analysis
Source: Microorganisms. 2023 Aug 29;11(9):2181. doi: 10.3390/microorganisms11092181 (PMC10535722; doi:10.3390/microorganisms11092181)
Supplement: Supplementary file 1 [file microorganisms-11-02181-s001.zip › supplementary tables/TableS11.xlsx]

## Sheet: Лист1
Fold change	Student's T-test p-value	Student's T-test Significant	Student's T-test q-value	Andromeda score	Peptides	Unique peptides	Majority protein IDs	Protein name
0.000768399	2.74268e-06	+	0	50.239	2	2	C5CBK5	Uncharacterized protein
0.00947109	8.41631e-05	+	0	22.964	8	3	A0A1R4II29	Ketol-acid reductoisomerase (NADP(+))
0.0115443	0.00021122	+	0	4.0969	17	0	A0A1R4IXA2	Dihydrolipoamide acetyltransferase component of pyruvate dehydrogenase complex
0.0140984	0.000190194	+	0	37.646	41	0	A0A2N6RS35	Glycine dehydrogenase (decarboxylating)
0.0145699	4.67302e-06	+	0	35.851	52	0	A0A5F0I9P5	Isocitrate dehydrogenase [NADP]
0.0196402	0.00193135	+	0.00324823	50.955	17	0	A0A1R4JJJ2	Succinate--CoA ligase [ADP-forming] subunit alpha
0.0200842	0.00896578	+	0.00940152	53.769	8	8	A0A6N4C7B0	30S ribosomal protein S12
0.0207589	2.40513e-05	+	0	19.943	3	2	A0A031GHZ8	Copper resistance protein CopC
0.022167	7.18526e-07	+	0	6.5421	14	1	A0A5F0I804	NAD-dependent succinate-semialdehyde dehydrogenase
0.0228413	0.000301689	+	0	84.885	14	6	A0A5F0I8B8	30S ribosomal protein S17
0.0228757	0.00852787	+	0.00919691	31.901	48	0	C5CCJ7	Aconitate hydratase
0.0235821	0.000662199	+	0.0022924	3.1841	3	1	C5CBA9	Uncharacterized protein
0.024646	0.000142319	+	0	4.255	4	3	A0A653IWA1	Divalent metal cation transporter
0.0259525	7.21312e-05	+	0	7.8829	3	1	A0A4Y8WXG7	Methylisocitrate lyase
0.0274939	0.000601028	+	0.00186164	8.1675	4	4	D3LKH9	50S ribosomal protein L35
0.0305575	0.000415071	+	0.000676471	7.9944	4	4	D3LR45	50S ribosomal protein L36
0.0372933	0.000154185	+	0	18.486	18	1	A0A562FTH2	Imidazolonepropionase-like amidohydrolase
0.0387923	0.000213037	+	0	4.8942	19	0	A0A6N4C4E7	Adenylosuccinate lyase
0.0488547	0.000349657	+	0	2.0304	42	1	A0A653NXF8	Alanine aminopeptidase
0.0560247	3.07858e-05	+	0	3.1859	46	0	A0A1M7BJQ1	L-proline dehydrogenase
0.0587099	0.00270309	+	0.00386164	28.153	1	1	D3LQM9	Uncharacterized protein
0.0602984	0.00174284	+	0.00315385	49.538	5	5	D3LR39	50S ribosomal protein L30
0.0614075	0.000105315	+	0	47.819	26	2	A0A4Y8PMM5	Enoyl-CoA hydratase/isomerase family protein
0.0628105	4.19332e-05	+	0	12.594	14	1	A0A378NPH1	NADP-dependent 3-hydroxy acid dehydrogenase YdfG
0.0630836	0.000556043	+	0.00193464	3.0476	9	2	A0A4V1EC32	A0A4V1EC32_9MICO Polyribonucleotide nucleotidyltransferase
0.0675359	0.000148079	+	0	38.62	7	7	D3LSF4	30S ribosomal protein S14
0.0700233	0.00272686	+	0.00416199	2.9076	32	0	A0A031HVH9	AMP-binding enzyme
0.0750018	4.46471e-05	+	0	26.753	6	0	D3LR15	LytR_C domain-containing protein
0.0759846	0.000657048	+	0.00231953	7.3509	16	2	A0A378NJU3	Probable amino-acid-binding protein yxeM
0.0766566	0.000281533	+	0	7.9047	13	2	A0A4P8HFS6	Dihydroxy-acid dehydratase
0.0776254	0.000239498	+	0	53.489	37	0	C5CCL7	Acyl-CoA synthetase (AMP-forming)/AMP-acid ligase II
0.077929	0.014726	+	0.0134331	14.611	8	8	D3LSF3	50S ribosomal protein L33
0.0793644	0.000792393	+	0.00337634	48.181	7	7	D3LKU5	50S ribosomal protein L21
0.0817981	1.67806e-07	+	0	2.4894	4	2	A0A5E8QB81	GcrY protein
0.0834659	0.0341785	+	0.0264712	57.326	5	5	D3LP83	50S ribosomal protein L32
0.0852886	0.00264643	+	0.00388608	21.214	3	3	D3LPI2	Succinate dehydrogenase, cytochrome b556 subunit
0.0869085	0.000673772	+	0.0022659	23.315	4	2	A0A5F0IBV8	Sodium:proton antiporter
0.0933111	0.00438703	+	0.00559391	2.8407	17	1	A0A1R4K8M2	Uncharacterized protein
0.0946521	0.0276563	+	0.022482	2.538	3	1	A0A4Y8X414	Sulfurtransferase
0.0981896	0.0008793	+	0.00369388	5.7017	52	0	A0A562FVQ4	L-proline dehydrogenase
0.0990726	0.0104017	+	0.00994946	17.675	24	0	A0A653T0K5	GMP synthetase
0.105605	0.00178161	+	0.00348289	4.4417	18	0	A0A031GUA8	Bifunctional NAD(P)H-hydrate repair enzyme
0.108067	0.000299993	+	0	3.1626	14	1	A0A653T5I7	Acetolactate synthase catalytic subunit
0.11219	4.74255e-05	+	0	27.681	15	2	A0A4U1LBU8	Polysaccharide biosynthesis tyrosine autokinase
0.112314	0.00275094	+	0.00414907	41.193	5	3	D3LME7	Sec-independent protein translocase protein TatA
0.119895	0.00400823	+	0.0058617	2.0702	8	0	A0A4P8HH10	Dihydroorotate dehydrogenase (quinone)
0.126354	0.024097	+	0.0200929	4.0316	3	3	C5C9L1	ABC-type Fe3+ transport system, permease component
0.130348	0.0176633	+	0.0164646	185.73	9	2	C5CC32	30S ribosomal protein S9
0.131917	0.000489907	+	0.00127891	34.345	3	3	D3LPC0	DUF3566 domain-containing protein
0.134398	0.0105914	+	0.0100898	57.044	25	2	A0A562FU14	Fe-S cluster assembly protein SufD
0.134427	0.0385266	+	0.0294323	258.6	10	10	A0A5F0I5F9	Uncharacterized protein
0.134524	0.000600009	+	0.00187342	56.189	8	5	D3LMG6	Uncharacterized protein
0.138796	0.0416034	+	0.0305778	53.67	30	0	D3LKU1	Gamma-glutamyl phosphate reductase
0.141436	0.0038352	+	0.0056973	128.32	6	6	A0A5F0UPZ9	50S ribosomal protein L16
0.145404	0.00806724	+	0.00905477	77.395	3	3	D3LQL1	ATP synthase subunit a
0.149792	0.00398514	+	0.00589305	3.5585	3	3	D3LR57	Large-conductance mechanosensitive channel
0.152113	0.00664514	+	0.00826144	3.5159	17	0	A0A509Y5S0	Alpha-ketoacid dehydrogenase subunit beta
0.152443	0.00861902	+	0.00912644	14.557	10	1	A0A031GT55	Hydrolase, alpha/beta domain protein
0.154869	0.00236326	+	0.00304319	10.524	19	0	A0A653IYK6	UDP-N-acetylmuramoylalanine--D-glutamate ligase
0.155334	0.00419369	+	0.00570984	70.15	2	2	C5CCG6	Uncharacterized protein
0.158515	0.0506123	+	0.0351444	25.358	8	7	D3LLY8	O-methyltransferase (Fragment)
0.16296	0.0728781	+	0.0484112	17.371	12	1	A0A410XQF5	WcbI domain-containing protein
0.169739	0.00217096	+	0.00312628	210.21	13	13	A0A5F0I819	Glucosamine-6-phosphate deaminase
0.1762	0.0401447	+	0.0304209	7.8605	2	2	C5CCA5	Cytochrome aa3 subunit 3
0.177546	0.00112719	+	0.00327602	2.9396	8	0	A0A653TX18	Hydroxyacid dehydrogenase
0.182626	0.000142237	+	0	12.418	4	4	A0A1R4IR44	N-acetyltransferase domain-containing protein
0.182631	0.000310236	+	0	88.534	2	2	A0A6N4C708	Uncharacterized protein
0.18599	0.0333119	+	0.0254527	81.518	8	8	D3LR26	30S ribosomal protein S19
0.189349	0.0029148	+	0.00470871	71.479	37	0	C5C955	Catalase
0.189367	0.000131275	+	0	27.916	6	6	A0A653IV31	ABC transporter permease
0.190751	0.00480407	+	0.00629136	5.3697	9	2	A0A5E8QGQ5	Uncharacterized protein
0.196021	0.000202446	+	0	81.852	11	4	C5CBP3	Superoxide dismutase
0.197497	0.0224893	+	0.0187127	323.31	19	6	A0A4Y8PNN3	50S ribosomal protein L6
0.198862	0.0125722	+	0.0121889	109.51	5	5	D3LML6	Peroxiredoxin, Ohr subfamily
0.198945	0.00197578	+	0.00323675	43.205	6	6	D3LL02	Transcriptional regulator, GntR family
0.206038	0.00996257	+	0.00995588	94.615	6	6	D3LKU4	50S ribosomal protein L27
0.208332	0.0237326	+	0.0201479	12.221	18	2	A0A031GSE8	1,4-dihydroxy-2-naphthoyl-CoA synthase
0.215766	0.00778946	+	0.009	37.961	3	3	A0A1M6ZG90	Copper chaperone CopZ
0.216652	0.00676739	+	0.00845788	64.689	12	0	A0A132HUN7	Alcohol dehydrogenase B
0.218129	0.00418182	+	0.00572468	15.323	42	0	A0A2I1XU01	Isoleucine--tRNA ligase
0.221287	0.0424113	+	0.0307456	17.942	17	0	A0A1M7BJ86	Fatty-acyl-CoA synthase
0.226853	0.0350073	+	0.0274956	29.608	5	1	A0A562G5F8	YlxR domain-containing protein
0.231941	0.00594362	+	0.00775399	10.087	4	3	A0A5F0I8C2	Transport permease protein
0.231957	0.008619	+	0.00914395	35.1	2	1	C5CBB4	Amino acid ABC transporter, permease protein, 3-TM region, His/Glu/Gln/Arg/opine family
0.236116	0.020467	+	0.0173713	60.663	27	2	A0A1R4IGQ9	ATP synthase subunit alpha
0.247819	0.0216623	+	0.0184727	28.494	5	3	A0A4Y8WVW8	Bifunctional protein PyrR
0.255885	0.0453681	+	0.0317321	6.2842	3	1	A0A4P8HFR1	Rhodanese-like domain-containing protein
0.26166	0.00504451	+	0.00606667	42.342	68	1	A0A509Y394	Pyruvate carboxylase
0.270246	0.00723739	+	0.0085678	14.405	3	3	A0A2N6RSL8	DUF4190 domain-containing protein
0.271716	0.000442486	+	0.000643357	55.32	62	0	C5CCT9	DNA topoisomerase 1
0.274127	0.0105283	+	0.00991367	155.92	10	10	A0A085E0N5	50S ribosomal protein L4
0.274563	0.0372041	+	0.0286569	25.343	5	5	A0A031IEU5	Transporter
0.282752	0.0493317	+	0.0342711	59.408	9	9	D3LSF2	50S ribosomal protein L28
0.283112	0.0724336	+	0.04798	12.242	2	2	A0A5F0I5C3	DUF4259 domain-containing protein
0.283277	0.0200043	+	0.017092	90.591	16	1	A0A5E8QDN2	SPFH/Band 7/PHB domain protein
0.285922	0.0665886	+	0.0441801	265.39	9	3	D3LRH9	50S ribosomal protein L9
0.287996	0.0161298	+	0.014483	3.1626	49	0	A0A4Y8PJE1	Beta-phosphoglucomutase family hydrolase
0.290304	0.00858694	+	0.00916154	17.963	22	0	A0A4Y8PLJ1	Glyceraldehyde-3-phosphate dehydrogenase
0.296905	0.0403114	+	0.0304408	64.674	7	7	D3LR24	50S ribosomal protein L23
0.297773	0.0205311	+	0.0173466	69.185	8	0	A0A2N6RS65	Phosphoribosylformylglycinamidine synthase subunit PurQ
0.300809	0.0596203	+	0.0399873	9.2788	19	1	A0A410XQN2	Acetoin utilization protein AcuC
0.305261	0.000287532	+	0	8.7563	19	1	A0A031HQ75	Acetoin utilization protein AcuC
0.312285	0.00110843	+	0.00330594	14.745	5	2	A0A031H2V5	RNA methyltransferase, RsmD family
0.314295	0.012814	+	0.012087	65.996	15	0	A0A1M7ARS4	Nucleotide-binding universal stress protein, UspA family
0.319437	0.00278509	+	0.00409816	4.1823	2	2	A0A031GJP5	Uncharacterized protein
0.322115	0.0270814	+	0.0224439	13.402	5	5	A0A410XTU2	Uncharacterized protein
0.323976	0.0473737	+	0.0328555	144.22	11	10	A0A5F0UPY5	50S ribosomal protein L15
0.333417	0.00492683	+	0.006125	88.957	5	3	A0A653IS40	3-oxoacid CoA-transferase subunit B
0.33413	0.0419601	+	0.0306869	8.6648	3	3	A0A5F0I661	Protoheme IX farnesyltransferase
0.337426	0.0118728	+	0.0116976	14.582	3	3	D3LSH6	Monovalent cation/proton antiporter, MnhG/PhaG subunit
0.338276	0.0518861	+	0.0360523	64.914	15	1	A0A2N6REG1	3-hydroxybutyryl-CoA dehydrogenase
0.343835	0.00429392	+	0.00566581	156.28	5	5	A0A2N6RJC8	N-acetylmuramoyl-L-alanine amidase
0.345319	0.0611239	+	0.0408824	23.835	7	7	A0A6N4C5W9	Cytochrome
0.349856	0.0223111	+	0.0185892	81.964	7	7	A0A5F0UN76	F0F1 ATP synthase subunit epsilon
0.354529	0.0120289	+	0.0121502	4.1962	3	3	A0A653ITS3	HTH iclR-type domain-containing protein
0.354986	0.000435964	+	0.000652482	149.28	24	24	D3LR28	30S ribosomal protein S3
0.358812	0.0143988	+	0.0128475	2.4878	6	0	A0A031H4A8	Glycosyltransferase, group 1 family protein
0.360409	0.0136918	+	0.0123257	30.133	20	0	A0A6N4C3E1	Long-chain fatty acid--CoA ligase
0.361012	0.0056293	+	0.00702752	4.4686	2	2	D3LQJ0	ATP-dependent Clp protease adapter protein ClpS
0.369652	0.0647119	+	0.0431686	113.03	18	11	D3LM19	50S ribosomal protein L10
0.370487	0.00121001	+	0.0031342	162.06	21	13	A0A5F0I9H7	30S ribosomal protein S4
0.374947	0.00415395	+	0.00573958	309.64	17	5	D3LRI2	30S ribosomal protein S6
0.375458	0.0647235	+	0.0432231	74.634	4	2	A0A6N4F5K4	Cation:dicarboxylase symporter family transporter
0.376558	0.0197474	+	0.0170593	201.42	15	15	A0A653SH09	Electron transfer flavoprotein subunit beta
0.38097	0.0100574	+	0.00991941	136.39	8	1	A0A5F0I826	Phosphoribosylformylglycinamidine synthase subunit PurQ
0.386039	0.0100854	+	0.00990128	58.112	12	8	A0A562FUM8	Glucose-6-phosphate dehydrogenase assembly protein OpcA
0.38898	0.00546021	+	0.00667285	140.31	7	4	A0A5F0UMP1	Uncharacterized protein
0.389604	0.0299437	+	0.0240576	206.51	17	17	A0A031HK98	50S ribosomal protein L1
0.391752	0.0321175	+	0.0248112	323.31	17	1	C5CBR0	Iron-regulated ABC transporter ATPase subunit SufC
0.393254	0.0569087	+	0.0383588	33.675	5	5	A0A031H3G9	Sodium/proline symporter
0.401839	0.0187377	+	0.0170191	323.31	54	51	A0A562FVN7	60 kDa chaperonin
0.409466	0.0266024	+	0.0224657	29.204	8	7	A0A378NMS2	Methionine import ATP-binding protein MetN
0.41514	0.0077939	+	0.00898144	151.86	4	4	C5CA90	Nicotinamidase-like amidase
0.415879	0.044183	+	0.0315826	58.576	5	5	A0A031H3D4	Ribosome maturation factor RimM
0.41728	0.0119651	+	0.0120274	76.854	5	5	A0A1R4JSW5	50S ribosomal protein L20
0.42238	0.0312563	+	0.0239488	108.56	8	1	A0A5F0UML6	dITP/XTP pyrophosphatase
0.425076	0.0346417	+	0.027085	92.24	6	6	A0A1M7DRR7	Thioredoxin
0.425829	0.000796172	+	0.00335829	22.878	13	2	A0A2N6RS41	D-inositol 3-phosphate glycosyltransferase
0.42744	8.65807e-05	+	0	80.693	5	5	C5CCA6	Cytochrome bc1 complex cytochrome c subunit
0.432108	0.0210687	+	0.0180141	41.759	6	6	A0A031H0A8	Nuclease SbcCD subunit D
0.441336	0.0506883	+	0.0350671	18.534	2	2	A0A2N6RHS5	Uncharacterized protein
0.449166	0.0729558	+	0.0483629	196.74	7	7	A0A6N4C2Q1	Nuclease
0.45036	0.0570508	+	0.0382765	13.226	2	2	A0A031GEK9	Cation transport ATPase
0.450477	0.0486493	+	0.0336908	14.987	6	2	A0A378NLI3	Formamidopyrimidine-DNA glycosylase
0.453692	0.00130221	+	0.00304202	31.482	7	7	A0A1R4JQD9	tRNA pseudouridine synthase A
0.454911	0.0670995	+	0.044367	300.2	15	0	D3LLN0	N5-carboxyaminoimidazole ribonucleotide synthase
0.455884	0.00065111	+	0.00234731	121.72	1	1	D3LSF8	Uncharacterized protein
0.456797	0.0154606	+	0.0144953	3.0044	3	3	D3LS83	Membrane protein
0.460284	0.00487004	+	0.00618447	4.2469	2	2	A0A031G6W9	SNARE-like domain protein
0.4627	0.000348977	+	0	45.965	8	8	A0A2A2NRQ9	DUF3107 domain-containing protein
0.467219	0.0689987	+	0.0454306	42.523	3	3	A0A031HHN6	Peptidase propeptide domain-containing protein
0.469103	0.0384899	+	0.0294676	84.332	5	5	D3LRQ4	3-phenylpropionate/cinnamic acid dioxygenase ferredoxin subunit
0.470888	0.000119546	+	0	323.31	52	1	A0A5E8QFG8	Uncharacterized protein
0.472207	0.0324954	+	0.0249052	6.5307	40	1	A0A4U1LFD0	Beta-phosphoglucomutase family hydrolase
0.474781	0.0706816	+	0.0470584	26.142	6	1	D3LLM3	TIGR01906 family protein
0.477389	0.00453476	+	0.00611529	86.09	11	11	A0A653IUA2	50S ribosomal protein L19
0.478601	0.0126809	+	0.0121479	58.876	9	9	A0A653IWM2	Ribosomal protein L18
0.478839	0.0135757	+	0.0122095	151.62	13	13	A0A031ICT7	Cytochrome c oxidase subunit 1
0.485559	0.0705791	+	0.0468882	217.36	16	8	A0A562G4U4	Pyridoxal 5-phosphate synthase subunit PdxS
0.491854	0.0421939	+	0.0307771	3.2811	1	1	A0A4Y8WUD4	Glycosyl transferase
0.493968	0.00495672	+	0.00611031	4.8846	1	1	A0A4Y8WV44	Orotidine 5-phosphate decarboxylase
0.501318	0.0501153	+	0.0350044	61.192	3	3	A0A4P8HFQ8	Uncharacterized protein
0.502134	0.000221065	+	0	162.9	10	1	A0A1M7AA05	Phosphoglycerate dehydrogenase
0.508999	0.0300405	+	0.0240261	53.347	7	7	A0A509Y5C1	Acetyl-CoA C-acetyltransferase
0.509663	0.0655774	+	0.0439547	31.432	7	7	A0A5E8QD60	Na+/H+ antiporter subunit E
0.511214	0.0356753	+	0.0276638	4.6448	2	2	D3LR94	Membrane protein
0.513005	0.00252419	+	0.0036129	57.869	5	5	A0A031GSP9	Universal bacterial protein YeaZ
0.515144	0.000275627	+	0	56.835	10	10	A0A4Y8PLW7	Protein translocase subunit SecD
0.515923	0.00716625	+	0.00860426	32.901	31	1	A0A5F0I932	ATP-grasp domain-containing protein
0.517592	0.051522	+	0.0357158	148.2	7	2	A0A5F0IA82	Nuclease
0.51833	0.0667141	+	0.0441551	37.093	5	3	D3LLQ3	Transcriptional regulator, AsnC family
0.521012	0.000345052	+	0	116.87	9	9	A0A132HS28	Sporulation initiation inhibitor protein Soj
0.526556	0.0258569	+	0.0214108	276.4	11	11	D3LLT4	FHA domain protein
0.529855	0.0623623	+	0.042	323.31	24	23	A0A031HRC0	Trigger factor
0.541787	0.000826548	+	0.00377083	135.77	7	3	A0A031IAZ7	Cytochrome aa3 subunit 2
0.543915	0.036209	+	0.0277301	57.947	10	0	A0A509Y3H2	MaoC-like domain-containing protein
0.544779	0.0114463	+	0.0112042	145.82	6	4	C5C875	Rhodanese-related sulfurtransferase
0.546709	0.000549707	+	0.00194737	19.646	4	4	A0A132HY95	Uncharacterized protein
0.558161	0.00677947	+	0.00843966	27.158	13	1	A0A4Y8PPY5	Mycothiol acetyltransferase
0.563968	0.0110108	+	0.0110423	22.151	7	1	A0A410XPB2	Peptidoglycan glycosyltransferase
0.569553	0.00106201	+	0.00339906	323.31	22	20	A0A031I437	Aminomethyltransferase
0.569734	0.0280385	+	0.0228276	155.03	13	13	A0A5F0I8C9	30S ribosomal protein S16
0.57347	0.00319492	+	0.00566172	323.31	13	7	A0A031GG35	GroES-like protein
0.573863	0.0457738	+	0.0316961	24.192	39	0	A0A4Y8PN80	AMP-dependent synthetase
0.575183	0.052581	+	0.0360563	29.359	7	7	D3LSF5	DNA-binding protein HU
0.577476	0.010198	+	0.0098294	66.787	4	4	A0A562FNT4	Uncharacterized protein
0.579084	5.73982e-05	+	0	323.31	24	15	A0A031H167	Ketol-acid reductoisomerase (NADP(+))
0.58008	0.00218183	+	0.00311565	176.57	10	9	C5CAA5	Peroxiredoxin
0.584464	0.0493785	+	0.0342331	323.31	20	17	D3LQK9	ATP synthase subunit b
0.586456	0.00804109	+	0.00909165	323.31	28	4	A0A1R4IWK6	30S ribosomal protein S2
0.587088	0.0125096	+	0.0122301	323.31	13	1	A0A031GFD9	4-hydroxy-tetrahydrodipicolinate synthase
0.588054	0.0431513	+	0.0313618	34.505	31	1	A0A4Y8X5J3	ATP synthase subunit alpha
0.592378	0.0129902	+	0.0120266	8.2433	3	3	A0A1M7B5T3	Uncharacterized protein
0.596026	0.00139755	+	0.0029551	20.156	13	1	A0A6N4C6U2	Asparaginase
0.596048	0.00101456	+	0.00344762	180.76	10	10	A0A031GTY0	Cytochrome bb ubiquinol oxidase (Subunit I)
0.603722	0.00657306	+	0.00833407	129.47	17	12	A0A4Y8PJE2	Ribose-phosphate pyrophosphokinase
0.608454	0.000142648	+	0	166.79	9	9	A0A5E8QDS8	NfeD family protein
0.610748	0.0161383	+	0.0144606	22.501	77	0	A0A6N4F7M0	2-oxoglutarate dehydrogenase E1 component
0.611691	0.000656744	+	0.00233333	175.49	17	1	A0A5F0I5B8	Amidase
0.613433	0.00913953	+	0.00933083	323.31	17	17	A0A653IQ80	(Fe-S)-binding protein
0.618898	0.0553115	+	0.0370442	104.16	9	2	A0A031GFR2	Pyrroline-5-carboxylate reductase
0.619662	0.0497203	+	0.0344363	100.46	7	7	A0A1M7BYF8	t(6)A37 threonylcarbamoyladenosine biosynthesis protein TsaE
0.624902	0.0198021	+	0.0171908	73.604	13	6	A0A4Y8PLW5	Uncharacterized protein
0.626837	0.0585327	+	0.0394098	6.5224	3	3	A0A653NMS3	Putative short-chain fatty acid transporter
0.630022	0.0508971	+	0.0351754	15.046	5	5	D3LPB2	Ribonuclease P protein component
0.637092	0.0458423	+	0.0315887	323.31	34	1	A0A4Y8PJW7	Iron-sulfur cluster-binding protein
0.639748	0.000697307	+	0.00224	323.31	37	31	A0A132HKC6	Succinate dehydrogenase flavoprotein subunit
0.644955	0.012745	+	0.0121275	152.86	7	6	A0A2N6RSN2	Polyisoprenoid-binding protein
0.646459	0.0190878	+	0.0172088	32.124	31	0	A0A4Y8PKU1	Fumarate hydratase class II
0.650071	0.0179174	+	0.0166897	208.33	7	1	A0A4V5PZD3	DUF1461 domain-containing protein
0.653223	0.0207377	+	0.0176284	323.31	24	1	A0A5E8QA23	Fructose-bisphosphate aldolase
0.655925	0.0604719	+	0.040265	323.31	19	11	A0A031GLD4	Uncharacterized protein
0.658427	0.0363066	+	0.0276284	323.31	20	2	A0A5F0IA68	ATP synthase gamma chain
0.661278	0.00976292	+	0.00955268	65.668	3	3	A0A653J340	6,7-dimethyl-8-ribityllumazine synthase
0.66851	0.00997134	+	0.00993761	27.183	4	4	A0A5E8QGG7	Vitamin K epoxide reductase
0.674927	0.00109623	+	0.00333641	177.64	23	23	A0A410XN22	dTDP-glucose 4,6-dehydratase
0.675757	0.0208943	+	0.0177539	323.31	46	1	A0A562FRY3	60 kDa chaperonin
0.676515	0.00474451	+	0.0060396	271.16	19	2	A0A4Y8PIJ2	3-hydroxyacyl-CoA dehydrogenase
0.676987	0.0194771	+	0.0171837	78.447	8	1	D3LPT6	Nucleotidyl transferase
0.680907	0.00466175	+	0.00606965	282.72	7	7	C5C835	Peptidyl-prolyl cis-trans isomerase
0.682029	0.0362567	+	0.0276622	29.192	6	6	A0A5F0I6A9	Adenine phosphoribosyltransferase
0.69158	0.0661491	+	0.0439713	155.38	10	10	A0A5F0UPL5	Ribosomal silencing factor RsfS
0.693497	0.00961531	+	0.00946269	90.782	8	6	A0A031H1B2	Ribonuclease PH
0.698338	0.0705704	+	0.0469355	162.72	10	10	A0A270AJH2	CTP synthase
0.700604	0.03967	+	0.0300977	95.783	13	13	A0A031GIZ8	Thioesterase family protein
0.70139	0.0197242	+	0.0171089	175.81	11	11	D3LQ82	Probable transcriptional regulatory protein HMPREF0569_2452
0.703156	0.00659519	+	0.00831579	44.417	7	7	A0A5F0I963	ABC transporter ATP-binding protein
0.70451	0.0046433	+	0.00608479	21.981	15	1	A0A5E8Q984	RNA polymerase subunit sigma-70
0.704511	0.0016328	+	0.00282812	12.358	3	3	D3LND6	Fe-S metabolism associated domain protein
0.718924	0.00178111	+	0.00349618	323.31	16	0	A0A5F0I5N2	Universal stress protein
0.719591	0.00283335	+	0.00438906	181.72	13	2	C5CBV8	Undecaprenyl-phosphate mannosyltransferase
0.721622	0.0648343	+	0.0432776	164.71	11	11	A0A4Y8PLS3	Sec-independent protein translocase protein TatB
0.733667	0.0639899	+	0.0427788	24.323	6	6	A0A031GVR3	ABC transporter, permease protein
0.741486	0.0520771	+	0.0360304	323.31	31	0	A0A653T767	Fumarate hydratase
0.742533	0.0577535	+	0.0390299	8.6834	4	1	A0A562FQD6	Uncharacterized protein
0.743373	0.0126183	+	0.0121684	147.64	21	21	A0A1R4JN36	N-acetylmannosaminyltransferase
0.74447	0.0042622	+	0.00568041	323.31	39	22	A0A0C2N291	Elongation factor Tu
0.746962	0.0479779	+	0.0334375	180.68	14	2	A0A4Y8PJX5	PLP-dependent aminotransferase family protein
0.748184	0.0109273	+	0.0107282	323.31	22	0	A0A6N4C5S1	Acetyl-CoA acetyltransferase
0.750823	0.0470677	+	0.0326457	25.914	6	6	A0A6N4F717	MFS transporter
0.751235	0.0579698	+	0.0391054	83.249	13	4	A0A4U1KYN1	Sugar transferase
0.751545	0.0301794	+	0.0239948	296.24	20	20	A0A031IKQ5	Alpha-ketoacid dehydrogenase subunit beta
0.753469	0.0381673	+	0.0290012	135.37	13	2	C5C9Z7	Ribosome small subunit-dependent GTPase A
0.754493	0.00844529	+	0.00891228	257.15	16	9	A0A5F0I890	30S ribosomal protein S13
0.755816	0.0190382	+	0.0172339	323.31	66	0	A0A2I1XY66	Chaperone protein DnaK
0.755905	0.0407027	+	0.0304057	11.26	12	1	A0A4Y8X379	Acetyl-coenzyme A synthetase
0.760411	0.0152451	+	0.0142875	28.719	76	0	A0A031H2K8	2-oxoglutarate dehydrogenase E1 component
0.76833	0.0272146	+	0.022384	144.84	18	18	A0A4U1MBH7	D-inositol 3-phosphate glycosyltransferase
0.770105	0.0110026	+	0.0110617	323.31	31	11	A0A031IUM3	Probable malate:quinone oxidoreductase
0.77107	0.00748076	+	0.00872269	235.82	19	2	A0A031IFT7	Bifunctional purine biosynthesis protein PurH
0.774312	0.0136947	+	0.0123057	323.31	31	29	A0A2N6RPI7	ATP synthase subunit beta
0.778786	0.0294256	+	0.0240211	268.54	13	13	A0A4U1LCS8	3-oxoacyl-[acyl-carrier-protein] synthase 2
0.780104	0.0411939	+	0.0304254	185.9	12	4	A0A6N4C418	D-glycerate dehydrogenase
0.780355	0.019605	+	0.0171337	323.31	37	18	A0A031IFK2	Dihydrolipoamide acetyltransferase component of pyruvate dehydrogenase complex
0.782003	0.0368981	+	0.0284287	161.95	8	8	A0A5F0I5R7	GTP cyclohydrolase 1
0.782475	0.0110833	+	0.0109842	41.807	7	7	A0A5E8QC07	DegV family protein
0.782724	0.0424508	+	0.0308538	323.31	12	12	A0A5F0I7C6	Cystathionine gamma-synthase
0.787539	0.0168462	+	0.0157012	64.194	12	3	A0A5F0IAP2	Acyl-CoA dehydrogenase
0.796259	0.0619992	+	0.0417466	239.13	12	7	D3LQP6	SGNH_hydro domain-containing protein
0.801142	0.00130471	+	0.00302929	323.31	27	26	A0A031G597	Acyl-CoA dehydrogenase
0.80195	0.0452356	+	0.0316815	323.31	44	3	A0A2I1XKK3	Phosphoenolpyruvate carboxykinase [GTP]
0.803112	0.0320278	+	0.0248742	323.31	20	1	A0A4Y8PJX4	Acetyl-CoA C-acetyltransferase
0.803917	0.046345	+	0.0317339	323.31	24	20	A0A5F0I5P1	ABC transporter substrate-binding protein
0.807223	0.0592347	+	0.0399831	36.398	7	7	A0A031I6B1	Uncharacterized protein
0.809837	0.0432231	+	0.0314688	323.31	35	0	A0A5F0IC68	ABC transporter family substrate-binding protein
0.814437	0.0437398	+	0.0315069	323.31	24	24	A0A031GZE8	Glutaminase
0.815402	0.0324941	+	0.0249367	113.04	11	11	A0A031IGB3	Pseudouridine synthase
0.816159	0.0163567	+	0.0149923	323.31	41	2	A0A2N6RIC6	Acetyl-coenzyme A synthetase
0.822942	0.0414947	+	0.0305399	164.62	16	16	A0A2N6RP91	Branched-chain-amino-acid aminotransferase
0.826059	0.00381675	+	0.00572826	323.31	55	17	A0A031H283	Elongation factor G
0.837624	0.0320891	+	0.0248426	182.07	18	10	A0A1R4JH59	DNA repair protein RecN
0.838768	0.0157003	+	0.0145732	31.779	7	7	A0A031GID3	YihY family protein
0.844715	0.0143952	+	0.0128682	323.31	61	3	D3LS33	Aconitate hydratase
0.860456	0.0631377	+	0.042572	302.59	67	6	A0A5E8QGC6	Pyruvate dehydrogenase E1 component
0.888057	0.0475912	+	0.0331486	160.71	17	17	A0A4Y9H9Z7	HlyC/CorC family transporter
0.890513	0.0149411	+	0.0138667	323.31	36	1	A0A653IXM7	Glutaryl-CoA dehydrogenase
0.910047	0.0665895	+	0.044135	323.31	26	14	A0A509Y352	UPF0182 protein C0205_00430
1.07552	0.0641334	+	0.0427344	300.04	19	8	D3LQL9	Threonine synthase
1.08424	0.0639743	+	0.0428233	85.747	14	1	A0A4Y8PLJ0	Nucleotide-binding protein E2F93_05595
1.09168	0.0337886	+	0.0260302	266.34	30	30	A0A0C2RIB7	Ribonuclease J
1.10182	0.0446983	+	0.0316488	197.09	33	2	A0A562FVW4	GTP pyrophosphokinase
1.10686	0.00687577	+	0.00867811	323.31	31	0	A0A4Y8PKN6	Penicillin-insensitive transglycosylase
1.12532	0.0383332	+	0.0294248	323.31	44	0	A0A509Y3G1	DNA polymerase I
1.12807	0.00809938	+	0.00925506	323.31	39	0	C5C8P4	Acyl-CoA synthetase/AMP-acid ligase
1.14024	0.035651	+	0.0275446	109.14	9	9	D3LPF8	Mycothiol S-conjugate amidase
1.1434	0.0403737	+	0.0304047	175.25	26	14	A0A4Y9HBN9	Thiol reductant ABC exporter subunit CydC
1.14505	0.0426261	+	0.0309293	2.336	42	0	A0A5F0IBK0	Glycine dehydrogenase (decarboxylating)
1.14606	0.0269937	+	0.0225342	4.7318	9	2	A0A4P8H8J1	A0A4P8H8J1_9MICO 30S ribosomal protein S13
1.15538	0.0297266	+	0.0241207	291.1	25	20	A0A4Y8PMH7	Aminopeptidase P family protein
1.15554	0.0686403	+	0.045202	130.99	10	10	A0A410XRK1	Ornithine carbamoyltransferase
1.16496	0.013373	+	0.0122496	323.31	53	22	A0A562FW22	Carbamoyl-phosphate synthase large chain
1.16631	0.0382948	+	0.0294958	47.374	13	4	A0A653IPQ6	Putative membrane protein
1.17	0.00618495	+	0.00829596	225.89	12	12	A0A410XSN7	Dipeptidase
1.17455	0.0458342	+	0.0316244	64.135	7	7	A0A031G8V3	Cyclodeaminase/cyclohydrolase family protein
1.17755	0.0710016	+	0.0471075	238.99	18	18	A0A562FQT6	Phenylalanine--tRNA ligase alpha subunit
1.17976	0.0721139	+	0.0478759	182.66	14	13	A0A1M7EMG9	NADPH2:quinone reductase
1.18026	0.0386409	+	0.0296057	323.31	27	2	A0A562FNT9	Argininosuccinate synthase
1.18539	0.0312132	+	0.0238205	323.31	76	14	A0A031HM10	DNA-directed RNA polymerase subunit beta
1.18762	0.00330022	+	0.00581395	145.96	19	10	A0A1M7ER24	Argininosuccinate lyase
1.18792	0.00604478	+	0.00813544	250.1	17	17	A0A031H4D9	3-oxoacyl-[acyl-carrier-protein] synthase 3
1.18804	0.00815902	+	0.00918072	176.32	13	13	A0A6N4C570	Nif3-like dinuclear metal center hexameric protein
1.18978	0.000607228	+	0.00182716	323.31	37	6	A0A653IUE5	30S ribosomal protein S1
1.19013	0.0200919	+	0.0169943	323.31	38	0	A0A2I1XYR6	Glutamine--fructose-6-phosphate aminotransferase [isomerizing]
1.19097	0.00168228	+	0.00279537	119.06	11	11	A0A509Y419	Hydroxymethylpyrimidine kinase
1.1919	0.0535087	+	0.0365022	47.656	12	6	A0A4U1LKX2	Na+/H+ antiporter subunit A
1.19311	0.00024361	+	0	129.63	12	12	A0A031GEW2	Imidazolonepropionase
1.19323	0.0575539	+	0.0387323	157.49	15	14	A0A653ITC1	Aspartate transcarbamylase
1.19394	0.0280347	+	0.0228579	199.93	17	1	A0A653PUG0	Chlorite O(2)-lyase
1.19416	0.0109817	+	0.0108814	323.31	67	2	A0A509Y5Z4	DNA topoisomerase 1
1.19452	0.0153864	+	0.0143899	290.66	12	12	C5CA87	Uncharacterized protein
1.19488	0.0310089	+	0.0238817	311.42	31	28	C5CAS9	Uncharacterized conserved protein
1.19818	0.030828	+	0.0240674	220.74	23	0	A0A4U1LLQ2	ATP-grasp domain-containing protein
1.1994	0.0699325	+	0.0458971	138.68	18	1	A0A5F0IBM6	Pyruvate dehydrogenase (Acetyl-transferring) E1 component subunit alpha
1.20378	0.0336283	+	0.0258264	221.92	20	1	A0A562FX35	Acetoin utilization protein AcuC
1.20738	0.0384142	+	0.029503	267.57	11	11	A0A5F0I9T8	CoA ester lyase
1.20783	0.014324	+	0.0129097	39.619	10	2	A0A5F0I725	UDP-glucose 4-epimerase
1.20835	0.00897811	+	0.00938374	99.573	6	6	A0A4Y8PIZ9	DUF3027 domain-containing protein
1.20865	0.0304065	+	0.0240208	164.36	21	1	A0A653PJQ2	Anthranilate synthase component 1
1.2094	0.00774139	+	0.00901863	239.69	12	12	A0A031I7D6	ATPase involved in chromosome partitioning
1.20989	0.0585626	+	0.039368	205.58	22	11	A0A5F0I7B6	Aspartokinase
1.21352	0.0656789	+	0.0438643	299.32	20	20	A0A562G4R0	4-hydroxy-3-methylbut-2-en-1-yl diphosphate synthase (flavodoxin)
1.21428	0.0179081	+	0.0167147	323.31	27	0	A0A653ISM3	5-carboxymethyl-2-hydroxymuconate semialdehyde dehydrogenase
1.21428	0.00260433	+	0.00389841	323.31	26	23	D3LQM2	Arginine--tRNA ligase
1.21571	0.0187688	+	0.0169941	323.31	17	16	A0A031GBG9	Putative mycothione reductase
1.21761	0.040236	+	0.0303848	88.992	15	6	C5CBN3	AB hydrolase-1 domain-containing protein
1.22572	0.0111585	+	0.011115	323.31	39	1	A0A653LUS5	Uncharacterized protein
1.22704	0.0513459	+	0.0354267	323.31	30	8	A0A2N6RL67	Uncharacterized protein
1.22826	0.0578768	+	0.0389883	323.31	27	25	A0A562FW34	Dihydrolipoamide acetyltransferase component of pyruvate dehydrogenase complex
1.22865	0.00107285	+	0.00338318	183.84	15	15	A0A653LRD3	dTDP-4-dehydrorhamnose reductase
1.23015	0.0133075	+	0.0123102	323.31	58	9	A0A5E8QDN7	SSD domain-containing protein
1.23029	0.00594445	+	0.00773636	323.31	36	15	A0A1R4J4I1	Transcription termination factor Rho
1.23404	0.0614787	+	0.0412172	323.31	33	2	A0A509Y5H4	Phenylacetate-CoA oxygenase/reductase subunit PaaK
1.23529	0.0438192	+	0.0315811	323.31	47	40	A0A1M7CQB9	Polyribonucleotide nucleotidyltransferase
1.2365	0.00621164	+	0.0082774	323.31	28	2	C5CB72	Uncharacterized conserved protein
1.23797	0.00558811	+	0.00704368	273.76	12	12	A0A031IA81	3-oxoacyl-(Acyl-carrier-protein) reductase FabG
1.24044	0.0408119	+	0.0304971	108.89	14	14	A0A031GKT9	Phosphoglycerate mutase family protein
1.24372	0.0679266	+	0.0448676	249.05	23	21	A0A031GZP3	GTPase Era
1.24463	0.0290224	+	0.0236728	188.84	38	0	A0A2I1XTG5	ATP-dependent helicase
1.24538	0.0012632	+	0.00312069	323.31	37	8	A0A4Y8PLX1	M3 family peptidase
1.24592	0.00481338	+	0.00627586	259.27	26	3	A0A4Y8PLM8	DNA topoisomerase (ATP-hydrolyzing)
1.25015	0.00276013	+	0.00413622	323.31	58	32	A0A509Y3F4	Alanine--tRNA ligase
1.25242	0.0597951	+	0.0402616	295.31	53	0	A0A562G491	ATP-dependent helicase HrpA
1.2539	0.0211047	+	0.0179887	193.61	43	0	A0A509Y3C5	Bifunctional [glutamine synthetase] adenylyltransferase/[glutamine synthetase]-adenylyl-L-tyrosine phosphorylase
1.25404	0.0358096	+	0.0277432	323.31	43	43	A0A4U1MBF7	Acyl-CoA dehydrogenase
1.25535	0.00331781	+	0.00576369	323.31	23	0	A0A2N6RLG4	Tryptophan synthase beta chain
1.25615	0.002852	+	0.00437576	323.31	24	18	A0A1M7BCP4	Cell division protein FtsZ
1.25644	0.0082555	+	0.00907143	323.31	52	0	A0A2N6RI12	1-pyrroline-5-carboxylate dehydrogenase
1.25755	0.0362179	+	0.0276961	262.78	17	1	A0A562FV06	Aspartate-semialdehyde dehydrogenase
1.26051	0.0602919	+	0.0401768	323.31	26	26	A0A4Y9H892	Dyp-type peroxidase
1.26055	0.0686578	+	0.0451562	197.59	25	17	A0A4Y8PL93	Glucose-6-phosphate 1-dehydrogenase
1.26074	0.000229625	+	0	125.83	12	12	A0A031IW78	Glutamate racemase
1.2626	0.00182729	+	0.00339259	304.92	17	17	A0A5F0I9T6	Enolase
1.26311	3.89684e-05	+	0	323.31	29	0	A0A653IWU2	Oligopeptidase B
1.26357	0.00403418	+	0.00584615	79.599	18	5	A0A509Y563	SDR family oxidoreductase
1.26572	0.0361242	+	0.0277641	187.29	16	16	A0A6N4F6S7	DUF21 domain-containing protein
1.26759	0.0188136	+	0.0169443	143.45	12	12	A0A5F0I7X1	Thiazole synthase
1.2682	0.000184407	+	0	323.31	71	4	A0A4Y8PLW4	Pyruvate carboxylase
1.26897	0.0208559	+	0.017779	129.2	5	2	C5C9D7	50S ribosomal protein L25
1.26983	0.0665984	+	0.0440899	284.13	19	1	A0A031ISV1	UDP-N-acetylglucosamine 2-epimerase
1.27087	0.00218876	+	0.00308418	323.31	54	1	A0A653IQX5	Protein translocase subunit SecA
1.27108	0.00491045	+	0.00613976	286.38	20	20	A0A653J4D0	Uncharacterized protein
1.27261	0.046259	+	0.0317698	96.403	11	11	C5C9W6	Imidazoleglycerol-phosphate dehydratase
1.27491	1.74007e-05	+	0	323.31	35	0	A0A6N4C6N6	S9 family peptidase
1.27912	0.00488037	+	0.00616949	197.24	19	1	A0A031IEK1	M18 family aminopeptidase
1.27959	0.0199285	+	0.0171165	174.69	19	19	A0A132HKG2	Mannose-1-phosphate guanylyltransferase RfbM
1.28003	0.0340844	+	0.0263689	94.97	10	10	C5C8A9	Uncharacterized protein
1.28047	0.0271786	+	0.0224139	43.032	9	9	A0A4Y8PJB5	SDR family oxidoreductase
1.28179	0.0422422	+	0.0306698	70.988	7	7	A0A031GEK1	Putative phenylacetic acid degradation protein PaaD
1.28268	0.00882808	+	0.00928	323.31	48	0	A0A6N4F646	Uncharacterized protein
1.28272	0.050794	+	0.0352527	149.49	10	1	A0A031H3M5	Uncharacterized protein
1.28374	0.00789301	+	0.00896296	5.9285	20	2	A0A5F0IAZ2	Phosphomannomutase/phosphoglucomutase
1.28566	0.0415529	+	0.0304684	323.31	36	2	A0A4Y8PLL7	Alanine aminopeptidase
1.2865	0.0186042	+	0.0168614	179.56	12	12	A0A509Y4I0	Agmatinase
1.28833	0.0301979	+	0.0239635	80.479	11	11	A0A6N4C1N8	Prephenate dehydrogenase
1.29162	0.0430506	+	0.0313981	66.517	9	6	A0A031IFI6	Zn_protease domain-containing protein
1.29171	0.0519985	+	0.0361481	323.31	22	22	A0A509Y5E7	Phenylacetate-CoA oxygenase subunit PaaC
1.29332	0.0081058	+	0.00923636	155.87	15	6	A0A509Y4F8	Phosphoserine aminotransferase
1.29437	0.038534	+	0.0293971	29.624	11	10	A0A509Y5Q8	DUF1998 domain-containing protein
1.29484	0.0025898	+	0.00392332	323.31	25	2	A0A653T9U7	Serine/threonine-protein kinase
1.29557	0.0359522	+	0.0278325	323.31	28	1	A0A4Y8PN17	1,4-alpha-glucan branching enzyme GlgB
1.29621	0.0556904	+	0.0373707	119.12	14	0	A0A2N6REE2	WcbI domain-containing protein
1.29634	0.0133467	+	0.01229	183.5	16	16	A0A2N6RI39	Tryptophan--tRNA ligase
1.29685	0.0185131	+	0.0168863	323.31	42	0	A0A6N4F710	Isoleucine--tRNA ligase
1.30114	0.00769032	+	0.00909395	28.443	5	5	A0A1M7C4W6	Histidine triad (HIT) family protein
1.30464	0.0110641	+	0.0110035	323.31	26	20	A0A509Y3R5	NAD-dependent succinate-semialdehyde dehydrogenase
1.308	0.011124	+	0.0109459	295.59	19	10	A0A031G8N5	M20/M25/M40 family metallo-hydrolase
1.30926	0.0576281	+	0.0388064	278.34	32	0	A0A6N4C1M5	Recombinase RecQ
1.30928	0.0679448	+	0.044822	66.558	8	0	A0A653LU13	Inositol-1-monophosphatase
1.31117	0.000121252	+	0	323.31	39	1	A0A2N6RFS0	2-isopropylmalate synthase
1.31198	0.0176916	+	0.0164398	62.984	12	12	A0A562FQ61	Alpha/beta hydrolase family protein
1.31293	0.00146781	+	0.00291935	323.31	38	23	A0A132HE56	Valine--tRNA ligase
1.31329	0.00855648	+	0.00917919	107.16	17	17	A0A653J3L8	Adenylate cyclase
1.31423	0.0115673	+	0.0111655	249.25	14	4	A0A653J071	UDP-N-acetylmuramoyl-tripeptide--D-alanyl-D-alanine ligase
1.3194	0.0136502	+	0.0121697	123.22	9	1	A0A5E8QHN8	Sirohydrochlorin cobaltochelatase
1.31962	0.0153021	+	0.014265	323.31	20	11	A0A270AX12	Alpha-amylase
1.32086	0.0052354	+	0.00625059	323.31	29	4	A0A2N6RP88	Dihydroxy-acid dehydratase
1.32223	0.0439717	+	0.0316188	323.31	40	1	A0A031I8L8	4-alpha-glucanotransferase
1.32231	0.0485988	+	0.033608	111.96	16	0	A0A653M1B1	Putative oxidoreductase
1.32503	0.064912	+	0.043233	54.639	5	5	A0A1R4J8R0	Putative pre-16S rRNA nuclease
1.32848	0.000135898	+	0	73.347	7	1	C5C7W4	Thioredoxin
1.32917	0.0582449	+	0.0393957	323.31	26	9	A0A509Y5M5	1,2-phenylacetyl-CoA epoxidase subunit A
1.33021	0.0232223	+	0.0195995	239.5	20	1	A0A6N4FBS5	GTPase Der
1.33044	0.0447055	+	0.0316128	52.813	9	0	A0A6N4FFZ3	Uncharacterized protein
1.33051	0.0283752	+	0.0230582	171.14	18	3	A0A031IF50	Amidohydrolase
1.33238	0.0657803	+	0.0437744	55.861	5	5	A0A5E8QB97	DNA mismatch repair protein MutT
1.33556	0.0465259	+	0.0318875	159.73	15	15	A0A2I1XX82	ABC transporter ATP-binding protein
1.33698	0.0175366	+	0.0165144	256.05	8	8	A0A562FPM7	Cytochrome bc1 complex Rieske iron-sulfur subunit
1.3375	0.0288617	+	0.0237041	323.31	46	2	A0A653J2R9	Helicase
1.33851	0.00257857	+	0.00358974	259.89	19	19	A0A5F0IC73	Uroporphyrinogen decarboxylase
1.33922	0.00187743	+	0.00335531	51.941	5	5	A0A653R2Q1	5-oxoproline transporter
1.34001	0.0123402	+	0.0122925	221.87	18	18	D3LRE1	Uridylate kinase
1.3427	0.0358153	+	0.027709	226.84	24	3	A0A653ITY7	Dihydroorotase
1.34407	0.0221679	+	0.0186667	305.71	24	2	A0A2N6RHT7	Exodeoxyribonuclease III
1.34494	0.0219566	+	0.018546	146.25	14	12	A0A6N4F8E2	Pantothenate synthetase
1.34505	0.00610068	+	0.00833333	190.28	14	14	A0A5F0UNM1	UDP-N-acetyl-D-mannosamine dehydrogenase
1.34518	0.057926	+	0.0391471	108.63	17	17	A0A5F0UMV7	D-inositol 3-phosphate glycosyltransferase
1.34543	0.0217154	+	0.0184469	7.6744	5	5	D3LNF8	Protein NrdI
1.34639	0.0023863	+	0.00331803	323.31	29	29	A0A6N4C9Z2	Glycogen debranching enzyme GlgX
1.348	0.0354004	+	0.0275787	86.505	18	15	A0A5F0I7K1	Phytoene desaturase
1.34875	0.0252835	+	0.020916	62.526	11	1	A0A2N6RP07	Uncharacterized protein
1.35103	0.00277984	+	0.00412346	323.31	93	0	A0A5F0I860	DNA-directed RNA polymerase subunit beta
1.35163	0.00293719	+	0.00469461	323.31	13	11	A0A132HRT2	Aminotransferase
1.35182	0.0376937	+	0.0289757	51.659	5	5	A0A132HSQ6	Osmoprotectant-binding protein OsmX
1.35264	0.0363986	+	0.0278681	20.725	10	2	A0A4Y8PMZ2	IclR family transcriptional regulator
1.35337	0.0218134	+	0.0184212	323.31	36	15	A0A031HY29	GTP-binding protein TypA
1.35591	0.0563422	+	0.0378581	168.69	19	2	A0A031I8L4	L-cysteine:1D-myo-inositol 2-amino-2-deoxy-alpha-D-glucopyranoside ligase
1.35654	0.00139493	+	0.00296721	124.35	21	7	A0A031IC04	ABC transporter
1.3567	0.0173496	+	0.0161879	323.31	25	0	A0A562FKN1	Phosphomannomutase
1.35691	0.0150426	+	0.0141616	111.3	7	1	A0A562FWB6	Glyoxylase-like metal-dependent hydrolase (Beta-lactamase superfamily II)
1.35701	0.0131903	+	0.0121521	277.87	20	20	A0A2N6RPP3	Pyruvate dehydrogenase (Acetyl-transferring) E1 component subunit alpha
1.35772	0.0013235	+	0.00300415	200.41	21	0	A0A6N4C6B1	Proteasome accessory factor PafA2
1.35834	0.00242017	+	0.00330719	144.16	8	1	C5C846	Universal stress protein UspA-like protein
1.35837	0.0101655	+	0.00986521	323.31	36	33	A0A031H7A0	M13 family metallopeptidase
1.35904	0.00958888	+	0.00948037	102.76	11	9	C5CCE8	Guanylate kinase
1.36148	0.00190724	+	0.00328315	272.66	20	12	A0A5E8QAD0	Dihydroorotate dehydrogenase (quinone)
1.36192	0.0582907	+	0.0393539	78.573	11	1	A0A378NK55	Farnesyl diphosphate synthase
1.36295	0.00147503	+	0.002896	303.97	13	13	A0A5F0IA38	Response regulator transcription factor
1.36444	0.0657174	+	0.0438193	174.97	16	7	A0A4U1MCV9	PhoH family protein
1.36479	0.0184992	+	0.0169112	293.09	19	18	A0A5F0ICU2	FAD-binding protein
1.36592	0.00699201	+	0.00864103	323.31	34	4	A0A1M7EMP9	Phenylalanine--tRNA ligase beta subunit
1.36619	0.00444911	+	0.00588889	323.31	32	29	A0A031H094	Methionine--tRNA ligase
1.36626	0.0262682	+	0.0219245	50.917	13	11	A0A031GDP3	23S rRNA (Uracil(747)-C(5))-methyltransferase RlmC
1.36658	0.0155123	+	0.01445	323.31	38	3	A0A653LTW2	DNA ligase (NAD(+))
1.36981	0.0283378	+	0.0229616	99.051	8	8	A0A031HXH0	Uncharacterized protein
1.37031	0.0269746	+	0.0225645	149.99	20	1	A0A6N4F7X4	Insulinase family protein
1.37067	0.0298669	+	0.0240891	152.46	9	7	A0A653IUI8	Uncharacterized protein
1.37137	0.0619089	+	0.0417904	45.488	10	10	A0A653IRD3	Cell envelope-like function transcriptional attenuator common domain protein
1.37316	0.000618066	+	0.00180488	110.3	13	13	A0A031GWF8	Dephospho-CoA kinase
1.37446	0.0055212	+	0.00709259	73.986	7	5	A0A5F0IAR4	PHP domain-containing protein
1.37621	0.0181853	+	0.0165902	323.31	36	29	A0A653M3V9	Proline--tRNA ligase
1.37886	0.0231616	+	0.019478	94.007	7	7	A0A4U1LCK4	Thiamine-phosphate synthase
1.37932	0.00862258	+	0.00910899	176.65	17	11	A0A5F0I7R5	ATP-dependent 6-phosphofructokinase
1.38646	0.0636959	+	0.0428125	186.25	16	4	A0A2I1XWJ2	DUF3710 domain-containing protein
1.38803	0.00412352	+	0.00576963	86.268	10	10	A0A410XN80	Ribosomal RNA small subunit methyltransferase A
1.38823	0.00507903	+	0.00605226	110.04	12	1	A0A5F0I9K7	Formaldehyde dehydrogenase, glutathione-independent
1.38968	0.0400431	+	0.0304571	128.01	14	1	A0A653SQ58	Methionyl-tRNA formyltransferase
1.39165	0.0096418	+	0.00941002	201.07	21	17	A0A4Y8PL89	FAD-dependent oxidoreductase
1.39277	0.0120714	+	0.0121295	48.369	18	0	A0A4Y8PIT1	TIGR01777 family protein
1.39281	0.0308537	+	0.0240052	244.93	19	0	C5C7J3	Putative NADH-flavin reductase
1.39355	0.0183134	+	0.0165409	41.74	6	6	C5CBI5	Cys-tRNA(Pro)/Cys-tRNA(Cys) deacylase
1.39647	0.00542032	+	0.00642991	323.31	26	5	D3LLS5	Phospho-2-dehydro-3-deoxyheptonate aldolase
1.40007	0.0443602	+	0.0316884	132.24	17	0	A0A4U1MFL4	Methyltransferase domain-containing protein
1.40109	0.0067434	+	0.00847619	157.83	13	13	D3LQP8	RNA polymerase sigma-70 factor
1.4027	0.00436507	+	0.00562245	114.35	13	0	A0A5E8QC05	Heavy metal translocating P-type ATPase
1.40437	0.0505578	+	0.0351832	107.42	8	8	A0A031GTZ0	Deoxyuridine 5-triphosphate nucleotidohydrolase
1.407	0.036062	+	0.0277983	276	15	15	A0A5F0UM77	30S ribosomal protein S15
1.40736	0.0468922	+	0.0323277	85.653	18	15	A0A031IU11	UDP-glucose 6-dehydrogenase
1.4079	0.00351412	+	0.00590476	278.7	38	38	A0A5E8QE06	UvrABC system protein B
1.40888	0.000606064	+	0.00185	323.31	63	24	A0A5E8QGH6	Ribonuclease E/G
1.41038	0.000527832	+	0.00198658	95.882	12	12	D3LQA8	Exonuclease
1.41251	0.0520266	+	0.0360696	323.31	17	7	A0A653J4T6	Acyl-CoA dehydrogenase
1.41377	0.0444062	+	0.0316522	4.2064	13	1	A0A562G4U9	Enoyl-CoA hydratase
1.41873	0.0259589	+	0.0216572	117.64	11	11	A0A031HXD2	2,3,4,5-tetrahydropyridine-2,6-dicarboxylate N-succinyltransferase
1.41913	0.00345427	+	0.00593803	286.09	12	12	D3LKZ8	Cyclic nucleotide-binding domain protein
1.42106	5.26366e-05	+	0	56.907	5	5	A0A2I1XXA6	Cytidine deaminase
1.42121	0.00182371	+	0.0034052	323.31	47	4	A0A653N9G5	Leucine--tRNA ligase
1.42193	0.0169091	+	0.0158174	157.45	13	3	A0A653MV51	Citrate lyase subunit beta / citryl-CoA lyase
1.42222	0.00271863	+	0.00418809	219.27	23	20	A0A4Y8PKN3	Phosphoribosylaminoimidazole-succinocarboxamide synthase
1.42326	0.0445873	+	0.0316849	82.807	12	11	A0A4Y9HAD5	Siderophore-interacting protein
1.42659	0.0314961	+	0.024046	35.662	6	6	A0A132HXC6	Heme chaperone HemW
1.42692	0.052581	+	0.0360954	131.28	11	10	A0A031HQM6	Heat-inducible transcription repressor HrcA
1.42791	0.0595396	+	0.0399407	91.631	16	16	A0A509Y3I4	tRNA (Adenine-N1)-methyltransferase
1.43751	0.0155891	+	0.0145959	72.587	10	10	A0A1M7AC47	ATP-binding cassette, subfamily C
1.43926	0.040386	+	0.0303688	93.897	17	13	A0A1M7C346	8-oxo-dGTP diphosphatase
1.43954	8.82524e-05	+	0	191.32	8	2	A0A562FQ77	ATP-dependent Clp protease proteolytic subunit
1.44065	0.0071702	+	0.00858599	32.264	5	5	A0A031GRW6	Nucleoside triphosphate pyrophosphatase
1.44318	0.0161967	+	0.014416	306.67	18	17	A0A653J5Z6	Phosphotransferase enzyme family protein
1.44353	0.0158834	+	0.014528	44.729	9	8	A0A5F0UKW0	Phosphate-specific transport system accessory protein PhoU
1.44431	0.0595469	+	0.0398985	269.76	20	19	A0A5F0ICJ7	J domain-containing protein
1.44644	0.0103168	+	0.00981159	123.77	10	10	A0A031GK08	Electron transfer flavoprotein FAD-binding domain protein
1.44737	0.0313557	+	0.0239182	103.28	12	12	A0A1M7DMQ6	NAD(P)H-quinone oxidoreductase
1.44756	0.0106949	+	0.0105929	201.97	21	7	D3LM67	PspA/IM30 family protein
1.4481	0.00770253	+	0.00905613	54.312	8	8	A0A031H7T6	Uncharacterized protein
1.44926	0.00329087	+	0.0058309	55.589	10	10	A0A2N6RL31	NUDIX domain-containing protein
1.45171	0.00804976	+	0.00907317	222.8	19	0	A0A6N4F9H2	TIGR01777 family protein
1.45319	0.0457991	+	0.0316602	58.775	13	13	A0A562FSW9	Uncharacterized protein (TIGR03085 family)
1.4558	0.00166821	+	0.0028062	111.86	9	2	A0A1M7A6K7	TIGR03089 family protein
1.45771	0.0632082	+	0.0426277	146.4	12	5	A0A5E8QDW2	Beta sliding clamp
1.45927	0.0130405	+	0.0120066	273.59	19	3	A0A653ISF6	Coenzyme A biosynthesis bifunctional protein CoaBC
1.46088	0.00434342	+	0.00563683	268.99	34	0	A0A4Y8PK19	TM0106 family RecB-like putative nuclease
1.46108	0.00982578	+	0.00953506	261.82	22	0	A0A1M7BYI9	ADP-dependent (S)-NAD(P)H-hydrate dehydratase
1.46215	0.000112811	+	0	323.31	34	24	C5C8K7	Phosphoribosylformylglycinamidine synthase subunit PurL
1.46367	0.0169668	+	0.0159331	137.78	19	17	A0A031IU38	Nicotinate phosphoribosyltransferase
1.46436	0.0106638	+	0.0104401	261.03	23	0	A0A6N4F867	Urocanate hydratase
1.46571	0.000804819	+	0.00330526	323.31	43	34	A0A562FUJ2	Threonine--tRNA ligase
1.46801	0.00773344	+	0.00903734	316.41	30	30	D3LP96	UDP-N-acetylglucosamine 1-carboxyvinyltransferase
1.46887	0.00580637	+	0.00754233	102.87	11	4	A0A4Y8PMN9	Uracil phosphoribosyltransferase
1.47371	0.00379888	+	0.00574387	46.514	7	2	A0A6N4FI23	Thiamine-binding protein
1.47535	0.069124	+	0.0453846	36.097	8	1	A0A031G2I8	Signal peptidase I
1.47575	0.0153836	+	0.0144126	72.108	13	3	C5CAB6	3-isopropylmalate dehydrogenase
1.47647	0.0157179	+	0.0145505	232.74	12	2	A0A509Y3L1	MBL fold metallo-hydrolase
1.47764	0.0104018	+	0.00993153	24.661	3	3	A0A653TB05	DUF3499 domain-containing protein
1.48162	0.0048954	+	0.00615459	119.49	10	5	A0A031HW76	Phosphomutase family protein
1.4821	0.0408916	+	0.0304612	90.166	6	6	A0A031HW86	DUF779 domain-containing protein
1.48296	0.0537733	+	0.0365968	36.753	13	0	A0A6N4FER7	Histidinol dehydrogenase
1.48444	0.00336624	+	0.00571429	36.252	7	7	A0A653P177	Peroxiredoxin
1.4863	0.00888881	+	0.00924478	268.14	24	4	A0A1M6ZIV1	Signal recognition particle receptor FtsY
1.48634	0.00851646	+	0.00904651	170.16	33	22	A0A562FW92	Superfamily II DNA/RNA helicases, SNF2 family
1.49139	2.6495e-05	+	0	323.31	42	6	A0A562G574	Glutamate--tRNA ligase
1.49193	0.000660157	+	0.00230588	211.84	20	2	A0A6N4C084	D-3-phosphoglycerate dehydrogenase
1.4932	0.0119872	+	0.0120068	34.353	10	0	A0A4Y8PMN1	Methyltransferase domain-containing protein
1.4954	0.00337136	+	0.00569801	25.806	3	3	A0A653IWX2	Spermidine synthase
1.49856	0.00641319	+	0.00820399	279.55	18	1	A0A2I1XXR6	NAD(P)H-quinone dehydrogenase
1.50063	0.0383898	+	0.0295385	31.405	4	2	D3LPR4	Antibiotic biosynthesis monooxygenase
1.50151	0.00852225	+	0.00902901	106.85	13	2	A0A653J3E9	Aminotransferase
1.50294	0.0181165	+	0.0166149	219.32	30	3	A0A509Y3K0	DEAD/DEAH box helicase
1.50328	0.00767012	+	0.00888703	228.63	25	4	A0A4Y8PPZ9	ATP-dependent RNA helicase DeaD
1.50383	0.0138886	+	0.0124668	188.3	17	17	A0A031HXR1	Alkene reductase
1.50503	0.00836997	+	0.009	167.74	21	4	A0A653MU76	Protein adenylyltransferase SelO
1.50539	0.0251755	+	0.0208544	32.629	8	3	A0A5F0I951	D-inositol 3-phosphate glycosyltransferase
1.51044	0.020084	+	0.0170186	41.808	6	6	A0A031H135	Phosphoribosylglycinamide formyltransferase
1.51151	0.000685574	+	0.00225287	304.79	23	0	A0A562FS30	Glutaminase
1.51259	0.0109968	+	0.0110813	128.35	18	18	A0A562G4V4	Adenylyltransferase/sulfurtransferase
1.5131	0.00182359	+	0.00341791	93.746	16	16	A0A031G0E8	Geranylgeranyl reductase family protein
1.51583	0.00227141	+	0.00307383	82.633	9	8	D3LQZ5	Transcriptional regulator, GntR family
1.51626	0.0365316	+	0.0280683	61.711	12	8	C5CA30	UDP-N-acetylglucosamine--N-acetylmuramyl-(pentapeptide) pyrophosphoryl-undecaprenol N-acetylglucosamine transferase
1.52243	0.00530248	+	0.00622118	42.188	8	8	A0A562G476	3-oxoadipate enol-lactonase/3-oxoadipate enol-lactonase/4-carboxymuconolactone decarboxylase
1.52347	0.00227858	+	0.00305333	169.43	16	16	C5C8X0	PhoR-like protein
1.5256	0.0309305	+	0.0239433	58.387	13	9	A0A031G841	Thymidylate kinase
1.52599	0.000123137	+	0	269.42	27	17	A0A5E8QQL0	Alpha-D-glucose phosphate-specific phosphoglucomutase
1.5261	0.00188745	+	0.00333091	237.02	21	19	A0A509Y4M5	Enoyl-CoA hydratase
1.5263	0.0203178	+	0.0172839	116.78	9	1	A0A270B1W3	3-dehydroquinate synthase
1.52743	0.00164356	+	0.00281712	298.79	23	2	A0A2N6RI28	Glutathione-dependent reductase
1.53042	0.0142178	+	0.0127767	84.33	8	8	A0A031HQ70	Redoxin family protein
1.53174	0.000250828	+	0	303.71	30	29	D3LR91	Inosine-5-monophosphate dehydrogenase
1.53295	0.013586	+	0.0121895	245.2	21	1	A0A509Y4C3	Long-chain fatty acid--CoA ligase
1.53324	0.00643397	+	0.00818584	210.88	37	29	A0A5F0I861	Glycosyltransferase
1.53352	0.00830569	+	0.00901775	161.6	13	13	A0A1M7A6U4	Mannose-6-phosphate isomerase
1.53364	0.00482563	+	0.00626044	115.33	16	1	A0A6N4FDT8	Deoxyguanosinetriphosphate triphosphohydrolase-like protein
1.53473	0.00105856	+	0.00341509	298.6	21	0	A0A410XQ35	UPF0371 protein MT1254_05535
1.53696	0.00664213	+	0.00827948	199.84	41	3	A0A653N178	Exonuclease SbcC
1.53712	0.00280799	+	0.00407317	287.73	20	2	A0A6N4FBI3	Alcohol dehydrogenase catalytic domain-containing protein
1.53929	0.0230825	+	0.0195048	74.037	14	3	C5CC19	Alanine racemase
1.53991	0.0723316	+	0.048028	34.583	6	6	A0A031H3G1	Serine acetyltransferase
1.54035	0.00742131	+	0.00877801	17.857	5	5	D3LRV4	Transcriptional regulator, MarR family
1.54121	0.0143509	+	0.0128889	230.16	13	13	A0A031I9R3	Arginine biosynthesis bifunctional protein ArgJ
1.54175	0.000895623	+	0.00362	323.31	19	4	A0A653IQT7	Inorganic diphosphatase
1.54264	0.0180885	+	0.0166398	72.125	11	11	A0A4Y8PPY2	SseB family protein
1.54364	0.00817518	+	0.009144	323.31	36	15	C5CBQ8	Iron-regulated ABC transporter membrane component SufB
1.5465	0.000376402	+	0.00071875	136.73	12	11	A0A1M7CAR0	Tryptophan synthase alpha chain
1.5483	0.00393159	+	0.00566667	144.17	22	22	A0A031IEH8	Chromosomal replication initiator protein DnaA
1.55057	0.00071465	+	0.00220225	124	15	15	A0A031HY75	Magnesium transporter
1.55077	0.00384944	+	0.00568194	191.21	13	13	A0A031HPL3	Deoxyribose-phosphate aldolase
1.55131	0.00382951	+	0.00571274	164.08	16	4	A0A1M6ZPK3	Translation factor SUA5
1.55134	0.0494212	+	0.034337	44.443	10	1	A0A6N4C574	D-inositol 3-phosphate glycosyltransferase
1.5518	0.0309342	+	0.0239125	202.93	15	2	A0A5E8QBB0	Alpha/beta hydrolase
1.55424	0.00161022	+	0.00283922	132.96	20	2	A0A5F0I9H6	DUF4032 domain-containing protein
1.55451	0.00181978	+	0.00344361	136.85	14	4	A0A031GM16	Oxidoreductase, short chain dehydrogenase/reductase family protein
1.55537	0.00185355	+	0.00338007	308.2	19	17	A0A031H208	Glutamate 5-kinase
1.55605	0.00644149	+	0.00816777	53.397	5	5	A0A2N6RSL1	HAD family hydrolase
1.55612	0.0111739	+	0.0110957	148.24	12	7	A0A653IRU5	Alanine dehydrogenase
1.55625	0.0248743	+	0.0204748	47.364	23	3	A0A653IVW8	DNA topoisomerase (ATP-hydrolyzing)
1.55842	0.00363433	+	0.00583934	323.31	42	4	A0A6N4FC00	DNA helicase
1.55944	0.00131471	+	0.00301667	241.7	18	0	A0A653J470	Putative phosphomannomutase
1.56098	0.0083862	+	0.00894716	195.48	21	3	A0A5F0I7C0	Exodeoxyribonuclease III
1.56216	0.00962331	+	0.00944507	295.43	42	1	A0A4Y8PMF3	DNA helicase
1.5626	0.000713159	+	0.00221469	171.96	16	11	A0A4Y8PNF9	3-phosphoshikimate 1-carboxyvinyltransferase
1.56331	0.0148938	+	0.0137361	217.08	13	13	A0A2I1XKS9	Metal-dependent transcriptional regulator
1.56703	0.000114715	+	0	323.31	35	0	A0A2N6RS86	DNA polymerase III subunit gamma and tau
1.57076	0.00899314	+	0.00936604	102.26	8	1	A0A562FRP6	Protein-disulfide isomerase
1.57082	0.00100818	+	0.00346411	323.31	52	36	A0A031IAB0	UvrABC system protein A
1.5734	0.00826723	+	0.00905347	23.135	12	2	A0A1M7AA38	ATP-dependent helicase HrpB
1.57573	0.00883771	+	0.00926236	53.058	6	6	C5C8H1	Thymidine kinase
1.57753	0.0178824	+	0.016415	58.813	12	11	A0A085E015	Ferritin
1.57874	2.58805e-05	+	0	49.049	8	2	A0A562FP97	Non-specific serine/threonine protein kinase
1.58018	0.0184405	+	0.0166341	2.4543	2	1	D3LKL6	Uncharacterized protein
1.58052	0.00639464	+	0.00822222	26.373	2	2	A0A562G4D2	Putative PurR-regulated permease PerM
1.58351	0.0569346	+	0.0383176	68.424	9	9	A0A031H1X8	ABC transporter, substrate-binding protein
1.58502	0.00414537	+	0.00575457	172.73	14	11	A0A1R4JES9	Anthranilate phosphoribosyltransferase
1.58711	0.017595	+	0.0164894	12.181	5	5	A0A1M7C3L6	Thymidylate synthase
1.5899	0.0710456	+	0.0473133	41.268	8	1	A0A1M7DNK5	Multifunctional fusion protein
1.5903	0.000804744	+	0.00332275	53.629	9	4	D3LKU8	Nucleoside diphosphate kinase
1.59117	0.00110474	+	0.0033211	234.88	25	23	A0A4Y8PLJ9	Glucose-6-phosphate isomerase
1.59478	0.0033122	+	0.0057971	323.31	35	35	A0A4Y8PMY3	Catalase
1.59568	0.035102	+	0.027393	255.41	20	6	A0A031HHJ0	3-hydroxyacyl-CoA dehydrogenase, NAD binding domain protein
1.59773	0.00963882	+	0.00942751	96.912	7	4	A0A031HYI7	N5-carboxyaminoimidazole ribonucleotide mutase
1.59914	0.00970112	+	0.00939259	151.94	17	5	D3LPG1	Uncharacterized protein
1.60216	0.00227412	+	0.00306355	176.52	19	3	A0A6N4C1F0	Ribonuclease II
1.60371	0.0127704	+	0.0121072	302.13	26	17	A0A031G1V8	Succinate-semialdehyde dehydrogenase
1.60442	0.00056147	+	0.00192208	323.31	29	25	A0A4Y8PKI5	Redoxin domain-containing protein
1.60642	0.000914289	+	0.0035665	12.063	4	1	A0A4Y8X3G1	Anthranilate synthase component I
1.60688	0.00347401	+	0.00592135	323.31	39	8	A0A4Y8PL56	Transketolase
1.6105	0.000466209	+	0.00129655	71.337	17	16	A0A5F0IAF3	Uncharacterized protein
1.61473	0.00537119	+	0.00644496	75.653	12	12	A0A509Y331	Iron-sulfur cluster carrier protein
1.62026	0.0253531	+	0.0208877	109.51	13	1	D3LR76	NAD dependent epimerase/dehydratase family protein
1.62032	0.00815533	+	0.0091992	153.08	17	0	A0A2N6RGF1	DUF3071 domain-containing protein
1.62059	0.0350149	+	0.0274613	134.61	9	9	D3LNP8	Hydrolase, alpha/beta domain protein
1.62131	0.0145906	+	0.0133504	47.861	8	8	A0A410XTD3	Acetylglutamate kinase
1.62319	0.00437427	+	0.00560814	62.021	11	11	A0A2I1XLB3	DUF2017 domain-containing protein
1.62936	0.00769418	+	0.009075	24.136	7	7	A0A5E8QBZ2	2-dehydro-3-deoxyglucarate aldolase
1.63117	0.0197453	+	0.0170841	2.6472	8	1	A0A4Y8WZ23	Glucose-6-phosphate 1-dehydrogenase
1.63243	0.0173018	+	0.0162124	39.469	7	6	A0A653IY08	4-amino-4-deoxychorismate lyase
1.63246	0.00354154	+	0.00585556	59.173	10	10	A0A5F0IBM9	Flavohemoglobin
1.63559	0.00107675	+	0.00336744	124.12	12	12	A0A4Y8PLG2	NAD-dependent protein deacetylase
1.63704	0.00342273	+	0.00568182	185.23	15	1	A0A4U1LGW6	Malate dehydrogenase
1.6392	0.0303857	+	0.0240521	70.646	12	12	A0A1M7BLI6	Putative copper resistance protein D
1.64005	0.00906099	+	0.0093484	142.3	9	9	A0A4Y8PJI5	Carbonic anhydrase
1.64089	0.00236343	+	0.00303311	20.732	6	6	A0A2I1XX52	Rubrerythrin family protein
1.64131	0.0162753	+	0.0147077	27.954	8	0	A0A653NS97	Uncharacterized oxidoreductase YdgJ
1.64161	9.68604e-05	+	0	203.6	31	7	A0A031I8S2	DEAD/DEAH box helicase
1.64511	0.00322198	+	0.00559531	115.82	19	11	A0A031IP94	Recombination factor protein RarA
1.64552	0.00801426	+	0.0091102	263.82	20	12	A0A031GWC7	Transcriptional regulator, ArsR family
1.64586	0.021197	+	0.0181124	34.046	12	11	A0A2N6RKR5	Bifunctional 3-5 exonuclease/DNA polymerase
1.64673	0.00126568	+	0.0031073	263.6	31	17	A0A5F0I9G1	Histidine--tRNA ligase
1.65587	0.0166076	+	0.0150901	11.491	4	4	A0A1M7CLR5	Uncharacterized protein
1.65675	0.00188908	+	0.00331884	231.39	19	5	A0A509Y333	Glutamate ABC transporter substrate-binding protein
1.65966	0.0084936	+	0.00889494	48.695	9	3	A0A562FU49	Uncharacterized protein
1.65998	0.00693183	+	0.00865953	127.33	6	4	C5C929	Uncharacterized protein
1.66234	0.0203709	+	0.0172593	74.78	16	1	A0A509Y6D8	Aldehyde dehydrogenase
1.66443	0.0199056	+	0.0171659	35.937	5	1	A0A653J0G6	5-formyltetrahydrofolate cyclo-ligase
1.66533	0.00486475	+	0.00619951	12.502	38	0	A0A2N6RL36	DNA helicase
1.6655	0.0318646	+	0.0247684	43.125	6	6	A0A031GIH7	Integral membrane protein
1.66809	0.0736705	+	0.0490996	40.532	8	8	A0A031HUT6	ATP-sulfurylase small subunit
1.67249	8.24297e-05	+	0	176.39	17	17	A0A4Y8PNU4	Riboflavin biosynthesis protein
1.67898	0.000610451	+	0.00181595	323.31	22	21	A0A5F0I5R8	Phosphate-binding protein PstS
1.68014	0.00188607	+	0.00334307	323.31	30	5	A0A562FPD3	Adenosylhomocysteinase
1.68075	0.00823521	+	0.00910757	27.543	9	9	A0A031HUW2	MerR HTH family regulatory protein
1.68261	0.00150889	+	0.00288446	47.141	11	11	A0A1R4K6Y1	Replicative DNA helicase
1.68341	0.0152159	+	0.0143101	196	20	0	C5C7K8	Predicted membrane protein
1.68751	0.000388861	+	0.00069697	146.9	28	1	A0A4Y8PIB8	Propionyl-CoA synthetase
1.68753	0.0209775	+	0.0180395	149.72	13	13	A0A562FW33	5-oxoprolinase subunit A
1.68996	0.000200164	+	0	91.132	14	14	A0A1M7BQ59	Trk system potassium uptake protein TrkA
1.6911	0.00182091	+	0.00343071	296.82	54	54	A0A4Y8PLK3	DNA polymerase III subunit alpha
1.69561	0.00206861	+	0.00318056	136.66	17	4	A0A5E8QFH4	Acetolactate synthase
1.69599	0.00058378	+	0.00189744	177.42	19	13	A0A653J452	Queuine tRNA-ribosyltransferase
1.69625	0.0557359	+	0.0373305	49.424	8	8	A0A2N6RFQ9	Shikimate dehydrogenase
1.69675	0.00827115	+	0.00903557	317.08	27	1	A0A6N4F5K7	Pyridine nucleotide-disulfide oxidoreductase
1.70005	1.83547e-05	+	0	323.31	32	5	A0A5F0I888	ABC transporter
1.70207	0.0004349	+	0.000657143	156.54	20	20	A0A031G4B0	Bifunctional protein FolC
1.70483	0.00139193	+	0.00297942	112.26	9	9	A0A031ISQ0	Uncharacterized protein
1.70518	0.000320697	+	0	180.24	22	1	A0A653IUF5	Glyceraldehyde-3-phosphate dehydrogenase (NAD-dependent, glycolytic)
1.70545	0.000645443	+	0.00237576	323.31	32	31	A0A378NLQ5	Acetolactate synthase
1.70763	0.0054357	+	0.00641492	35.164	18	0	A0A378NPM2	Bifunctional purine biosynthesis protein PurH
1.70832	0.00119888	+	0.00316157	223.69	16	16	A0A2N6RL63	Mak_N_cap domain-containing protein
1.71127	0.0221962	+	0.0186408	50.177	6	6	D3LPQ2	L-ectoine synthase
1.71255	0.0117302	+	0.0113666	82.098	12	12	A0A4Y8PKQ3	Methyltransferase
1.71384	0.00553314	+	0.00707621	181.31	12	1	A0A653J4J4	Aldose epimerase
1.71901	0.00253658	+	0.00360129	290.38	27	27	A0A2I1XS06	Adenylosuccinate synthetase
1.71922	0.0353341	+	0.0276129	39.537	10	2	A0A4P8HGU9	Multifunctional fusion protein
1.72105	0.0230554	+	0.0193994	36.483	22	0	A0A5E8QF41	Glutaminase
1.72409	0.00218787	+	0.00309459	261.26	24	24	A0A6N4C3W8	Haloacid dehalogenase
1.72492	0.00712029	+	0.0086226	90.632	5	5	A0A562FVX3	Uncharacterized protein
1.72582	0.0219917	+	0.0185202	82.602	8	8	A0A031GHU9	Exodeoxyribonuclease 7 small subunit
1.72648	0.000329822	+	0	14.333	4	4	A0A031IGH5	SCP_3 domain-containing protein
1.72868	0.0373925	+	0.0287388	54.789	8	8	A0A410XQU6	Histidine kinase
1.7288	0.0422018	+	0.0307413	16.064	4	4	A0A378NMU8	HTH-type transcriptional regulator sinR
1.72891	0.00659797	+	0.00829759	64.74	4	2	D3LPN3	Uncharacterized protein
1.73035	0.0637884	+	0.042768	27.96	7	7	A0A031IHQ0	Acyltransferase
1.73036	0.00117355	+	0.00320354	323.31	17	17	A0A031H2B3	Adenylate kinase
1.73126	0.000772502	+	0.00271739	199.47	14	0	A0A2N6RSB7	Formimidoylglutamase
1.7323	0.00119353	+	0.00317544	136.2	18	18	A0A653N1S9	Hemin-binding lipoprotein
1.73349	4.72493e-05	+	0	88.01	14	5	A0A509Y378	NUDIX hydrolase
1.73714	0.000138062	+	0	323.31	22	19	A0A4Y8PNB8	Alpha-1,4-glucan:maltose-1-phosphate maltosyltransferase
1.73984	0.00127377	+	0.0030678	323.31	34	5	A0A031GWM9	(1->4)-alpha-D-glucan 1-alpha-D-glucosylmutase
1.74041	0.0252681	+	0.0209444	127.59	11	11	A0A2N6RL43	Acetylornithine aminotransferase
1.74253	0.00192067	+	0.00327143	52.043	11	2	D3LNK4	NAD kinase
1.74304	0.00042556	+	0.000666667	99.295	15	11	A0A132I1X4	DUF445 domain-containing protein
1.74321	0.0309089	+	0.0239742	206.08	19	3	A0A5E8QC73	Aldehyde dehydrogenase
1.74761	0.0120048	+	0.0119863	88.807	12	12	A0A509Y4R8	Uncharacterized protein
1.7483	0.000881667	+	0.00367513	183.8	16	0	A0A031ISQ9	Ribonuclease HI
1.74998	0.008442	+	0.00892969	81.028	18	5	A0A2N6RP53	ATP-dependent DNA helicase RecG
1.75169	0.00558395	+	0.00705991	41.874	6	3	A0A4V5PXY6	Inositol-phosphate phosphatase
1.7551	0.0643867	+	0.0428891	6.8095	2	1	A0A5F0IC76	Amino acid ABC transporter permease
1.75668	4.47259e-05	+	0	173.32	19	19	A0A031H4R3	Chaperone protein DnaJ
1.75813	0.0137015	+	0.0122857	323.31	22	22	A0A031I772	Citrate synthase
1.75849	0.0161517	+	0.0144383	20.124	7	7	A0A5F0UPQ9	1-acyl-sn-glycerol-3-phosphate acyltransferase
1.7603	1.70739e-05	+	0	150.39	13	1	A0A562FU75	Mycothiol acetyltransferase
1.76235	0.0251776	+	0.0208261	47.162	9	8	A0A410XP39	Tetrapyrrole methyltransferase
1.76406	0.000309827	+	0	323.31	21	2	A0A410XSL4	Pyruvate kinase
1.76482	0.00259227	+	0.00391083	104.27	8	2	A0A5F0UNT3	Bifunctional protein PyrR
1.77008	0.0133664	+	0.0122697	34.834	13	2	A0A5E8QFI4	ATP-dependent helicase HrpB
1.77202	1.47161e-05	+	0	201.23	15	12	A0A031H0C6	Formyltetrahydrofolate deformylase
1.77229	0.0165786	+	0.0149235	263.3	17	5	A0A509Y5E9	Enoyl-CoA hydratase/isomerase family protein
1.7771	0.00320799	+	0.00562832	211.89	27	2	A0A4Y8PLE8	WYL domain-containing protein
1.77776	0.0306432	+	0.0239896	61.07	15	2	A0A031IAJ2	Dephospho-CoA kinase
1.77777	0.000421394	+	0.000671533	165.42	25	2	A0A5F0I5V3	Penicillin-binding protein 2
1.78069	0.000751324	+	0.00273224	157.52	9	9	A0A5F0IBK4	Dienelactone hydrolase family protein
1.78094	0.000136432	+	0	123.15	11	11	A0A031HP17	4-diphosphocytidyl-2-C-methyl-D-erythritol kinase
1.78609	0.000875824	+	0.00371282	323.31	16	8	A0A5F0IA94	3-hydroxyisobutyrate dehydrogenase
1.78652	0.00745912	+	0.00875949	51.386	11	2	A0A5F0I9A1	DNA replication and repair protein RecF
1.78758	0.000259705	+	0	129.33	9	9	A0A653J3P3	Mycothiol maleylpyruvate isomerase N-terminal domain
1.78833	0.000180516	+	0	144.32	14	1	A0A4Y8PLH1	Uncharacterized protein
1.78859	0.00994741	+	0.00997422	21.281	5	5	D3LM57	TrkA N-terminal domain protein
1.78916	0.00099624	+	0.00348077	62.576	12	12	A0A031I4L3	ATPase
1.78997	0.0692383	+	0.0453387	64.287	12	11	A0A031GIW9	ABC-type multidrug transport system, ATPase component
1.79038	0.0351994	+	0.027513	31.444	7	7	A0A031GRS0	Phosphotransferase enzyme family protein
1.79063	0.00411394	+	0.0058	22.411	6	6	A0A031GFW2	Uncharacterized protein
1.79327	0.0110454	+	0.0110228	44.51	7	7	A0A031HX64	Uncharacterized protein
1.79347	0.0114881	+	0.0111848	21.648	5	4	A0A031GBX5	DNA polymerase IV
1.7937	0.00617124	+	0.00831461	78.372	7	7	A0A031IKW1	CBS domain-containing protein
1.79611	0.000708719	+	0.00222727	69.958	11	8	A0A031IC54	Response regulator
1.79819	0.00156485	+	0.00287302	100.7	23	23	A0A6N4FFH9	TerC/Alx family metal homeostasis membrane protein
1.79928	0.00351627	+	0.00588827	35.583	8	0	A0A653RTZ7	Glycerophosphodiester phosphodiesterase
1.80029	0.00369225	+	0.00579121	81.906	10	0	D3LMR8	HEAT repeat protein
1.80328	0.0249676	+	0.0205777	68.188	9	8	A0A1M7CS39	Histidinol-phosphate aminotransferase
1.80535	0.0468557	+	0.032364	148.43	24	1	A0A653LNN7	Acetylneuraminic acid synthetase
1.80678	0.0715311	+	0.0474549	5.2812	4	4	C5CCB2	DNA replication protein
1.81026	0.00114427	+	0.00323214	124.27	10	0	A0A562FNZ6	Coenzyme PQQ synthesis protein D (PqqD)
1.81973	0.00484088	+	0.0062451	19.396	6	6	A0A4Y8PP56	Holliday junction ATP-dependent DNA helicase RuvB
1.82078	0.000980449	+	0.00349758	138.21	19	0	C5CBK6	Indole-3-glycerol phosphate synthase
1.82194	0.060256	+	0.0402192	104.97	19	19	A0A5E8QDB1	Quinolinate synthase A
1.82298	0.00536144	+	0.00646009	79.134	8	8	A0A2N6RPF8	ADP-ribosyl-(Dinitrogen reductase) hydrolase
1.82523	0.000106558	+	0	225.56	17	17	A0A4Y9H8K3	Transcription termination/antitermination protein NusA
1.83008	0.0143142	+	0.0129305	123.56	14	0	A0A562FNQ5	TatD DNase family protein
1.83971	0.00798411	+	0.00894456	106.32	18	16	A0A4Y8PL77	GTPase Obg
1.84013	0.041536	+	0.0305041	26.352	7	1	A0A6N4BYD3	Trk system potassium uptake protein TrkA
1.84426	0.0134357	+	0.0122295	58.141	9	7	A0A031I5Q8	Putative membrane protein
1.8472	0.0128522	+	0.0120668	51.389	11	11	A0A562FMJ4	Putative 3-methyladenine DNA glycosylase
1.84878	0.0144843	+	0.0131731	223.55	23	23	A0A031H6B1	Chorismate synthase
1.84936	0.0189044	+	0.0170776	76.484	12	12	A0A5F0IAM3	Uncharacterized protein
1.85321	7.49139e-06	+	0	20.136	4	4	A0A1R4I979	Uracil-DNA glycosylase
1.85969	0.00146952	+	0.00290763	19.93	5	5	A0A4U1LWM5	Antibiotic biosynthesis monooxygenase
1.85979	0.00952218	+	0.00951595	48.701	7	7	A0A031GL93	Phosphoserine phosphatase SerB
1.87184	0.0697551	+	0.0459434	9.4998	50	0	A0A4U1LK82	Aldehyde dehydrogenase family protein
1.89063	0.000907822	+	0.00360199	17.111	5	5	A0A562FJ79	LuxR family two component transcriptional regulator
1.89694	0.0109665	+	0.0107092	78.597	9	3	A0A1M7APS5	Predicted amidohydrolase
1.90496	0.0737084	+	0.0490507	14.967	3	3	A0A5F0I5U8	IS3 family transposase (Fragment)
1.90575	0.00432948	+	0.00565128	13.531	5	5	A0A085E0Q8	Phosphotyrosine protein phosphatase
1.91159	0.0131898	+	0.0121722	41.232	5	5	A0A562G4E5	Uncharacterized protein DUF4352
1.91243	0.0074753	+	0.00874105	32.81	8	7	A0A6N4CA15	tRNA dimethylallyltransferase
1.91297	0.0114075	+	0.0112236	102.76	6	6	A0A6N4FB69	Hotdog fold thioesterase
1.91734	0.00156657	+	0.00286166	175.31	14	14	A0A031HWZ4	2-dehydro-3-deoxygluconokinase
1.92311	0.0112369	+	0.0110764	92.438	7	7	A0A031HXD9	Uncharacterized protein
1.92776	0.00320563	+	0.00564497	323.31	31	20	A0A378NKB8	1-deoxy-D-xylulose-5-phosphate synthase
1.92929	0.00268346	+	0.00387382	155.08	19	17	A0A5E8Q9Q0	Exodeoxyribonuclease 7 large subunit
1.93022	0.0195861	+	0.0171587	101.51	12	10	A0A653IVI0	NH(3)-dependent NAD(+) synthetase
1.93309	0.00452001	+	0.00613065	40.208	8	2	A0A562G5K3	Pyridoxal 5-phosphate synthase subunit PdxT
1.9333	0.00406979	+	0.0058153	303.68	21	2	A0A5E8QFK7	Amidohydrolase
1.9333	0.00603411	+	0.00815385	9.2562	7	5	A0A562FNX8	Spore maturation protein CgeB
1.93365	0.0215419	+	0.0184986	39.937	11	0	A0A6N4FI86	Sphingosine kinase
1.9352	0.0453272	+	0.0317682	78.348	14	1	A0A5E8QC92	Long-chain fatty acid--CoA ligase
1.93566	0.0508488	+	0.0352141	4.3979	4	2	A0A4Y8WT95	1-(5-phosphoribosyl)-5-[(5-phosphoribosylamino)methylideneamino] imidazole-4-carboxamide isomerase
1.93568	0.022305	+	0.018615	71.752	14	12	A0A5F0I7Y0	Acyl-CoA hydrolase
1.93623	0.000170414	+	0	91.667	18	14	A0A4Y8PM45	Uncharacterized protein
1.94407	0.0182628	+	0.0165655	35.071	10	3	A0A6N4C885	Aminodeoxychorismate synthase component I
1.94734	0.0188056	+	0.0169692	20.176	17	1	A0A132HLA0	Bifunctional protein FolD
1.94857	0.00821928	+	0.00912575	42.41	8	0	D3LPG3	Aldose 1-epimerase
1.94878	0.0108168	+	0.0107665	103.52	15	15	C5C7A4	Geranylgeranyl pyrophosphate synthase
1.94939	0.00108039	+	0.00335185	129.65	15	4	A0A653ITC6	DUF305 domain-containing protein
1.95402	0.0308354	+	0.0240362	29.861	8	8	A0A4Y8PPL0	Alpha/beta fold hydrolase
1.9543	0.0039542	+	0.00565147	112.03	19	16	A0A031I3Y9	DNA polymerase III, delta subunit
1.95548	0.00116104	+	0.00321778	43.282	10	0	A0A031HPU9	Acetyltransferase
1.96568	0.00801372	+	0.00912883	29.354	7	4	A0A031GJF3	5-amino-6-(5-phosphoribosylamino)uracil reductase
1.97038	0.001898	+	0.00329496	69.271	9	9	A0A132HCD9	DNA-binding protein
1.97083	0.0009551	+	0.00353171	105.05	13	1	A0A4U1MFH2	DUF2662 domain-containing protein
1.97087	0.000164371	+	0	20.119	6	6	A0A4Y8PJJ2	ABC transporter ATP-binding protein
1.97171	4.07658e-05	+	0	168.91	18	3	A0A509Y5H1	Putative phenylalanine aminotransferase
1.97458	7.87781e-05	+	0	135.38	18	16	A0A653RKA0	Acyl-CoA dehydrogenase
1.97797	0.00544075	+	0.00668837	33.555	5	5	A0A5E8QR72	Integral membrane protein
1.98206	0.0330364	+	0.0253283	22.895	4	4	A0A509Y568	HisKA_3 domain-containing protein
1.98777	0.0383026	+	0.0294602	2.3028	20	1	A0A4P8HJL0	Transcription termination factor Rho
1.99114	0.0103874	+	0.00996745	64.175	8	8	A0A509Y670	Amidohydrolase
1.99259	0.00593779	+	0.00777169	51.601	6	6	A0A653TCL3	SAF domain-containing protein
1.99482	0.0317637	+	0.0246624	2.2872	2	2	A0A4Y8X2V1	Restriction endonuclease
1.99641	0.00135312	+	0.00299174	53.866	6	6	C5CBJ9	Phosphoribosyl-ATP pyrophosphatase
1.99714	0.0227251	+	0.0188193	20.191	23	2	A0A4Y9H8Q6	Catalase
1.99844	0.00245312	+	0.00364821	141.97	29	12	A0A031HHE0	DNA primase
2.00075	0.00837972	+	0.00896471	108.83	9	7	A0A410XN63	Ribosomal RNA small subunit methyltransferase I
2.00769	0.0101372	+	0.00988321	13.244	5	5	A0A031GJ80	tRNA-specific adenosine deaminase
2.00836	0.0276996	+	0.0224521	35.399	8	8	A0A2I1XYB9	Fructose-bisphosphate aldolase class I
2.01279	0.0199059	+	0.0171412	109.35	11	11	A0A031G197	Phospholipase
2.01376	0.00198525	+	0.00322535	36.745	6	6	A0A1M7CWP7	Transcriptional regulator, TetR family
2.01564	0.000168499	+	0	90.459	12	11	A0A5F0I7F2	Uncharacterized protein
2.02132	0.0405834	+	0.0304416	95.08	10	6	A0A562FVX5	Uncharacterized protein
2.03041	0.00308622	+	0.00500299	27.978	6	6	A0A1R4JYA6	Protein serine/threonine phosphatase PrpC, regulation of stationary phase
2.03068	0.00954032	+	0.00949813	41.565	6	6	A0A4Y1LQ67	G/U mismatch-specific DNA glycosylase
2.04601	0.0270038	+	0.022504	161.74	8	1	C5C833	Predicted Zn-dependent hydrolase of beta-lactamase fold
2.05758	0.00325834	+	0.00584795	64.014	9	4	A0A5E8QAZ9	NAD(+) diphosphatase
2.06453	0.00336084	+	0.00573066	96.175	13	11	A0A378NHT0	Uncharacterized FAD-linked oxidoreductase Rv2280
2.0682	0.00127316	+	0.00308085	66.622	8	8	A0A6N4FEQ8	HAD-IA family hydrolase
2.07096	0.00367747	+	0.0058232	241.62	13	0	D3LKY2	L-asparaginase, thermolabile
2.07307	0.0506671	+	0.0351057	22.804	5	5	A0A4U1LHW9	GNAT family N-acetyltransferase
2.07777	0.00670375	+	0.00851304	30.194	5	5	A0A5F0IAF1	Uncharacterized protein
2.08873	0.00874516	+	0.0090916	19.665	7	1	A0A653IZB9	TetR family transcriptional regulator
2.09858	0.000472679	+	0.00128767	323.31	29	26	A0A4Y8PKZ7	Pup--protein ligase
2.11704	0.00811382	+	0.00921774	146.11	15	15	A0A031GS27	UDP-N-acetylmuramate--L-alanine ligase
2.12208	0.0067051	+	0.00849458	87.614	13	13	A0A5E8QTK2	L-serine dehydratase
2.12283	0.0270745	+	0.0224739	40.404	7	7	A0A031ITQ8	Uncharacterized protein
2.12318	0.00345125	+	0.0059548	119.57	7	7	D3LQ55	Transcription antitermination protein NusB
2.12779	0.00451606	+	0.00587406	98.964	10	10	A0A031G8N2	ATP-grasp superfamily enzyme
2.14917	0.00218758	+	0.00310508	323.31	22	19	A0A4Y8PM63	Porphobilinogen deaminase
2.15167	8.63178e-06	+	0	207.69	20	0	A0A6N4F8P6	GTPase HflX
2.15647	0.00144222	+	0.00293117	184.29	13	13	A0A5F0I9F7	Peptide-methionine (R)-S-oxide reductase
2.16525	0.0655825	+	0.0439095	15.715	2	2	C5C8E7	Nicotinamidase-like amidase
2.16938	0.00247302	+	0.0036246	48.814	12	12	A0A031GN67	GDSL-like protein
2.17971	0.00633334	+	0.00824053	71.187	17	17	A0A5E8QDZ1	UvrABC system protein C
2.18456	0.000275564	+	0	58.202	11	11	A0A031H6W8	Prephenate dehydratase
2.19506	0.000952841	+	0.00354902	147.65	14	8	A0A4P8HFW4	O-acetylhomoserine aminocarboxypropyltransferase/cysteine synthase
2.19671	0.00204482	+	0.00319164	103.6	10	0	D3LLJ6	Glucose-1-phosphate thymidylyltransferase
2.20034	0.00237051	+	0.0030231	6.9455	4	4	A0A031IF72	Acetyltransferase, GNAT family
2.20131	0.000286693	+	0	2.2211	1	1	A0A4Y8WX26	NYN domain-containing protein
2.2046	0.00621987	+	0.00825893	97.262	16	4	A0A5F0I7A5	Putative gluconeogenesis factor
2.23175	0.0128531	+	0.0120467	60.373	11	11	A0A031GUZ5	AMP-binding enzyme
2.23426	0.00503838	+	0.00608115	203.2	20	7	A0A2N6RGQ0	Pyridoxal phosphate homeostasis protein
2.24782	0.00114177	+	0.00324664	21.041	9	8	A0A031I845	SAM-dependent methyltransferase
2.24805	0.0164616	+	0.0149464	126.1	11	1	A0A4Y8PLZ4	3-5 exonuclease
2.24945	0.0183952	+	0.0166588	22.757	5	5	A0A653MVZ4	p-hydroxybenzoate hydroxylase transcriptional activator
2.25658	0.00119119	+	0.00318943	34.272	4	4	D3LMQ5	FeS_assembly_P domain-containing protein
2.26071	0.000587884	+	0.00188535	69.156	5	5	A0A6N4FAU7	Isopentenyl-diphosphate Delta-isomerase
2.27567	0.00332983	+	0.00574713	188.1	19	0	A0A509Y492	Putative tRNA-dihydrouridine synthase
2.28661	0.0438779	+	0.0315448	23.904	9	8	A0A1M7BPT4	tRNA uridine(34) hydroxylase
2.30072	0.000886463	+	0.00363819	222.98	20	15	A0A2N6RI90	Phosphoribosylamine--glycine ligase
2.3008	0.0350688	+	0.0274271	1.9992	13	1	D3LPT3	Uncharacterized protein
2.30307	0.020038	+	0.0170674	6.0837	3	3	D3LMW4	Transcriptional regulator, TetR family
2.31032	9.60219e-05	+	0	100.98	22	0	A0A031IHV9	DNA helicase
2.31865	0.000847567	+	0.0037513	35.244	12	1	A0A653LIF6	Uncharacterized protein
2.33738	0.00343384	+	0.00597167	54.873	9	9	A0A4Y8PLH9	NUDIX hydrolase
2.35232	0.00209499	+	0.00315862	117.97	5	1	A0A653ITS2	Ribose-5-phosphate isomerase B
2.35725	0.00140854	+	0.00294309	74.866	10	10	A0A031GBV1	GntR family transcriptional regulator
2.36333	0.000577149	+	0.00190968	33.067	7	6	A0A4Y8PK44	Four-helix bundle copper-binding protein
2.36455	0.000537043	+	0.00196026	220.69	16	0	A0A4U1LJJ7	Acetyl-CoA hydrolase/transferase family protein
2.36891	0.0123702	+	0.0122508	53.549	8	3	A0A2N6RRZ2	LLM class flavin-dependent oxidoreductase
2.36956	0.000227463	+	0	106.68	15	3	A0A653SJT8	NUDIX hydrolase
2.37294	0.00113716	+	0.00326126	43.805	12	11	A0A031I9R2	DUF1949 domain-containing protein
2.37305	0.000607066	+	0.00183851	69.891	14	0	A0A031GKK8	Histidine kinase
2.40469	6.62498e-05	+	0	115.37	7	1	A0A5F0IA97	Penicillin-binding protein 2
2.41435	0.000256783	+	0	17.476	7	7	A0A031I5T4	Ornithine cyclodeaminase
2.41954	0.00756751	+	0.0087044	23.624	2	1	A0A1M7B427	Endoribonuclease YbeY
2.43072	0.000181849	+	0	20.454	9	1	A0A132HQF3	Uncharacterized protein
2.44221	0.0240647	+	0.0201204	8.3729	2	2	A0A6N4C5V2	DUF202 domain-containing protein
2.45044	0.00272167	+	0.004175	323.31	28	28	A0A4Y9H7R4	Aldehyde dehydrogenase family protein
2.46979	0.00825202	+	0.00908946	94.435	13	11	A0A653SGZ4	3,4-dihydroxy-2-butanone 4-phosphate synthase
2.47851	0.000176743	+	0	43.339	10	10	A0A031GWL1	Uncharacterized protein
2.48699	0.0512847	+	0.0353604	19.235	9	2	A0A6N4FEF6	ATP-binding cassette domain-containing protein
2.49287	0.0317497	+	0.0245561	7.0646	4	4	A0A1R4K066	A/G-specific adenine glycosylase
2.49778	0.0381493	+	0.0290363	78.824	13	1	A0A4Y8PI47	Lsr2 family protein
2.52707	0.00246889	+	0.00363636	118.99	11	11	A0A562FW46	Sugar phosphate isomerase/epimerase
2.54691	5.15871e-05	+	0	102.96	10	1	A0A3G2SQ35	tRNA N6-adenosine threonylcarbamoyltransferase
2.55326	0.029333	+	0.0240527	54.678	13	6	A0A5F0I7Z9	Phytoene synthase
2.56158	0.0017908	+	0.0034566	79.881	9	9	C5CBL7	Multisubunit Na+/H+ antiporter, MnhE subunit
2.56502	0.0200392	+	0.017043	87.745	16	14	D3LNV8	DNA-binding helix-turn-helix protein
2.5759	0.0164366	+	0.0149693	21.622	7	7	A0A4U1LCJ3	ABC transporter ATP-binding protein
2.57668	0.000884014	+	0.00365657	187.01	18	16	A0A378NRK2	4-hydroxy-3-methylbut-2-enyl diphosphate reductase
2.59925	0.00311467	+	0.0049881	18.763	4	4	C5C734	Uncharacterized protein
2.5995	0.00682453	+	0.00842151	63.555	12	1	A0A4U1LD33	LytR family transcriptional regulator
2.60769	0.00798901	+	0.00892623	18.678	5	1	C5CBC7	Phytoene dehydrogenase-like oxidoreductase
2.60777	0.00654097	+	0.00835242	26.455	6	6	A0A4V5PVB0	Ubiquinone biosynthesis protein UbiD
2.6079	0.000148845	+	0	2.9925	12	1	A0A6N4C6F5	Aldose epimerase
2.63489	0.00511851	+	0.00603791	102.96	17	5	A0A509Y5D9	Long-chain fatty acid--CoA ligase
2.63682	0.0379048	+	0.0289406	7.9822	4	2	A0A031IBP4	5-methyltetrahydropteroyltriglutamate--homocysteine methyltransferase
2.6664	0.00485862	+	0.00621463	29.511	8	1	A0A031G575	D-inositol 3-phosphate glycosyltransferase
2.67233	0.000745762	+	0.00274725	72.865	6	6	C5CCF3	Uncharacterized protein
2.69777	0.000731423	+	0.00217778	208.29	17	3	A0A031G7U1	Magnesium and cobalt transport protein CorA
2.70399	0.000225057	+	0	77.167	12	1	A0A509Y3M8	NLPA lipoprotein
2.70461	0.034568	+	0.0269837	40.296	11	11	A0A5F0I9J0	GNAT family N-acetyltransferase
2.70477	0.00411413	+	0.00578478	9.8078	2	2	A0A653TK14	Lipoprotein-releasing system ATP-binding protein LolD 1
2.72318	0.000646132	+	0.00236145	111.75	14	10	A0A562FSL9	Sporulation and spore germination protein
2.72469	0.00443928	+	0.0059038	11.627	16	0	A0A031GTQ1	Pyridoxal phosphate homeostasis protein
2.74239	0.00502344	+	0.00609569	2.8947	2	2	A0A4Y8WX76	Alpha/beta hydrolase
2.76324	0.015939	+	0.0145054	7.6625	3	3	A0A5F0I8V1	Putative mRNA interferase YoeB
2.76765	0.000239677	+	0	83.444	12	12	A0A5F0I8A2	GntR family transcriptional regulator
2.79177	0.00373113	+	0.00577534	77.33	4	4	D3LM38	Transcriptional regulator WhiB
2.82332	0.0146311	+	0.0133078	23.664	7	7	C5CCW7	Response regulator with CheY-like receiver domain and winged-helix DNA-binding domain
2.83954	0.00208383	+	0.00316955	74.397	16	0	A0A509Y3Z1	Peptide chain release factor 1
2.89802	0.0179668	+	0.0166647	35.499	10	3	A0A4Y8PQA3	Uncharacterized protein
2.91255	0.0333823	+	0.0256977	51.029	6	6	A0A5F0IBJ1	N-acetyltransferase
2.92258	0.00377265	+	0.00575956	7.5369	2	2	A0A031H2H1	Aminotransferase
2.9319	0.00331777	+	0.00578035	61.544	7	7	C5CAT3	Peptide methionine sulfoxide reductase MsrA
2.954	0.00126889	+	0.00309402	26.528	10	0	A0A5F0I6L6	GAF domain-containing protein
2.97601	0.000962966	+	0.00351456	45.809	14	12	A0A4Y8PMM8	ABC-F family ATP-binding cassette domain-containing protein
3.00177	4.3369e-05	+	0	135.97	16	16	A0A653NIX3	Orotate phosphoribosyltransferase
3.01804	0.0445018	+	0.0317211	14.1	2	2	A0A5F0I747	Enterochelin ABC transporter permease
3.01922	0.0154311	+	0.0145181	11.484	11	1	D3LRR6	HpcH/HpaI aldolase/citrate lyase family protein
3.03533	0.00178091	+	0.00350958	9.0773	22	2	A0A4P8HJK2	DUF885 domain-containing protein
3.03953	0.0155018	+	0.0144726	39.424	10	10	A0A2N6RED3	D-inositol 3-phosphate glycosyltransferase
3.04737	0.000393342	+	0.000691729	107.78	10	1	A0A2I1XRV3	Uncharacterized protein
3.05643	5.15717e-05	+	0	130.48	10	10	A0A653IRN2	GntR family transcriptional regulator
3.09626	2.33025e-05	+	0	4.0273	2	1	A0A1R4IGC6	MBL fold metallo-hydrolase
3.10648	0.000533455	+	0.00197333	58.001	6	6	D3LMQ6	Putative neutral zinc metallopeptidase
3.11831	0.0482598	+	0.0336455	26.767	8	8	A0A4Y8PN61	Cysteine desulfurase
3.12293	0.0712927	+	0.0475025	177.97	10	7	A0A653ITB2	Uncharacterized protein
3.12415	0.0306809	+	0.0239585	12.88	5	4	A0A031GDW0	Succinylglutamate desuccinylase/aspartoacylase family protein
3.1271	0.00469854	+	0.00605459	3.932	10	3	A0A4Y8WX07	Glycine dehydrogenase (decarboxylating)
3.13054	0.00426151	+	0.00569509	34.792	8	8	A0A6N4C7R4	DNA-binding response regulator
3.14478	0.0125562	+	0.0122095	28.108	1	1	D3LMW9	Uncharacterized protein
3.16303	0.0085059	+	0.00887767	5.8662	26	1	A0A5E8QG41	Peptidase
3.16369	0.0646328	+	0.0431014	14.863	13	1	A0A4U1LHM5	DUF2662 domain-containing protein
3.1716	0.000809357	+	0.00328796	26.195	7	5	A0A031H3H6	cAMP-binding protein
3.20444	0.0432977	+	0.0314325	14.02	5	1	D3LNC7	Peptide deformylase
3.2353	7.65581e-06	+	0	2.6649	4	0	A0A2N6RPE9	N-acetylglucosamine-6-phosphate deacetylase
3.2519	0.0550335	+	0.0370842	62.685	9	2	A0A031I8A1	Glutamyl-Q tRNA(Asp) synthetase
3.26221	0.000860071	+	0.00373196	18.264	33	0	A0A653IU34	Alanine aminopeptidase
3.34887	0.00120869	+	0.00314783	3.8997	2	2	D3LQS1	Transporter, major facilitator family protein
3.37058	0.014596	+	0.0133291	32.845	6	6	A0A031IA75	RNA methyltransferase
3.41861	0.00199308	+	0.00321404	116.99	4	4	A0A653P1M7	Uncharacterized protein
3.43607	0.0382146	+	0.0292657	42.915	6	0	A0A1M7C2Q1	Phage shock protein C (PspC) family protein
3.51585	0.0464707	+	0.0316982	33.334	8	8	A0A4Y8PIA9	TlyA family RNA methyltransferase
3.59452	0.00399028	+	0.00587733	65.918	12	12	A0A1M7EE51	Haloacid Dehalogenase Superfamily Class (Subfamily) IIA/haloacid dehalogenase superfamily, subfamily IA, variant 1 with third motif having Dx(3-4)D or Dx(3-4)E
3.62977	0.0111189	+	0.010965	2.8835	4	1	A0A5F0I8W5	Glycosyltransferase
3.64462	6.58781e-05	+	0	37.346	10	4	A0A653MFW8	Aminopeptidase N
3.64568	0.047549	+	0.0329575	95.664	3	3	A0A4Y8PND7	Uncharacterized protein
3.70339	0.0106202	+	0.0100717	2.1538	1	1	A0A4Y8WZ55	Aminoacyl-tRNA hydrolase
3.80268	0.000492423	+	0.00127027	33.328	22	1	A0A2N6REI0	3,4-dihydroxyphenylacetate 2,3-dioxygenase
3.87216	0.00211137	+	0.00314777	32.437	8	2	A0A562FU95	D-methionine transport system substrate-binding protein
3.88721	0.0130962	+	0.0119867	48.277	19	4	A0A4U1LDJ4	DEAD/DEAH box helicase
4.05289	0.0023776	+	0.00332895	2.5081	18	1	A0A4P8HK02	DNA primase
4.05408	0.000671329	+	0.00227907	102.15	15	15	A0A031IAK8	Glutamate synthase (NADH) small subunit
4.10208	0.0505069	+	0.0352221	28.191	1	1	A0A2I1XUS9	Peptidase S1 domain-containing protein
4.13289	0.00010016	+	0	15.489	7	7	A0A5F0IAZ6	ATP-binding protein
4.17824	0.0081592	+	0.00916232	20.738	4	4	D3LRV9	Uncharacterized protein
4.27004	0.0213884	+	0.0183731	133.15	21	21	A0A031IKX3	CpaF family protein
4.31904	0.0040475	+	0.00583069	46.411	4	1	A0A4Y8PLE0	Ribosomal RNA small subunit methyltransferase E
4.37958	0.00202781	+	0.0032028	5.1194	22	1	A0A5E8QET5	Acetylneuraminic acid synthetase
4.40821	0.0422217	+	0.0307055	18.744	28	0	A0A6N4FHG5	Succinate--CoA ligase [ADP-forming] subunit beta
4.68588	0.0294863	+	0.0241524	6.6291	2	2	A0A509Y511	Amino acid permease
4.71661	0.00837894	+	0.00898232	27.553	7	1	A0A4Y8X482	Transketolase
4.80034	0.00602111	+	0.00796372	40.221	1	1	D3LQR2	Tad domain-containing protein
4.88953	0.038733	+	0.0295704	4.6886	1	1	A0A4P8HB94	A0A4P8HB94_9MICO 10 kDa chaperonin
4.91397	0.0738977	+	0.049328	11.296	2	1	A0A4P8HF95	Low molecular weight phosphotyrosine protein phosphatase
5.3807	0.0310177	+	0.0238511	42.286	6	6	A0A4Y8PKK4	PLDc_N domain-containing protein
5.58114	0.0516248	+	0.0357817	153.41	18	18	A0A653NBM2	IucA/IucC family siderophore biosynthesis protein
5.75997	0.000441886	+	0.000647887	14.568	6	0	A0A5E8QBF8	Thiamine_BP domain-containing protein
5.76247	0.00213372	+	0.00313699	7.9194	9	1	A0A031G8I6	Isoprenyl transferase
5.77161	0.0211251	+	0.0179634	11.265	5	5	A0A653J3V1	Antitoxin
5.79646	8.27761e-05	+	0	42.187	4	1	A0A378NHQ5	Spermidine synthase
6.04202	0.00351671	+	0.00587187	39.374	2	2	D3LKS1	Uncharacterized protein
6.14809	0.000370928	+	0.000724409	4.3624	2	2	A0A031I4S1	Uncharacterized protein
6.35295	0.000432744	+	0.000661871	15.264	24	0	A0A653IWJ3	Pyridine nucleotide-disulfide oxidoreductase
6.42212	0.00526833	+	0.00623585	41.372	5	3	A0A410XNT2	Glutamine amidotransferase
6.61566	0.000277451	+	0	7.2824	13	0	A0A5F0IBZ9	RNB domain-containing ribonuclease
6.6361	0.00178936	+	0.0034697	19.115	9	1	A0A5F0I6M4	Tyrosine recombinase XerD
6.96388	0.0520052	+	0.0361088	3.0218	24	1	A0A509Y488	TIM barrel protein
7.5824	0.00112206	+	0.00329091	68.422	5	2	A0A509Y5X4	OpuAC domain-containing protein
7.58796	0.000742677	+	0.00276243	42.436	13	0	A0A1R4JN89	Putative deoxyribonuclease YcfH
8.11013	0.00484681	+	0.00622983	97.785	18	1	D3LQV1	Lipoyl synthase
8.13394	0.0101745	+	0.00984727	32.064	9	0	A0A2I1XSF8	Uncharacterized protein
8.312	0.00128337	+	0.00305485	9.9216	9	1	D3LM13	Transcriptional regulator, LuxR family
8.49682	2.67455e-05	+	0	33.101	7	3	A0A4Y8PPC3	Mycothiol system anti-sigma-R factor
8.50751	1.52697e-05	+	0	10.202	4	4	A0A031I0I9	D-alanyl-D-alanine carboxypeptidase/D-alanyl-D-alanine-endopeptidase
8.51229	0.00160105	+	0.00285039	33.614	6	1	A0A653J0H8	Iron dependent repressor DNA binding domain protein
8.61054	0.00192725	+	0.00325979	9.4855	7	1	D3LNP1	ATP-dependent Clp protease proteolytic subunit
9.42556	0.000161084	+	0	9.0734	1	1	A0A5F0I9G6	Uncharacterized protein
9.45018	0.0630576	+	0.0425162	59.274	48	0	A0A562FS69	Uncharacterized protein
9.59508	0.000462484	+	0.00130556	60.2	7	1	A0A2I1XUT9	Methyltransferase domain-containing protein
10.4489	0.000378127	+	0.000713178	9.5079	7	1	A0A031H928	Dihydropteroate synthase
10.4534	0.0108963	+	0.0107473	20.93	23	0	A0A031GHY6	Putative acetyl-CoA carboxylase, biotin carboxylase subunit
10.4548	0.000911584	+	0.00358416	23.772	6	1	A0A4P8HHS8	GuaB3 family IMP dehydrogenase-related protein
10.5742	0.00290837	+	0.00473716	6.3221	6	1	A0A4Y8WXK9	Lysine--tRNA ligase
10.8517	0.0036905	+	0.00580716	3.9605	16	0	A0A2N6RLB4	Fe-S cluster assembly ATPase SufC
11.0913	0.0402692	+	0.0304769	21.706	12	1	A0A1M7C4S2	UDP-N-acetylenolpyruvoylglucosamine reductase
11.4885	0.0003126	+	0	10.638	19	0	A0A509Y5W6	ADP-dependent (S)-NAD(P)H-hydrate dehydratase
12.0497	2.92369e-05	+	0	2.7166	4	2	A0A4Y8ZI77	Aldehyde dehydrogenase family protein (Fragment)
13.5584	0.000140973	+	0	19.958	3	3	A0A132HCR0	Uncharacterized protein
13.5849	0.000103891	+	0	3.9916	28	0	A0A378NN38	Maltooligosyl trehalose synthase
14.0914	0.00186851	+	0.00336765	27.679	4	4	A0A5F0I6D3	2-amino-4-hydroxy-6-hydroxymethyldihydropteridine pyrophosphokinase
14.1463	0.000804171	+	0.00334043	27.68	16	0	A0A6N4F9C5	Amidase
14.3813	0.00291003	+	0.00472289	17.923	6	1	A0A410XQA6	Enoyl-CoA hydratase
14.385	0.000787637	+	0.00339459	4.0095	43	0	A0A4Y8PLC6	Leucine--tRNA ligase
14.6013	0.00102383	+	0.00343128	26.786	3	3	A0A031GGD0	Competence/damage-inducible domain protein CinA
15.8204	0.000226602	+	0	25.731	35	1	A0A6N4BYN9	NADH dehydrogenase FAD-containing subunit
17.4655	0.000231544	+	0	68.838	28	0	A0A031G8L3	DEAD/DEAH box helicase
17.6348	0.0682623	+	0.0450122	36.3	47	0	A0A4Y8PPP3	Uncharacterized protein
17.9231	0.00322138	+	0.00561176	2.3856	20	1	A0A5E8QA42	ABC transporter ATP-binding protein
18.3604	2.90956e-05	+	0	24.124	17	1	A0A6N4C6S4	Aspartate-semialdehyde dehydrogenase
18.5067	0.00032775	+	0	18.448	7	1	A0A031GH91	MBL fold metallo-hydrolase
19.1891	0.000167702	+	0	31.985	13	1	A0A378NM65	Protein of uncharacterized function (DUF3710)
20.7554	3.12869e-05	+	0	72.642	33	0	C5C898	Dipeptidyl aminopeptidase/acylaminoacyl peptidase
21.4681	8.6764e-05	+	0	34.528	3	1	A0A4P8HA29	A0A4P8HA29_9MICO Enoyl-CoA hydratase
22.2695	0.00189481	+	0.00330686	106.5	15	0	A0A5E8QCU7	DUF3071 domain-containing protein
23.7457	0.000101569	+	0	3.2854	14	1	A0A031GNN5	WcbI domain-containing protein
25.5221	0.0123456	+	0.0122716	42.385	12	3	A0A4P8H7L5	A0A4P8H7L5_9MICO Chaperone protein DnaK
27.9654	0.000384278	+	0.00070229	15.681	4	1	A0A4P8HG26	3-phosphoshikimate 1-carboxyvinyltransferase
29.6865	1.92521e-05	+	0	16.357	13	2	A0A4P8HJJ3	Glutamyl-tRNA(Gln) amidotransferase subunit A
33.9358	0.000355223	+	0.000730159	39.858	18	0	A0A653LS22	Putative phosphomannomutase
35.1045	0.00462065	+	0.0061	6.3876	4	4	D3LND0	Pyridoxal-dependent decarboxylase domain protein
35.3042	1.31961e-05	+	0	120.27	2	2	A0A4Y8ZDI0	Uncharacterized protein (Fragment)
36.1805	0.000299791	+	0	20.981	13	1	A0A1R4J4M3	TsaC protein (YrdC domain) required for threonylcarbamoyladenosine t(6)A37 modification in tRNA
39.5611	0.000412234	+	0.000681481	6.529	9	0	A0A5E8QDY1	Thiamine ABC transporter substrate-binding protein
42.7281	0.000109615	+	0	23.501	5	2	A0A4Y8X2B6	Dyp-type peroxidase
47.9058	0.00278301	+	0.00411077	24.652	39	1	A0A1M7AKC0	Glycine dehydrogenase (decarboxylating)
51.0383	0.0027919	+	0.00408563	45.267	40	2	A0A4P8HC51	Glycine dehydrogenase (decarboxylating)
52.3844	0.000192344	+	0	11.548	20	1	A0A5E8QD12	Acetyl-CoA C-acyltransferase
57.7894	2.21995e-05	+	0	47.577	4	3	A0A5F0I6M5	Lactoylglutathione lyase
64.3647	6.6992e-05	+	0	59.092	15	1	A0A562FNC6	Glutamine synthetase
68.0824	0.000718014	+	0.00218994	30.507	19	0	A0A031HYL1	Aldehyde dehydrogenase (NAD) family protein
69.8345	0.000265047	+	0	10.718	12	0	A0A378NGS6	NUDIX domain
70.5643	2.80494e-05	+	0	189.07	18	4	A0A4P8HI69	PspA/IM30 family protein
81.0945	0.000396944	+	0.000686567	62.18	6	1	A0A562FNE9	Geranylgeranyl diphosphate synthase type I
85.1099	5.05821e-05	+	0	138.55	56	0	A0A5E8QD70	Chaperone protein DnaK
90.3114	3.86166e-06	+	0	100.25	7	0	A0A509Y4H3	Protein-disulfide isomerase
95.5707	0.000379378	+	0.000707692	21.776	14	0	A0A4P8HJE0	FAD-dependent oxidoreductase
96.5131	0.000180266	+	0	40.227	8	1	C5CAE0	Phosphopantetheine adenylyltransferase
101.509	1.31258e-05	+	0	8.6612	44	1	A0A4P8HI11	2-oxoglutarate dehydrogenase E1 component
134.919	4.58617e-05	+	0	18.537	12	0	A0A653M4D2	4-hydroxy-tetrahydrodipicolinate synthase
136.644	3.0565e-05	+	0	42.055	2	2	C5CCW2	Uncharacterized protein
214.352	9.34568e-06	+	0	20.677	38	1	A0A132HFN1	Phosphoenolpyruvate carboxykinase [GTP]
